# Supplementary material for: Genomic heritability estimates in sweet cherry reveal non-additive genetic variance is relevant for industry-prioritized traits
Source: BMC Genet. 2018 Apr 10;19:23. doi: 10.1186/s12863-018-0609-8 (PMC5894190; doi:10.1186/s12863-018-0609-8)
Supplement: Supplementary file 1 — Individuals from the RosBREED sweet cherry Crop Reference set used in this study. “Self” refers to individuals derived from self-pollination, and “Unk” means that at least one parent is not known. (XLSX 17 kb) [file 12863_2018_609_MOESM1_ESM.xlsx]

## Sheet: Sheet1
Name	Parent1_Maternal	Parent2_Paternal	Germplasm Type
7146-16	Stella	Moreau	cultivar & ancestor
Ambrunes			cultivar & ancestor
Benton	Stella	Moreau	cultivar & ancestor
Bing	Black Republican	Napoleon	cultivar & ancestor
Black Republican	Napoleon		cultivar & ancestor
Brooks	Rainier	Early Burlat	cultivar & ancestor
Cashmere	Stella	Early Burlat	cultivar & ancestor
Chelan	Stella	Moreau	cultivar & ancestor
Chinook	Bing	Gil-Peck	cultivar & ancestor
Cowiche	PC7147-4	PC7146-11	cultivar & ancestor
Cristobalina			cultivar & ancestor
Dzherlo			cultivar & ancestor
Early Burlat	Par_EBMor		cultivar & ancestor
Emperor Francis			cultivar & ancestor
Gil-Peck	Napoleon	Giant	cultivar & ancestor
Glacier	Stella	Early Burlat	cultivar & ancestor
Index	Stella	Bing	cultivar & ancestor
Kiona	Glacier	Cashmere	cultivar & ancestor
Kordia	Schneiders		cultivar & ancestor
Krupnoplodnaya	Drogana Zhotaya	Valeriy Chkalov	cultivar & ancestor
Lambert	Napoleon	Blackheart	cultivar & ancestor
Lapins	Stella	Van	cultivar & ancestor
Moreau	Par_EBMor		cultivar & ancestor
Napoleon			cultivar & ancestor
Newstar	Van	Stella	cultivar & ancestor
Olympus	Lambert	Van	cultivar & ancestor
PMR-1	M_PMR-1	F_PMR-1	cultivar & ancestor
Rainier	Bing	Van	cultivar & ancestor
Regina	Schneiders	Rube	cultivar & ancestor
SatoNashiki	Governor Wood	Napoleon	cultivar & ancestor
Schmidt			cultivar & ancestor
Schneiders			cultivar & ancestor
Selah	P8-79	Stella	cultivar & ancestor
Stella	Lambert	JI2420	cultivar & ancestor
Summit	Van		cultivar & ancestor
Sunburst	Summit		cultivar & ancestor
Sweetheart	Van	Lapins	cultivar & ancestor
Tieton	Stella	Early Burlat	cultivar & ancestor
Van	Empress Eugenie	Black Republican	cultivar & ancestor
Venus	Hedelfingen	Windsor	cultivar & ancestor
Vic	Bing	Schmidt	cultivar & ancestor
Windsor	Par_EEWin		cultivar & ancestor
Fam10-Sdlg1			unselected progeny
Fam10-Sdlg2			unselected progeny
Fam11-Sdlg1			unselected progeny
Fam11-Sdlg2			unselected progeny
Fam11-Sdlg3			unselected progeny
Fam11-Sdlg4			unselected progeny
Fam11-Sdlg5			unselected progeny
Fam11-Sdlg6			unselected progeny
Fam11-Sdlg7			unselected progeny
Fam11-Sdlg8			unselected progeny
Fam12-Sdlg1			unselected progeny
Fam12-Sdlg2			unselected progeny
Fam13-Sdlg1			unselected progeny
Fam13-Sdlg2			unselected progeny
Fam14-Sdlg1			unselected progeny
Fam14-Sdlg2			unselected progeny
Fam15-Sdlg1			unselected progeny
Fam15-Sdlg2			unselected progeny
Fam16-Sdlg1			unselected progeny
Fam16-Sdlg10			unselected progeny
Fam16-Sdlg11			unselected progeny
Fam16-Sdlg12			unselected progeny
Fam16-Sdlg13			unselected progeny
Fam16-Sdlg14			unselected progeny
Fam16-Sdlg2			unselected progeny
Fam16-Sdlg3			unselected progeny
Fam16-Sdlg4			unselected progeny
Fam16-Sdlg5			unselected progeny
Fam16-Sdlg6			unselected progeny
Fam16-Sdlg7			unselected progeny
Fam16-Sdlg8			unselected progeny
Fam16-Sdlg9			unselected progeny
Fam17-Sdlg1			unselected progeny
Fam17-Sdlg2			unselected progeny
Fam17-Sdlg3			unselected progeny
Fam17-Sdlg4			unselected progeny
Fam17-Sdlg5			unselected progeny
Fam17-Sdlg6			unselected progeny
Fam17-Sdlg7			unselected progeny
Fam17-Sdlg8			unselected progeny
Fam17-Sdlg9			unselected progeny
Fam18-Sdlg1			unselected progeny
Fam18-Sdlg2			unselected progeny
Fam18-Sdlg3			unselected progeny
Fam18-Sdlg4			unselected progeny
Fam19-Sdlg1			unselected progeny
Fam19-Sdlg10			unselected progeny
Fam19-Sdlg11			unselected progeny
Fam19-Sdlg12			unselected progeny
Fam19-Sdlg2			unselected progeny
Fam19-Sdlg3			unselected progeny
Fam19-Sdlg4			unselected progeny
Fam19-Sdlg5			unselected progeny
Fam19-Sdlg6			unselected progeny
Fam19-Sdlg7			unselected progeny
Fam19-Sdlg8			unselected progeny
Fam19-Sdlg9			unselected progeny
Fam1-Sdlg1			unselected progeny
Fam1-Sdlg2			unselected progeny
Fam1-Sdlg3			unselected progeny
Fam1-Sdlg4			unselected progeny
Fam1-Sdlg5			unselected progeny
Fam1-Sdlg6			unselected progeny
Fam20-Sdlg1			unselected progeny
Fam20-Sdlg2			unselected progeny
Fam20-Sdlg3			unselected progeny
Fam21-Sdlg1			unselected progeny
Fam21-Sdlg2			unselected progeny
Fam21-Sdlg3			unselected progeny
Fam21-Sdlg4			unselected progeny
Fam21-Sdlg5			unselected progeny
Fam21-Sdlg6			unselected progeny
Fam21-Sdlg7			unselected progeny
Fam21-Sdlg8			unselected progeny
Fam21-Sdlg9			unselected progeny
Fam22-Sdlg1			unselected progeny
Fam22-Sdlg2			unselected progeny
Fam22-Sdlg3			unselected progeny
Fam22-Sdlg4			unselected progeny
Fam22-Sdlg5			unselected progeny
Fam22-Sdlg6			unselected progeny
Fam22-Sdlg7			unselected progeny
Fam23-Sdlg1			unselected progeny
Fam23-Sdlg2			unselected progeny
Fam23-Sdlg3			unselected progeny
Fam23-Sdlg4			unselected progeny
Fam24-Sdlg1			unselected progeny
Fam24-Sdlg2			unselected progeny
Fam24-Sdlg3			unselected progeny
Fam24-Sdlg4			unselected progeny
Fam24-Sdlg5			unselected progeny
Fam24-Sdlg6			unselected progeny
Fam24-Sdlg7			unselected progeny
Fam24-Sdlg8			unselected progeny
Fam24-Sdlg9			unselected progeny
Fam25-Sdlg1			unselected progeny
Fam25-Sdlg2			unselected progeny
Fam25-Sdlg3			unselected progeny
Fam25-Sdlg4			unselected progeny
Fam25-Sdlg5			unselected progeny
Fam25-Sdlg6			unselected progeny
Fam25-Sdlg7			unselected progeny
Fam25-Sdlg8			unselected progeny
Fam25-Sdlg9			unselected progeny
Fam26-Sdlg1			unselected progeny
Fam26-Sdlg2			unselected progeny
Fam26-Sdlg3			unselected progeny
Fam26-Sdlg4			unselected progeny
Fam26-Sdlg5			unselected progeny
Fam26-Sdlg6			unselected progeny
Fam26-Sdlg7			unselected progeny
Fam27-Sdlg1			unselected progeny
Fam27-Sdlg2			unselected progeny
Fam28-Sdlg1			unselected progeny
Fam28-Sdlg2			unselected progeny
Fam28-Sdlg3			unselected progeny
Fam28-Sdlg4			unselected progeny
Fam28-Sdlg5			unselected progeny
Fam28-Sdlg6			unselected progeny
Fam28-Sdlg7			unselected progeny
Fam28-Sdlg8			unselected progeny
Fam28-Sdlg9			unselected progeny
Fam29-Sdlg1			unselected progeny
Fam29-Sdlg2			unselected progeny
Fam29-Sdlg3			unselected progeny
Fam29-Sdlg4			unselected progeny
Fam29-Sdlg5			unselected progeny
Fam2-Sdlg1			unselected progeny
Fam2-Sdlg2			unselected progeny
Fam2-Sdlg3			unselected progeny
Fam2-Sdlg4			unselected progeny
Fam2-Sdlg5			unselected progeny
Fam2-Sdlg6			unselected progeny
Fam2-Sdlg7			unselected progeny
Fam30-Sdlg1			unselected progeny
Fam30-Sdlg10			unselected progeny
Fam30-Sdlg11			unselected progeny
Fam30-Sdlg12			unselected progeny
Fam30-Sdlg13			unselected progeny
Fam30-Sdlg14			unselected progeny
Fam30-Sdlg15			unselected progeny
Fam30-Sdlg16			unselected progeny
Fam30-Sdlg17			unselected progeny
Fam30-Sdlg18			unselected progeny
Fam30-Sdlg19			unselected progeny
Fam30-Sdlg2			unselected progeny
Fam30-Sdlg20			unselected progeny
Fam30-Sdlg3			unselected progeny
Fam30-Sdlg4			unselected progeny
Fam30-Sdlg5			unselected progeny
Fam30-Sdlg6			unselected progeny
Fam30-Sdlg7			unselected progeny
Fam30-Sdlg8			unselected progeny
Fam30-Sdlg9			unselected progeny
Fam31-Sdlg1			unselected progeny
Fam31-Sdlg2			unselected progeny
Fam31-Sdlg3			unselected progeny
Fam32-Sdlg1			unselected progeny
Fam32-Sdlg10			unselected progeny
Fam32-Sdlg11			unselected progeny
Fam32-Sdlg12			unselected progeny
Fam32-Sdlg2			unselected progeny
Fam32-Sdlg3			unselected progeny
Fam32-Sdlg4			unselected progeny
Fam32-Sdlg5			unselected progeny
Fam32-Sdlg6			unselected progeny
Fam32-Sdlg7			unselected progeny
Fam32-Sdlg8			unselected progeny
Fam32-Sdlg9			unselected progeny
Fam33-Sdlg1			unselected progeny
Fam33-Sdlg2			unselected progeny
Fam34-Sdlg1			unselected progeny
Fam34-Sdlg2			unselected progeny
Fam34-Sdlg3			unselected progeny
Fam34-Sdlg4			unselected progeny
Fam34-Sdlg5			unselected progeny
Fam34-Sdlg6			unselected progeny
Fam34-Sdlg7			unselected progeny
Fam35-Sdlg1			unselected progeny
Fam35-Sdlg10			unselected progeny
Fam35-Sdlg11			unselected progeny
Fam35-Sdlg12			unselected progeny
Fam35-Sdlg13			unselected progeny
Fam35-Sdlg14			unselected progeny
Fam35-Sdlg15			unselected progeny
Fam35-Sdlg16			unselected progeny
Fam35-Sdlg17			unselected progeny
Fam35-Sdlg18			unselected progeny
Fam35-Sdlg19			unselected progeny
Fam35-Sdlg2			unselected progeny
Fam35-Sdlg20			unselected progeny
Fam35-Sdlg21			unselected progeny
Fam35-Sdlg22			unselected progeny
Fam35-Sdlg23			unselected progeny
Fam35-Sdlg3			unselected progeny
Fam35-Sdlg4			unselected progeny
Fam35-Sdlg5			unselected progeny
Fam35-Sdlg6			unselected progeny
Fam35-Sdlg7			unselected progeny
Fam35-Sdlg8			unselected progeny
Fam35-Sdlg9			unselected progeny
Fam36-Sdlg1			unselected progeny
Fam36-Sdlg2			unselected progeny
Fam36-Sdlg3			unselected progeny
Fam36-Sdlg4			unselected progeny
Fam36-Sdlg5			unselected progeny
Fam36-Sdlg6			unselected progeny
Fam36-Sdlg7			unselected progeny
Fam36-Sdlg8			unselected progeny
Fam36-Sdlg9			unselected progeny
Fam37-Sdlg1			unselected progeny
Fam37-Sdlg10			unselected progeny
Fam37-Sdlg11			unselected progeny
Fam37-Sdlg12			unselected progeny
Fam37-Sdlg13			unselected progeny
Fam37-Sdlg14			unselected progeny
Fam37-Sdlg15			unselected progeny
Fam37-Sdlg16			unselected progeny
Fam37-Sdlg2			unselected progeny
Fam37-Sdlg3			unselected progeny
Fam37-Sdlg4			unselected progeny
Fam37-Sdlg5			unselected progeny
Fam37-Sdlg6			unselected progeny
Fam37-Sdlg7			unselected progeny
Fam37-Sdlg8			unselected progeny
Fam37-Sdlg9			unselected progeny
Fam38-Sdlg1			unselected progeny
Fam38-Sdlg10			unselected progeny
Fam38-Sdlg2			unselected progeny
Fam38-Sdlg3			unselected progeny
Fam38-Sdlg4			unselected progeny
Fam38-Sdlg5			unselected progeny
Fam38-Sdlg6			unselected progeny
Fam38-Sdlg7			unselected progeny
Fam38-Sdlg8			unselected progeny
Fam38-Sdlg9			unselected progeny
Fam39-Sdlg1			unselected progeny
Fam39-Sdlg10			unselected progeny
Fam39-Sdlg11			unselected progeny
Fam39-Sdlg12			unselected progeny
Fam39-Sdlg13			unselected progeny
Fam39-Sdlg14			unselected progeny
Fam39-Sdlg15			unselected progeny
Fam39-Sdlg16			unselected progeny
Fam39-Sdlg17			unselected progeny
Fam39-Sdlg18			unselected progeny
Fam39-Sdlg2			unselected progeny
Fam39-Sdlg3			unselected progeny
Fam39-Sdlg4			unselected progeny
Fam39-Sdlg5			unselected progeny
Fam39-Sdlg6			unselected progeny
Fam39-Sdlg7			unselected progeny
Fam39-Sdlg8			unselected progeny
Fam39-Sdlg9			unselected progeny
Fam3-Sdlg1			unselected progeny
Fam3-Sdlg2			unselected progeny
Fam3-Sdlg3			unselected progeny
Fam40-Sdlg1			unselected progeny
Fam40-Sdlg2			unselected progeny
Fam40-Sdlg3			unselected progeny
Fam40-Sdlg4			unselected progeny
Fam40-Sdlg5			unselected progeny
Fam40-Sdlg6			unselected progeny
Fam40-Sdlg7			unselected progeny
Fam40-Sdlg8			unselected progeny
Fam41-Sdlg1			unselected progeny
Fam41-Sdlg2			unselected progeny
Fam41-Sdlg3			unselected progeny
Fam41-Sdlg4			unselected progeny
Fam41-Sdlg5			unselected progeny
Fam41-Sdlg6			unselected progeny
Fam41-Sdlg7			unselected progeny
Fam41-Sdlg8			unselected progeny
Fam41-Sdlg9			unselected progeny
Fam42-Sdlg1			unselected progeny
Fam42-Sdlg2			unselected progeny
Fam42-Sdlg3			unselected progeny
Fam42-Sdlg4			unselected progeny
Fam43-Sdlg1			unselected progeny
Fam43-Sdlg2			unselected progeny
Fam43-Sdlg3			unselected progeny
Fam44-Sdlg1			unselected progeny
Fam44-Sdlg2			unselected progeny
Fam44-Sdlg3			unselected progeny
Fam44-Sdlg4			unselected progeny
Fam44-Sdlg5			unselected progeny
Fam44-Sdlg6			unselected progeny
Fam44-Sdlg7			unselected progeny
Fam44-Sdlg8			unselected progeny
Fam45-Sdlg1			unselected progeny
Fam45-Sdlg2			unselected progeny
Fam45-Sdlg3			unselected progeny
Fam45-Sdlg4			unselected progeny
Fam47-Sdlg1			unselected progeny
Fam47-Sdlg2			unselected progeny
Fam47-Sdlg3			unselected progeny
Fam47-Sdlg4			unselected progeny
Fam47-Sdlg5			unselected progeny
Fam47-Sdlg6			unselected progeny
Fam47-Sdlg7			unselected progeny
Fam47-Sdlg8			unselected progeny
Fam48-Sdlg1			unselected progeny
Fam48-Sdlg2			unselected progeny
Fam48-Sdlg3			unselected progeny
Fam48-Sdlg4			unselected progeny
Fam48-Sdlg5			unselected progeny
Fam48-Sdlg6			unselected progeny
Fam48-Sdlg7			unselected progeny
Fam49-Sdlg1			unselected progeny
Fam49-Sdlg2			unselected progeny
Fam49-Sdlg3			unselected progeny
Fam4-Sdlg1			unselected progeny
Fam4-Sdlg2			unselected progeny
Fam4-Sdlg3			unselected progeny
Fam4-Sdlg4			unselected progeny
Fam4-Sdlg5			unselected progeny
Fam50-Sdlg1			unselected progeny
Fam50-Sdlg10			unselected progeny
Fam50-Sdlg11			unselected progeny
Fam50-Sdlg12			unselected progeny
Fam50-Sdlg13			unselected progeny
Fam50-Sdlg2			unselected progeny
Fam50-Sdlg3			unselected progeny
Fam50-Sdlg4			unselected progeny
Fam50-Sdlg5			unselected progeny
Fam50-Sdlg6			unselected progeny
Fam50-Sdlg7			unselected progeny
Fam50-Sdlg8			unselected progeny
Fam50-Sdlg9			unselected progeny
Fam51-Sdlg1			unselected progeny
Fam51-Sdlg2			unselected progeny
Fam51-Sdlg3			unselected progeny
Fam51-Sdlg4			unselected progeny
Fam51-Sdlg5			unselected progeny
Fam52-Sdlg1			unselected progeny
Fam52-Sdlg2			unselected progeny
Fam52-Sdlg3			unselected progeny
Fam53-Sdlg1			unselected progeny
Fam53-Sdlg2			unselected progeny
Fam53-Sdlg3			unselected progeny
Fam53-Sdlg4			unselected progeny
Fam53-Sdlg5			unselected progeny
Fam54-Sdlg1			unselected progeny
Fam54-Sdlg2			unselected progeny
Fam54-Sdlg3			unselected progeny
Fam54-Sdlg4			unselected progeny
Fam55-Sdlg1			unselected progeny
Fam55-Sdlg2			unselected progeny
Fam56-Sdlg1			unselected progeny
Fam56-Sdlg2			unselected progeny
Fam57-Sdlg1			unselected progeny
Fam57-Sdlg2			unselected progeny
Fam5-Sdlg1			unselected progeny
Fam5-Sdlg2			unselected progeny
Fam5-Sdlg3			unselected progeny
Fam5-Sdlg4			unselected progeny
Fam61-Sdlg1			unselected progeny
Fam61-Sdlg2			unselected progeny
Fam62-Sdlg1			unselected progeny
Fam62-Sdlg2			unselected progeny
Fam64-Sdlg1			unselected progeny
Fam67-Sdlg1			unselected progeny
Fam68-Sdlg1			unselected progeny
Fam6-Sdlg1			unselected progeny
Fam6-Sdlg2			unselected progeny
Fam6-Sdlg3			unselected progeny
Fam6-Sdlg4			unselected progeny
Fam6-Sdlg5			unselected progeny
Fam70-Sdlg1			unselected progeny
Fam74-Sdlg1			unselected progeny
Fam75-Sdlg1			unselected progeny
Fam76-Sdlg1			unselected progeny
Fam77-Sdlg1			unselected progeny
Fam78-Sdlg1			unselected progeny
Fam7-Sdlg1			unselected progeny
Fam7-Sdlg2			unselected progeny
Fam7-Sdlg3			unselected progeny
Fam7-Sdlg4			unselected progeny
Fam7-Sdlg5			unselected progeny
Fam7-Sdlg6			unselected progeny
Fam7-Sdlg7			unselected progeny
Fam82-Sdlg1			unselected progeny
Fam8-Sdlg1			unselected progeny
Fam8-Sdlg10			unselected progeny
Fam8-Sdlg11			unselected progeny
Fam8-Sdlg12			unselected progeny
Fam8-Sdlg2			unselected progeny
Fam8-Sdlg3			unselected progeny
Fam8-Sdlg4			unselected progeny
Fam8-Sdlg5			unselected progeny
Fam8-Sdlg6			unselected progeny
Fam8-Sdlg7			unselected progeny
Fam8-Sdlg8			unselected progeny
Fam8-Sdlg9			unselected progeny
Fam92-Sdlg1			unselected progeny
Fam93-Sdlg1			unselected progeny
Fam94-Sdlg1			unselected progeny
Fam9-Sdlg1			unselected progeny
Fam9-Sdlg2			unselected progeny
Fam9-Sdlg3			unselected progeny
Fam9-Sdlg4			unselected progeny
Fam9-Sdlg5			unselected progeny
SelF1-Sdlg1			unselected progeny
SelF1-Sdlg2			unselected progeny
SelF1-Sdlg3			unselected progeny
SelF1-Sdlg4			unselected progeny
SelF1-Sdlg5			unselected progeny
SelF1-Sdlg6			unselected progeny
SelF1-Sdlg7			unselected progeny
SelF2-Sdlg1			unselected progeny
SelF2-Sdlg2			unselected progeny
SelF3-Sdlg1			unselected progeny
SelF3-Sdlg2			unselected progeny
SelF3-Sdlg3			unselected progeny
SelF3-Sdlg4			unselected progeny
SelF3-Sdlg5			unselected progeny
Unk10-Sdlg			unselected progeny
Unk11-Sdlg			unselected progeny
Unk12-Sdlg			unselected progeny
Unk14-Sdlg			unselected progeny
Unk15-Sdlg			unselected progeny
Unk16-Sdlg			unselected progeny
Unk17-Sdlg			unselected progeny
Unk1-Sdlg			unselected progeny
Unk20-Sdlg			unselected progeny
Unk21-Sdlg			unselected progeny
Unk22-Sdlg			unselected progeny
Unk23-Sdlg			unselected progeny
Unk24-Sdlg			unselected progeny
Unk25-Sdlg			unselected progeny
Unk2-Sdlg			unselected progeny
Unk3-Sdlg			unselected progeny
Unk4-Sdlg			unselected progeny
Unk5-Sdlg			unselected progeny
Unk6-Sdlg			unselected progeny
Unk9-Sdlg			unselected progeny
MIM 17			wild ancestor
MIM 23			wild ancestor
NY54			wild ancestor
Sel-Sdlg1			selection
Sel-Sdlg2			selection
Sel-Sdlg3			selection
Sel-Sdlg4			selection
Sel-Sdlg5			selection
Sel-Sdlg6			selection
Sel-Sdlg7			selection
Sel-Sdlg8			selection
Sel-Sdlg9			selection
Sel-Sdlg10			selection
Sel-Sdlg11			selection
Sel-Sdlg12			selection
Sel-Sdlg13			selection
Sel-Sdlg14			selection
Sel-Sdlg15			selection
Sel-Sdlg16			selection
Sel-Sdlg17			selection
Sel-Sdlg18			selection
Sel-Sdlg19			selection
Sel-Sdlg20			selection
Sel-Sdlg21			selection
Sel-Sdlg22			selection
Sel-Sdlg23			selection
Sel-Sdlg24			selection
