# Supplementary material for: Genomic heritability estimates in sweet cherry reveal non-additive genetic variance is relevant for industry-prioritized traits
Source: BMC Genet. 2018 Apr 10;19:23. doi: 10.1186/s12863-018-0609-8 (PMC5894190; doi:10.1186/s12863-018-0609-8)
Supplement: Supplementary file 2 — Number of observations (N) and Spearman rank correlations (ρ) between genetic values derived from a single year and the multi-year genetic values using the ADI model (Panel A) or the phenotypic data (Panel B), genetic values derived from the reduced models and the full model (Panel C), and breeding values derived from the reduced models and the full model (Panel D). (XLSX 11 kb) [file 12863_2018_609_MOESM2_ESM.xlsx]

## Sheet: Sheet1
Table S5: Number of observations (N) and Spearman rank correlations (ρ) between genetic values derived from a single year and the multi-year genetic values using the ADI model (Panel A) or the phenotypic data (Panel B), genetic values derived from the reduced models and the full model (Panel C), and breeding values derived from the reduced models and the full model (Panel D).
	N			A. ρ(SYGV, MYGV)*			B. ρ(SYGV, phenotype)			C. ρ(reduced model, full model) MYGV			D . ρ(reduced model, full model) MYBV
	2010	2011	2012	2010	2011	2012	2010	2011	2012	AI	AD	A	AI	AD	A
Bloom Date	57	235	352	0.49	0.84	0.85	0.8	0.99	0.91	0.99	0.99	0.94	0.98379	0.986505	0.964178
Bloom Time	57	235	352	0.35	0.63	0.95	0.64	0.99	0.93	0.99	0.97	0.91	0.98208	0.97294	0.943251
Harvest Date	103	225	337	0.63	0.88	0.93	1	1	0.95	1	0.98	0.94	0.996977	0.926485	0.951095
Harvest Time	103	225	337	0.62	0.88	0.93	1	1	0.95	1	0.97	0.93	0.997701	0.922687	0.954029
PFRF	99	279	381	0.42	0.92	0.91	0.99	0.87	0.84	0.99	0.99	0.96	0.989489	0.986686	0.986815
Fruit Dimensions	113	279	382	0.47	0.91	0.93	0.98	0.98	0.94	0.98	1	0.96	0.961142	0.99495	0.957583
Fruit Weight	113	278	373	0.53	0.87	0.94	0.98	0.92	0.96	0.98	1	0.95	0.960774	0.993396	0.956512
Firmness	112	276	375	0.41	0.85	0.94	0.98	0.97	0.99	1	0.97	0.94	0.999903	0.9073	0.930678
SSC	112	276	380	0.54	0.85	0.88	0.74	0.95	0.87	1	0.97	0.95	0.999155	0.96658	0.95774
TA	95	157	325	0.5	0.58	0.92	0.96	0.77	0.98	1	0.96	0.94	0.999989	0.940858	0.931541
Powdery Mildew	0	250	354	NA	0.89	0.97	NA	0.97	0.98	1	0.97	0.94	0.999835	0.929294	0.956756
* SYGV = single-year genetic values; MYGV = multi-year genetic values; SYBV = single-year breeding values; MYBV = multi-year breeding values
