# Supplementary material for: Genomic heritability estimates in sweet cherry reveal non-additive genetic variance is relevant for industry-prioritized traits
Source: BMC Genet. 2018 Apr 10;19:23. doi: 10.1186/s12863-018-0609-8 (PMC5894190; doi:10.1186/s12863-018-0609-8)
Supplement: Supplementary file 4 — Variance component estimates and standard errors for all RosBREED sweet cherry traits. (CSV 5 kb) [file 12863_2018_609_MOESM4_ESM.csv]

Source	Bloom Date variance	Bloom Date SE	Bloom Time variance	Bloom Time SE	Blush Skin Color variance	Blush Skin Color SE	Bulked fruit Firmness variance	Bulked fruit Firmness SE	Bulked fruit SSC variance	Bulked fruit SSC SE	Bulked Fruit Weight variance	Bulked Fruit Weight SE	Firmness variance	Firmness SE	Flesh Color variance	Flesh Color SE	Free Stone variance	Free Stone SE	Fruit Length variance	Fruit Length SE	Fruit Shape variance	Fruit Shape SE	Fruit Dimensions variance	Fruit Dimensions SE	Fruit Weight variance	Fruit Weight SE	Fruit Width variance	Fruit Width SE	Harvest Date variance	Harvest Date SE	Harvest Time variance	Harvest Time SE	Mahogany Skin Color variance	Mahogany Skin Color SE	Percent Cracking variance	Percent Cracking SE	Percent Pitting variance	Percent Pitting SE	PFRF variance	PFRF SE	Pit Length variance	Pit Length SE	Pit Weight variance	Pit Weight SE	Pit Width variance	Pit Width SE	Powdery Mildew Incidence variance	Powdery Mildew Incidence SE	SSC variance
Additive (A)	3.075942213	0.944238975	80.49276214	32.00303406	0.06046092	0.072738036	1203.13798	456.3114244	0.57985643	1.014045539	1.978633367	0.943686228	606.8616468	196.4851535	1.223251138	0.244237109	0.04319704	0.030282073	3.322268758	0.79664757	0.114785338	0.093622006	0.470206908	0.124309788	1.61305099	0.501553455	3.082769433	0.851386707	9.95602821	3.216564361	2215.947915	710.1307436	0.319027546	0.152417109	2.77E-05	5.69E-06	60.64991312	72.64405296	8049.038784	3149.704512	0.284235844	0.088223	0.001855837	0.000881769	0.137952691	0.045831254	0.475329904	0.152263136	2.143580244
Dominance (D)	1.001007581	0.621544917	36.3033103	22.16701521	1.61E-07	1.85E-07	0.00068173	0.00021804	4.64E-06	9.15E-07	2.677546304	0.813636896	9.32036541	37.25234661	0.127369772	0.109653783	1.14E-07	1.64E-08	1.487791029	0.494180094	6.58E-08	5.86E-09	0.336946536	0.086321699	1.762456203	0.426302537	2.723079234	0.641762091	2.8087397	2.269138611	530.7762924	480.7589809	3.25E-07	6.38E-08	0.000207817	4.27E-05	121.6840743	83.75420407	4504.056415	2540.700401	0.13675516	0.064307687	0.002974238	0.000840277	0.100752117	0.03507819	2.95E-07	5.58E-08	3.36E-06
Epistasis (I)	1.618707625	0.650372201	88.052932	26.20654346	2.66E-07	3.05E-07	1934.266071	346.4206115	3.284628366	1.453676351	0.408286932	0.708244043	1080.951719	151.4604158	0.401131155	0.114333279	0.06462731	0.05168104	0.746337787	0.443853849	0.187585922	0.113474701	0.10515927	0.067738077	0.633553128	0.302278223	0.487066725	0.464477224	17.32469482	2.820282664	3808.053544	614.3937737	0.306197047	0.122010602	1.529236502	31.31763643	280.4327185	87.86432366	6341.922725	2828.814887	0.18759902	0.061614646	0.002153625	0.00076084	0.017474882	0.034729224	0.697025878	0.123959855	2.656866682
A x Year	1.033592757	0.427625994	25.6284906	12.10100301	2.35E-07	2.69E-07	478.9335909	209.8157064	0.977025111	0.814631264	0.327750713	0.315529003	100.9034687	42.29240693	0.076761281	0.038381273	4.13E-08	5.97E-09	9.40E-08	2.01E-08	0.074082623	0.065370911	0.037503513	0.030609258	0.118747714	0.10288822	0.462694651	0.232969459	0.430695325	0.582935792	229.5709097	152.8537577	0.084243912	0.077969955	1.66E-05	3.42E-06	0.000104293	2.67E-05	2558.618711	1406.863723	0.007517605	0.029508934	0.000221073	0.000283877	0.024699959	0.020888018	0.026379669	0.041703692	0.404829722
D x Year	0.392219109	0.344848693	3.56E-05	6.30E-06	1.48E-07	1.70E-07	4.01E-05	1.28E-05	1.85E-06	3.64E-07	2.27E-06	4.62E-07	6.00E-05	9.37E-06	2.80E-08	5.51E-09	2.44E-08	3.53E-09	7.45E-07	1.60E-07	4.63E-07	4.12E-08	9.41E-09	1.83E-09	0.027145119	0.067531433	6.40E-07	1.01E-07	3.80E-07	8.47E-08	0.00010474	1.91E-05	3.84E-08	7.56E-09	74.43151002	34.67520386	0.000101546	2.60E-05	0.001841894	0.000237476	0.053591593	0.034556471	8.98E-10	1.40E-10	1.46E-08	2.16E-09	0.019994202	0.037126887	1.24E-06
I x Year	0.190703168	0.640291562	11.48634133	18.7256014	0.47149906	0.282515053	601.8068881	355.3113813	7.02E-06	1.39E-06	2.34E-06	4.78E-07	20.74746331	80.77099097	0.074917038	0.080617298	0.228289938	0.078140663	1.261134815	0.389181615	1.08E-07	9.60E-09	0.100926655	0.062639191	0.059909632	0.190545399	0.157214755	0.417602894	2.075341179	1.235461767	131.1492932	258.4811075	0.213685016	0.179310118	0.000263256	5.41E-05	7.48E-05	1.92E-05	939.5589695	3175.667584	2.57E-08	2.73E-09	0.000614399	0.000585568	0.05818586	0.046825185	0.072649463	0.097144322	4.32E-06
Residual Variance	1.953138319	0.420229848	74.26520556	13.15700833	0.166377292	0.190837845	704.6956521	225.3852283	4.388965167	0.866279595	1.465091709	0.299002451	388.9725955	60.73210991	0.276796291	0.054440001	0.403137506	0.058281898	1.293147563	0.277051324	1.066663029	0.094896218	0.206463378	0.04011713	1.028617105	0.14596182	1.883122555	0.296406329	3.756756354	0.837411583	1035.053469	188.6098055	0.641191289	0.126066319	164.5348247	33.8164586	63.46645494	16.2415063	18201.80951	2346.762801	0.253507657	0.026959791	0.002630301	0.000409008	0.204434151	0.03029691	0.38735888	0.073279263	4.721476011
[truncated: 5 more columns]
