# Supplementary material for: Genomic heritability estimates in sweet cherry reveal non-additive genetic variance is relevant for industry-prioritized traits
Source: BMC Genet. 2018 Apr 10;19:23. doi: 10.1186/s12863-018-0609-8 (PMC5894190; doi:10.1186/s12863-018-0609-8)
Supplement: Supplementary file 5 — Variance component percentages for all RosBREED sweet cherry traits. (CSV 3 kb) [file 12863_2018_609_MOESM5_ESM.csv]

Source	Bloom Date	Bloom Time	Blush Skin Color	Bulked fruit Firmness	Bulked fruit SSC	Bulked Fruit Weight	Firmness	Flesh Color	Free Stone	Fruit Length	Fruit Shape	Fruit Dimensions	Fruit Weight	Fruit Width	Harvest Date	Harvest Time	Mahogany Skin Color	Percent Cracking	Percent Pitting	PFRF	Pit Length	Pit Weight	Pit Width	Powdery Mildew Incidence	SSC	Stem Length	TA
Additive (A)	33.19847859	25.45394078	8.657829393	24.4399119	6.281968986	28.85435132	27.48769721	56.10660285	5.843344591	40.96165098	7.953983956	37.40093567	30.76298611	35.04760869	27.38764884	27.8716251	20.39367984	1.15E-05	11.52528675	19.82765711	30.78788106	17.76009754	25.38229508	28.3147115	21.59395314	35.73044101	27.19423673
Dominance (D)	10.80382089	11.4800671	2.31E-05	1.38E-05	5.02E-05	39.04657781	0.422164399	5.842042577	1.54E-05	18.34360231	4.56E-06	26.80121351	33.61233836	30.95833714	7.726452253	6.675968208	2.08E-05	8.64E-05	23.12359205	11.0950995	14.81305651	28.46304452	18.53765919	1.76E-05	3.39E-05	2.731654427	1.02E-06
Epistasis (I)	17.47062419	27.8446665	3.81E-05	39.29166327	35.58455588	5.954036136	48.96152805	18.39859839	8.742257382	9.201912965	12.99865847	8.364520023	12.08268442	5.537398874	47.65782579	47.89672176	19.57349642	0.63586752	53.29055441	15.62242059	20.3203658	20.60989081	3.215251518	41.52081849	26.76468715	32.65359767	32.80849849
A x Year	11.15551095	8.104406718	3.36E-05	9.728804977	10.58476052	4.779578855	4.570405809	3.520793562	5.58E-06	1.16E-06	5.133512696	2.983083483	2.264673768	5.260315897	1.184782933	2.88748408	5.385250843	6.92E-06	1.98E-05	6.302791655	0.814292494	2.115633954	4.544613392	1.571398542	4.078165054	2.79E-06	3.419128881
D x Year	4.233199709	1.13E-05	2.13E-05	8.15E-07	2.00E-05	3.30E-05	2.72E-06	1.28E-06	3.31E-06	9.19E-06	3.21E-05	7.48E-07	0.517692823	7.27E-06	1.05E-06	1.32E-06	2.46E-06	30.94915642	1.93E-05	4.54E-06	5.804938501	8.60E-06	2.68E-06	1.191025536	1.25E-05	1.353693586	2.29E-06
I x Year	2.058249021	3.632284993	67.51730601	12.22478849	7.61E-05	3.42E-05	0.939752895	3.436204028	30.88120773	15.54906238	7.48E-06	8.027851696	1.142554815	1.787354299	5.708974929	1.649562207	13.65971014	0.000109464	1.42E-05	2.31446929	2.78E-06	5.879713813	10.7057764	4.327622896	4.35E-05	4.40E-05	14.14741788
Residual Variance	21.08011666	23.48462265	23.82474854	14.3148167	47.54856831	21.36538865	17.61844892	12.69575731	54.53316606	15.94376103	73.91380075	16.42239488	19.6170697	21.40897783	10.33431421	13.01863733	40.98783954	68.41476175	12.06051344	44.83755732	27.45946286	25.17161076	37.61440173	23.07440547	47.56310475	27.53056648	22.43071471
narrow sense heritability	0.331984786	0.254539408	0.086578294	0.244399119	0.06281969	0.288543513	0.274876972	0.561066028	0.058433446	0.40961651	0.07953984	0.374009357	0.307629861	0.350476087	0.273876488	0.278716251	0.203936798	1.15E-07	0.115252868	0.198276571	0.307878811	0.177600975	0.253822951	0.283147115	0.215939531	0.35730441	0.271942367
broad sense heritability	0.614729237	0.647786744	0.086578906	0.63731589	0.418665751	0.738549653	0.768713897	0.803472438	0.145856173	0.685071663	0.20952647	0.725666692	0.764580089	0.715433447	0.827719269	0.824443151	0.39967197	0.006359654	0.879394332	0.465451772	0.659213034	0.668330329	0.471352058	0.698355476	0.483586742	0.711156931	0.600027362
