# Supplementary material for: Genomic heritability estimates in sweet cherry reveal non-additive genetic variance is relevant for industry-prioritized traits
Source: BMC Genet. 2018 Apr 10;19:23. doi: 10.1186/s12863-018-0609-8 (PMC5894190; doi:10.1186/s12863-018-0609-8)
Supplement: Supplementary file 7 — Breeding values, dominance values, epistatic values and genetic values of all individuals for all traits in the RosBREED sweet cherry Crop Reference Set. An online app for exploring the breeding and genetic values presented in Additional file 7 is available at: https://www.rosbreed.org/breeding/cherry/gebv. (XLSX 791 kb) [file 12863_2018_609_MOESM7_ESM.xlsx]

## Sheet: total_genetic_values
Name	Germplasm type	Bloom Date	Bloom Time	Blush Skin Color	Bulked fruit Firmness	Bulked fruit SSC	Bulked Fruit Weight	Firmness	Flesh Color	Free Stone	Fruit Length	Fruit Shape	Fruit Dimensions	Fruit Weight	Fruit Width	Harvest Date	Harvest Time	Mahogany Skin Color	Percent Cracking	Percent Pitting	PFRF	Pit Length	Pit Weight	Pit Width	Powdery Mildew Incidence	SSC	Stem Length	TA
7146-16	cultivar & ancestor	-3.24256	-12.9917	-0.0189515	44.2257	-0.153069	0.974616	30.1206	-0.281914	0.141203	4.26356	-0.172116	1.87113	3.72941	4.45489	-4.20688	-65.3827	-0.609665	-0.113125	-6.30536	131.682	1.6396	0.121011	0.169889	0.551942	-0.969343	-4.85827	-0.00855529
Ambrunes	cultivar & ancestor	-0.815742	-2.75386	0.298974	31.1804	-2.18762	0.522844	76.9004	-1.74437	-0.326304	1.36698	-0.054219	0.580301	-0.032547	1.08462	17.1503	267.95	-0.503688	0.636962	-14.8499	-138.233	1.53156	0.173049	0.960352	1.19195	-2.39472	5.40054	-0.00952489
Benton	cultivar & ancestor	-0.821437	-4.56096	-0.0148627	-3.98165	0.460218	3.46614	14.7377	0.0776701	-0.294077	3.14116	-0.173502	1.62469	4.13381	4.44713	-6.79743	-100.268	-0.116648	-0.109786	8.99682	152.5	1.03413	0.0903131	0.618852	0.848126	0.56884	1.97137	0.0149526
Bing	cultivar & ancestor	-3.05847	-13.226	-0.0064819	4.58797	0.782139	2.64956	34.5712	0.688207	0.173495	1.61781	-0.533148	0.7861	2.19185	2.09476	-3.72563	-55.7309	-0.147246	0.0178924	-7.13801	120.612	0.578549	0.0400394	0.227948	1.27842	0.968565	5.21423	-0.0203258
Black Republican	cultivar & ancestor	-1.83188	-12.2794	0.0339283	52.217	-0.633249	-0.817987	14.4517	0.865973	0.0604535	-1.67196	-0.149555	-0.383687	-0.97763	-0.240761	-0.549969	-7.80942	0.0902725	-0.0623006	-14.1455	-14.8199	-0.414727	-0.00179068	-0.00575173	0.790895	0.126617	-1.86414	-0.0768254
Brooks	cultivar & ancestor	-1.58093	-7.44319	-0.121278	-10.6178	-0.458755	2.56284	0.519069	-0.313258	0.0718737	2.11347	-0.039162	1.63991	3.56083	5.67648	-1.70952	-25.1297	0.0782711	-0.114966	-3.18595	140.45	-0.0957179	0.0100107	0.508222	0.854854	-0.937487	-9.11449	-0.0868921
Cashmere	cultivar & ancestor	-0.40061	-5.73986	0.0128696	5.325	1.12164	2.77065	6.8045	1.76944	-0.0722286	2.56229	-0.206234	1.42973	2.24826	4.27167	-7.39559	-106.015	0.520333	-0.519937	-12.0083	178.618	0.80288	0.0372899	0.626649	1.24857	-1.33807	4.0124	-0.0873319
Chelan	cultivar & ancestor	-5.94033	-23.5762	0.0597084	15.3586	0.0220107	2.34344	19.9078	1.44835	0.171506	3.9101	0.64431	1.62146	1.86648	3.67219	-13.9312	-188.379	0.721968	-0.295457	-12.5495	36.5359	1.47478	0.101793	0.541757	-1.2516	-1.48165	-2.77097	0.0989535
Chinook	cultivar & ancestor	-4.38661	-25.4535	-0.0252073	-32.7161	-1.32177	-0.397534	-18.3	0.601901	0.0657683	0.425623	-0.350283	0.142954	1.44378	0.195439	-8.33457	-118.325	-0.571933	0.200785	-5.84532	62.7271	0.299431	0.0121295	0.1612	1.17214	-1.41873	-1.19523	-0.205034
Cowiche	cultivar & ancestor	0.974577	-0.58362	-0.00882984	-1.64427	0.361512	5.87011	58.0191	1.1422	-0.105024	4.88328	0.103087	2.62578	6.78648	7.57268	5.25783	74.4338	0.202074	0.0665801	-9.68421	611.792	0.875525	0.26994	1.38617	-0.00964598	1.83682	7.12781	0.221009
Cristobalina	cultivar & ancestor	-5.75888	-28.7589	0.0995353	-14.4999	-0.189523	-2.43137	-38.2216	-0.504388	-0.220187	-5.22088	-0.68659	-1.82966	-3.98213	-3.73696	-8.87488	-127.267	-0.101277	-0.162049	23.949	-162.825	-0.949823	-0.0132871	-0.260129	-1.53885	5.75779	-4.28176	-0.118095
Dzherlo	cultivar & ancestor	-1.96902	-9.02858	-0.238974	-33.2832	0.133808	1.35583	-50.4023	1.21413	0.112044	-0.60334	-0.132641	0.249599	0.994767	1.61236	-4.33267	-61.5282	0.687318	0.734131	-8.74806	-48.092	-0.740959	-0.00565552	0.68323	0.59655	3.88459	-6.01179	-0.0373082
Early Burlat	cultivar & ancestor	-0.834831	-4.46643	-0.0622082	-49.474	-0.145899	2.31694	-28.4047	0.739549	-0.110862	1.45508	-0.11789	0.909994	2.39953	2.84992	-9.9224	-137.624	0.289883	-0.356395	6.40142	91.6052	0.884289	0.0503154	0.45518	-0.028062	0.19186	0.255996	-0.078203
Emperor Francis	cultivar & ancestor	-1.21416	-10.6568	0.0511126	36.3839	-0.326511	0.518613	7.51286	-1.67085	-0.112187	1.56337	0.122581	0.621762	0.535221	1.27465	-0.119223	-5.94807	-0.255648	-0.11901	-1.80038	44.8041	0.28811	0.166451	0.342724	0.800469	-0.809418	2.06423	0.0507002
Fam10-Sdlg1	unselected progeny	0.837722	18.077	-0.0579109	-9.02397	0.719145	2.00808	10.5571	0.566013	0.0600679	1.39349	-0.422761	0.911865	2.07629	3.06504	-2.05957	-35.1148	-0.228501	0.231409	-6.41953	122.905	0.014883	-0.0334222	0.0517241	2.00691	1.51098	4.71685	-0.0266161
Fam10-Sdlg2	unselected progeny	0.389474	8.31284	-0.118901	-26.4595	0.0679799	5.05783	37.7085	0.380116	-0.000297423	3.12567	-0.468422	1.61223	4.29059	4.70557	0.300722	-3.40028	-0.407143	0.0385181	-3.41363	-90.6587	0.0426176	-0.0107242	0.381996	1.77194	-0.071127	11.3962	-0.112863
Fam11-Sdlg1	unselected progeny	-2.98771	-15.4355	0.0300708	-81.9044	0.323044	-1.7303	-87.76	0.993744	-0.0522112	-3.10606	0.100579	-1.01159	-1.6646	-2.15624	-6.23465	-88.0765	0.377546	0.0233528	-7.9952	-158.868	-0.557341	0.00921497	-0.31126	-1.83476	1.7811	-2.93614	0.0198142
Fam11-Sdlg2	unselected progeny	0.424031	3.61107	0.0745839	-54.1093	0.868787	-2.3436	-54.2732	1.11047	-0.179155	-4.30076	-0.449232	-1.52424	-3.29721	-3.35496	-6.29263	-88.5049	1.00207	0.0203755	-4.14998	-152.968	-1.08348	-0.032973	-0.358994	-1.94816	2.85424	-1.53895	0.116022
Fam11-Sdlg3	unselected progeny	-1.10925	-11.6248	0.0150004	-65.0298	0.0190738	-3.17675	-66.4193	-0.965322	-0.595217	-4.80417	-0.0785275	-1.90344	-3.69164	-4.61615	-6.44316	-89.6393	-1.52371	0.0500758	9.41514	-35.3851	-1.00603	-0.0387936	-0.471942	-1.01247	3.0249	-8.40874	0.0786393
Fam11-Sdlg4	unselected progeny	0.306426	4.77619	0.0343315	-63.3682	0.611264	-1.76684	-44.7065	-0.321019	-0.082852	-4.78174	-0.19973	-1.63669	-3.06168	-3.22862	-5.69645	-79.2658	0.0860854	0.0248524	1.91219	-210.346	-1.55775	-0.0697708	-0.465467	-1.74889	1.66957	-5.74489	0.0729398
Fam11-Sdlg5	unselected progeny	-0.430458	-0.0925779	-0.0273905	-66.5835	1.4967	-2.90627	-44.158	-1.17457	-0.246078	-4.31659	-0.0979467	-1.87987	-4.36781	-4.96534	-6.09682	-85.9946	0.0190521	-0.242765	6.7439	-137.428	-1.5715	-0.0919954	-0.58434	-1.88971	3.34731	-7.60429	0.0483537
Fam11-Sdlg6	unselected progeny	-1.57891	-10.9349	-0.0418522	-65.2031	0.767928	-2.17912	-53.0964	0.0121826	-0.175016	-4.54274	-0.0369722	-1.70138	-3.48884	-3.95857	-6.13515	-90.2158	-0.190223	0.0836488	2.2459	-114.504	-1.55392	-0.0718391	-0.557228	-1.6323	2.33922	-8.83227	0.0883079
Fam11-Sdlg7	unselected progeny	-0.649571	2.60012	0.0450004	-81.9431	1.01407	-3.09494	-70.9821	0.714875	-0.076877	-5.29046	-0.0641799	-2.05615	-3.55444	-4.75554	-2.52623	-39.6944	0.122419	-0.0727409	11.5161	-142.58	-1.42704	-0.0947488	-0.728964	-2.12405	3.65082	-5.41319	0.0538711
Fam11-Sdlg8	unselected progeny	-1.78661	-14.0382	0.0478496	-44.863	0.36055	-2.08712	-35.9211	-1.43802	-0.0776166	-4.35126	0.118795	-1.77812	-3.42337	-4.6394	-4.36005	-69.7091	-0.0337135	0.017618	-1.57588	-149.48	-1.04066	-0.0453174	-0.29615	-1.96277	0.556935	-7.70239	0.167751
Fam12-Sdlg1	unselected progeny	2.12219	26.9075	-0.0276438	-82.6102	0.102144	-1.86495	-75.8401	-1.54274	-0.259994	-4.67609	0.13325	-1.70499	-2.92038	-3.70366	-2.60377	-37.5758	0.552256	-0.172968	7.47996	-180.053	-1.29744	-0.0518527	-0.249254	-1.39625	0.744529	-0.643737	0.103655
Fam12-Sdlg2	unselected progeny	-1.8797	-13.2144	-0.00821715	-97.0894	0.603336	-4.69282	-100.326	1.74441	-0.269753	-4.20963	0.0411112	-1.34643	-3.16481	-2.52661	-3.6626	-57.2865	0.506247	-0.206334	66.3463	-124.099	-1.80255	-0.0546803	-0.297739	-0.360945	4.40414	-6.5646	0.0331256
Fam13-Sdlg1	unselected progeny	1.27976	26.4103	-0.101994	38.1592	0.106905	3.29363	8.00256	0.160062	0.0196764	-0.38976	0.150897	-0.138703	-0.387259	-0.0724184	-1.36672	-19.5926	1.03817	-0.0404231	-9.06651	-26.6072	-0.583833	-0.118834	-0.712995	-0.49779	-2.58908	-2.12641	-0.119893
Fam13-Sdlg2	unselected progeny	-1.65201	-2.08869	-0.0841856	18.3256	0.413737	1.14454	20.8777	-1.66966	0.119229	1.60241	0.00741868	0.757112	0.91202	2.01837	-3.53051	-54.4295	-0.0251766	-0.0302951	-9.67299	38.829	-0.471832	-0.0553124	-0.470707	-1.84645	-2.07165	-4.50699	-0.167321
Fam14-Sdlg1	unselected progeny	-0.346423	-11.4554	-0.111992	9.28071	0.449363	0.943417	19.1203	-1.79065	-0.109385	4.81086	0.245202	1.99581	4.57168	4.60294	1.5165	19.442	-0.125672	0.315662	3.19148	81.3109	1.21959	0.188981	0.613425	-1.33922	-0.0174411	4.05731	-0.031959
Fam14-Sdlg2	unselected progeny	-1.10888	-12.3203	-0.182264	-3.81016	0.031659	1.37106	30.42	-1.46983	-0.11346	1.66239	0.192163	0.97456	2.37861	3.01038	5.67644	85.2978	-0.0335285	1.28033	5.30448	47.4299	-0.110455	0.0613168	0.276222	-0.0603167	-1.37454	2.71447	-0.0702147
Fam15-Sdlg1	unselected progeny	-1.60076	-12.5889	0.0286455	5.75361	0.17561	2.52637	26.9697	2.00033	-0.0654507	1.41922	0.265587	0.99058	1.92761	3.32547	-5.01985	-66.221	0.596593	-0.210781	10.2227	248.697	-0.132606	0.0414458	0.492239	-0.50897	-0.0130283	0.809569	0.209328
Fam15-Sdlg2	unselected progeny	-2.50822	-15.7242	0.0434547	15.0614	-0.0394143	1.0468	28.9286	1.95539	0.112445	2.53498	0.0923759	0.711907	0.315747	0.759799	0.000269505	-0.475416	0.970433	-0.0814242	3.10331	159.68	0.586777	0.0846546	0.468265	0.188613	2.0319	0.698539	0.230276
Fam16-Sdlg1	unselected progeny	3.65668	19.0512	0.0209082	34.4047	1.43107	3.56573	58.1711	1.84463	-0.164598	2.15652	0.608075	1.55355	3.8328	5.37662	1.92647	25.3687	0.934504	-0.0874319	-9.52299	410.914	1.00105	0.268719	1.43322	-0.184821	1.11802	0.605122	0.199156
Fam16-Sdlg10	unselected progeny	3.00355	8.45038	-0.0227575	-20.684	0.856283	2.42567	19.3321	0.459312	-0.182835	3.15457	0.613822	1.52023	2.7901	4.2145	2.10305	28.1509	-0.479918	-0.321685	-3.64554	338.116	0.683871	0.0859411	0.899669	-1.719	-1.57358	4.80911	0.0297336
Fam16-Sdlg11	unselected progeny	1.08422	5.65327	-0.0737326	59.6926	0.338717	0.0352544	68.0508	0.406114	-0.260763	1.00924	0.440837	0.492338	3.25179	1.45002	1.41545	17.9358	0.47157	0.0187975	-9.56429	344.413	0.492262	0.112343	0.936707	-1.28208	0.55305	0.563808	0.0104396
Fam16-Sdlg12	unselected progeny	3.81105	20.0476	-0.0311036	9.7424	0.346709	0.537125	33.7315	0.537888	-0.0520702	2.86631	-0.0821022	1.15892	2.25025	2.79849	8.86244	132.264	-0.339429	-0.340451	-15.8191	489.148	1.14462	0.0960469	0.835957	-1.55748	0.068161	4.4448	-0.0644937
Fam16-Sdlg13	unselected progeny	-2.14659	-13.8803	0.128853	87.9411	0.44646	0.444165	95.8407	-0.00264412	-0.167253	0.374182	0.27655	0.393491	2.83295	1.65108	2.29509	28.7678	-0.0259554	-0.111671	-15.3886	439.254	-0.0299029	0.0713684	0.283185	-1.25545	1.00285	-0.319758	0.0678343
Fam16-Sdlg14	unselected progeny	1.46862	2.73795	-0.022076	-2.72976	0.861219	3.08437	12.9592	0.841749	-0.107358	4.29014	0.356563	2.11564	5.54948	5.77753	2.0509	22.5032	0.657605	-0.101545	-6.65791	418.124	0.86395	0.213674	1.28985	-0.481299	-0.0460521	6.78993	0.0575016
Fam16-Sdlg2	unselected progeny	1.34595	0.98817	0.0738861	16.5457	2.00375	2.36866	45.3842	0.132799	-0.125607	3.39534	0.388537	1.15843	2.8707	2.06617	5.61813	79.2039	-0.236033	-0.0999956	-12.3102	299.963	1.12366	0.144554	0.584726	-0.166137	1.28043	-0.128245	-0.0929825
Fam16-Sdlg3	unselected progeny	2.65096	10.2045	0.0869822	21.4909	3.07084	1.86816	28.1725	1.62879	-0.0500435	3.15502	-0.0679669	1.14641	2.97396	2.25522	8.22426	123.925	0.615536	-0.461631	-9.63964	231.233	1.8053	0.167557	0.996586	-0.622307	2.62977	6.78646	0.0292346
Fam16-Sdlg4	unselected progeny	3.51841	17.6044	-0.0444485	73.8474	1.18147	-0.100439	52.8339	-0.722975	-0.235584	1.57988	0.270313	0.427875	1.94394	0.397047	8.70936	131.484	-0.398632	-0.386345	-5.74128	360.065	0.900861	0.13461	0.386968	-1.47302	0.864251	3.03709	-0.062675
Fam16-Sdlg5	unselected progeny	3.51513	15.063	0.00657152	93.8566	0.928166	-0.387559	81.6102	0.0270318	-0.171416	0.348848	0.0377024	0.173125	3.05139	0.414809	6.90808	104.851	-0.767317	-0.350181	-5.73442	441.105	0.313737	0.0361564	0.406621	-1.36027	0.665698	8.53092	0.0102647
Fam16-Sdlg6	unselected progeny	1.56802	2.25659	0.00747935	-26.0645	-0.196227	1.66762	8.92656	1.28328	-0.0805415	3.19613	0.300746	1.2721	3.68553	3.04646	2.67983	35.1117	0.426267	-0.348063	-17.9905	359.911	0.625868	0.0954001	0.793191	-1.24785	-0.938092	2.06161	0.0851874
Fam16-Sdlg7	unselected progeny	2.84343	7.50898	0.0613961	25.6048	1.6332	0.759459	52.261	0.930402	0.0541105	2.04787	0.511121	0.603808	2.12321	0.886067	2.67675	35.2573	0.0790641	-0.340117	-11.7126	232.823	0.707549	0.0817334	0.875438	-1.20438	0.292313	7.166	0.0472359
Fam16-Sdlg8	unselected progeny	3.61736	13.8828	0.0605165	28.2928	2.59619	3.55923	46.6047	-1.53028	-0.11715	3.13745	-0.0419632	1.41053	3.2761	3.53226	8.35909	124.216	0.0928876	-0.239705	-4.01038	452.231	0.690026	0.216349	0.984633	-0.505382	0.983803	15.0316	0.0639142
Fam16-Sdlg9	unselected progeny	0.836018	1.50876	-0.00462743	-54.1019	0.728717	2.39199	2.74432	1.22363	-0.0958797	2.97214	0.0970832	1.36469	3.60332	3.65862	4.35623	59.6379	0.118373	-0.461558	-8.49411	393.83	0.260245	0.0696719	0.846902	-0.944038	-0.0939712	7.84335	0.107733
Fam17-Sdlg1	unselected progeny	-0.10573	-6.32038	-0.119106	-61.4868	4.13649	1.56709	7.78397	-1.16106	0.162866	1.01748	0.175313	0.393938	3.36023	1.06716	-1.77867	-31.0539	-0.674778	-0.16992	64.7131	97.2467	-0.561538	-0.044039	0.451434	1.0329	1.27414	-2.66398	-0.0623257
Fam17-Sdlg2	unselected progeny	1.31366	3.36926	-0.135851	-2.76467	-0.0597551	3.32346	9.6546	-0.75653	0.125018	4.47992	0.280419	1.91473	4.83809	4.6199	-0.581023	-10.1115	-0.391897	-0.0622423	0.222948	153.85	0.242929	0.0822335	0.538025	-0.0288869	-0.601041	3.02086	-0.0288258
Fam17-Sdlg3	unselected progeny	-1.2749	-7.47608	-0.133936	-23.0673	0.29418	2.50606	13.4448	0.690529	0.194361	3.28735	0.376151	1.17023	3.3928	2.54296	-2.44413	-37.5745	-0.422067	-0.099131	6.85697	228.583	0.372324	0.0389132	0.501155	-0.149121	0.0434379	2.45172	-0.0437205
Fam17-Sdlg4	unselected progeny	2.68453	9.82527	-0.150608	-6.22729	-0.239414	3.76421	8.99953	-0.377571	0.105173	4.1806	0.323986	1.8827	3.988	4.88565	1.62072	22.7378	-0.323982	-0.0194788	-2.75947	232.402	0.402297	0.0475155	0.713228	-0.0249338	-0.021799	8.2876	0.0589969
Fam17-Sdlg5	unselected progeny	1.40882	5.7584	-0.11711	6.8349	-0.543525	2.44021	8.87641	0.529893	0.0858613	3.96369	0.258285	1.63108	3.24218	4.05465	0.487522	8.34978	0.0717184	0.0401456	-9.28437	307.453	0.567981	0.04787	0.516223	0.182393	-0.718173	5.11282	0.0836156
Fam17-Sdlg6	unselected progeny	1.9158	4.15	-0.0354306	26.5697	0.125483	2.70498	38.0569	0.460032	0.0827599	2.10168	0.424698	0.973616	3.83104	2.60974	1.24866	21.0468	-0.247696	-0.0106	-0.756397	173.85	0.277001	0.0392784	0.406837	0.0461175	-0.985549	4.49665	-0.0372206
Fam17-Sdlg7	unselected progeny	0.774774	-0.391749	-0.129196	-6.86779	0.363102	3.96719	-0.534427	0.881282	0.117324	2.89138	0.272033	1.61924	4.48923	5.06687	-2.78485	-43.7344	0.141102	0.0259302	8.6514	240.287	0.338407	0.0900644	0.948315	-0.0780378	0.315919	3.70712	0.0468956
Fam17-Sdlg8	unselected progeny	2.52598	13.4803	-0.221977	14.9769	-0.626528	3.67564	10.8445	-2.09969	0.175368	6.19386	0.51558	2.30915	4.17173	5.17586	3.87379	55.9886	-0.916686	-0.0243905	3.7351	212.408	0.826498	0.0205296	0.327291	-0.146805	-0.530198	11.1961	0.0613476
Fam17-Sdlg9	unselected progeny	2.09164	4.53635	-0.10978	-45.3743	0.592995	2.66151	-17.5374	0.044423	0.24218	3.97528	0.571511	1.73387	4.51921	4.18841	0.445619	3.0554	-0.441892	0.0111107	11.949	133.196	0.530703	0.0188382	0.563738	0.041863	0.714919	4.81777	0.000234747
Fam18-Sdlg1	unselected progeny	-2.21085	-15.6646	0.0240336	56.3057	0.0935453	-0.292621	29.2509	0.881171	-0.193265	0.391776	-0.0304645	0.490528	1.50378	1.75759	-8.01723	-111.783	0.113968	-0.125113	10.4768	125.649	0.143865	0.024001	0.546436	0.993143	-1.42793	-2.53925	0.00283628
Fam18-Sdlg2	unselected progeny	-1.14771	-4.87152	0.00177524	80.4064	0.735792	-0.848673	46.3117	-0.512064	0.100315	0.753473	0.022307	0.291699	1.69267	0.474756	5.70278	82.5058	-0.200782	-0.021642	6.24386	267.068	-0.379347	0.0138061	0.113796	0.231589	-0.931384	-2.37492	0.158777
Fam18-Sdlg3	unselected progeny	0.689923	-0.318094	0.00752389	50.5153	0.545926	-1.35334	11.0031	0.00190757	-0.00010733	0.924251	-0.36195	0.260755	2.0246	0.0789037	-1.09987	-17.9868	0.117394	-0.0881801	12.9568	195.719	0.284873	0.0733933	0.0781143	-0.191772	-0.351921	3.07073	0.0563848
Fam18-Sdlg4	unselected progeny	-3.63895	-18.2151	0.0528924	70.7094	0.7282	0.937963	36.2694	1.5302	-0.102531	-0.663722	0.152422	0.174665	0.0977536	1.45661	-6.57313	-90.7752	0.954563	-0.142408	34.7583	225.968	-0.529148	-0.0103289	0.525747	-0.756308	1.41092	-7.65239	0.0327203
Fam19-Sdlg1	unselected progeny	-2.07844	-13.8295	0.0943817	-102.067	0.713525	-2.26579	-108.394	1.31684	-0.2366	-5.45103	-0.188262	-2.3308	-3.31745	-5.75902	1.63395	14.5939	0.667361	0.156462	-5.81757	-113.02	-0.891722	-0.00519465	-0.176067	-1.47121	5.91953	-4.8961	0.022113
Fam19-Sdlg10	unselected progeny	0.585131	5.91254	0.0547412	-66.2807	0.278388	-2.17468	-73.3526	0.429355	-0.0518256	-5.98402	-0.142878	-2.11244	-3.87617	-4.43912	-0.927273	-13.9948	0.238791	0.220522	4.53312	-216.025	-1.57104	-0.0819873	-0.675672	-1.80194	1.14714	-5.34848	0.0417025
Fam19-Sdlg11	unselected progeny	2.07897	26.514	0.0234627	-124.723	0.565026	-1.55726	-54.2354	-1.73049	0.233995	-5.41156	0.0821923	-2.19699	-3.52228	-5.2278	-0.613944	-7.55786	-0.0212964	0.162867	-0.559775	-140.846	-1.80469	-0.100457	-0.87437	-1.89734	1.36529	-3.81745	0.0530943
Fam19-Sdlg12	unselected progeny	0.615594	0.233109	-0.00385059	-83.8916	-1.01042	-2.07206	-91.4935	-1.7388	-0.257922	-5.29198	0.125282	-1.94008	-3.32078	-4.17978	-2.04863	-30.2295	-0.410944	0.735828	3.55637	-25.6801	-1.77649	-0.0485501	-0.262433	-0.648218	-0.824782	-1.85417	0.1802
Fam19-Sdlg2	unselected progeny	0.380664	-1.52605	-0.0299085	-73.5543	0.441725	-1.6781	-74.0686	0.513806	0.0909491	-2.4918	0.0644476	-1.21923	-2.55872	-3.81498	2.58206	30.8	0.187522	0.0987549	-8.83876	-145.592	-0.216299	0.0175812	-0.288524	-2.07754	2.47426	0.2022	0.0646118
Fam19-Sdlg3	unselected progeny	-1.16326	-11.6407	0.00793767	-87.1869	0.0674406	-2.41133	-90.0739	-1.45497	0.00917156	-4.7133	-0.0994832	-1.69624	-3.04001	-3.77005	1.63422	20.2661	-0.187615	0.162921	-1.16901	-114.217	-1.09256	-0.0533078	-0.773143	-1.76057	0.130583	-2.74639	0.0932186
Fam19-Sdlg4	unselected progeny	-1.37713	-4.42998	-0.0354898	-67.8157	0.137724	-1.71637	-49.5161	-1.58115	-0.102394	-2.97779	0.0128867	-1.26828	-2.83632	-3.51715	-3.23606	-49.5179	0.117001	0.15979	-2.20061	-120.535	-1.53684	-0.0274993	-0.452759	-0.990842	1.00826	-2.35017	0.130716
Fam19-Sdlg5	unselected progeny	0.446596	2.41637	0.077265	-89.4462	0.565136	-1.48227	-90.9213	1.44264	-0.123377	-5.08873	-0.149607	-1.59356	-1.9919	-2.69733	2.067	22.5723	0.573089	0.00767012	2.22515	-122.858	-0.957553	-0.019533	-0.180491	-1.70512	2.59319	-5.28092	0.0363956
Fam19-Sdlg6	unselected progeny	0.513662	5.20341	0.0889573	-60.6409	0.0273501	-2.99864	-58.6322	-1.74169	-0.182943	-5.47588	0.0379962	-1.94501	-3.35783	-4.09848	1.45364	19.4516	-0.470282	0.557439	1.85304	-169.633	-1.74448	-0.0918916	-0.509642	-1.74347	0.364202	-9.67208	-0.038572
Fam19-Sdlg7	unselected progeny	0.332952	-5.07939	0.0243539	-65.5183	-0.247167	-2.34277	-54.7291	-1.70082	-0.202517	-5.39329	-0.0826436	-2.14562	-3.61494	-5.21163	1.31945	17.8582	-0.32288	0.0132006	1.64076	-168.549	-1.59659	-0.105731	-0.558926	-1.91184	-0.400306	-6.77397	0.102055
Fam19-Sdlg8	unselected progeny	-2.43782	-12.5607	0.13493	-57.2354	1.44629	-2.31897	-48.865	-1.54482	0.112642	-4.47673	-0.33826	-1.6062	-2.53289	-3.5796	1.98296	27.0608	0.434876	-0.114459	-6.37567	-200.139	-1.21346	-0.0666573	-0.628316	-2.03083	1.67024	-4.51253	-0.0719825
Fam19-Sdlg9	unselected progeny	0.0784229	-4.92214	-0.0315867	-80.1145	0.260541	-2.26892	-85.956	-1.56768	0.00344743	-3.48721	-0.279019	-1.25028	-3.05127	-2.88972	-2.90717	-45.5251	-0.0701047	0.0558196	6.29701	-147.678	-0.951533	-0.044997	-0.318173	-1.11637	3.42538	-7.98442	0.0955108
Fam1-Sdlg1	unselected progeny	-0.436685	-7.37012	0.162137	-41.6824	0.468816	-3.20767	-45.0088	-1.10236	-0.285993	-4.5309	-0.135415	-1.90236	-4.00267	-5.10377	-6.7761	-95.1783	0.64979	0.0268872	1.23426	-99.5989	-0.734376	-0.0428843	-0.648105	-1.19283	3.91164	1.70643	0.00351089
Fam1-Sdlg2	unselected progeny	-1.97615	-13.8723	0.0848742	-42.4722	0.207315	-3.07163	-21.3399	1.22702	0.0364495	-3.73593	0.135263	-1.69429	-3.95372	-4.82577	-7.13828	-100.132	0.602463	-0.094487	5.34108	-154.384	-0.562623	-0.0509698	-0.566158	-1.77657	3.43805	-4.07298	0.044763
Fam1-Sdlg3	unselected progeny	-2.38936	-18.6799	0.087439	-52.8022	0.634357	-3.06312	-58.6329	1.02908	-0.214078	-5.01752	-0.396465	-1.82106	-3.84906	-4.12383	-7.94365	-109.673	0.457566	0.100467	2.64887	-54.4954	-1.18222	-0.0240667	-0.368181	-1.56967	2.30297	-2.05052	0.103617
Fam1-Sdlg4	unselected progeny	-1.02225	-9.35569	0.044893	-45.9823	1.5256	-2.01382	-30.6593	0.710641	-0.00448661	-3.67026	-0.14287	-1.64109	-3.173	-4.58665	-4.68899	-71.4677	0.660413	0.0469058	-1.04828	-107.931	-0.768868	-0.00209853	-0.672194	-1.99916	3.6416	1.45187	0.106492
Fam1-Sdlg5	unselected progeny	-0.230767	0.822508	0.0740424	-14.8397	1.22646	-2.90279	-1.40911	0.0577049	0.0184782	-3.17055	0.122563	-1.5493	-3.70594	-4.73395	0.511895	2.32486	1.04077	0.0883575	-0.698307	-153.507	-0.321914	0.0192237	-0.834575	-2.06564	4.18553	3.07896	0.117291
Fam1-Sdlg6	unselected progeny	-2.66233	-18.5331	0.0891687	-70.1448	0.667779	-3.05798	-77.1667	-0.624242	0.00109977	-5.41953	-0.233904	-2.11409	-4.38035	-5.08929	-0.290078	-10.353	0.331838	0.141728	7.04631	-71.8022	-1.30338	-0.0608369	-0.832575	-1.17445	3.91753	1.5347	0.0965509
Fam20-Sdlg1	unselected progeny	-0.652303	2.87678	0.0999115	-78.9499	0.642882	-4.97013	-99.3011	-1.21965	-0.181905	-4.83988	-0.38253	-2.25831	-4.09132	-6.33417	-1.54225	-26.4729	0.388705	-0.15985	11.2489	-133.85	-1.55546	-0.107423	-0.758403	-1.94414	0.979781	-1.22864	0.0560882
Fam20-Sdlg2	unselected progeny	-0.24239	2.16133	0.0415838	-86.7712	1.14544	-2.32357	-86.4318	0.87812	0.141122	-3.73638	-0.182668	-1.46826	-3.07305	-3.75009	-4.61135	-71.2916	0.139674	0.0589032	13.048	-117.742	-1.33615	-0.0493164	-0.414292	-1.40024	1.19402	-2.36714	-0.0406361
Fam20-Sdlg3	unselected progeny	0.526565	4.97178	0.0418279	-81.4368	0.264631	-3.1348	-81.8666	0.742918	0.0536424	-3.20491	-0.224865	-1.1393	-2.532	-2.69426	-4.43091	-70.426	0.207273	-0.0220408	12.9213	-124.837	-0.666618	-0.0014984	-0.00150032	-1.78174	0.000250429	-4.24635	0.018937
Fam21-Sdlg1	unselected progeny	-0.870206	-12.356	0.0946594	-39.5897	0.606115	-2.99902	-47.3237	-1.54378	-0.113826	-7.22067	-0.521408	-2.85104	-4.23051	-6.60722	-3.64246	-57.667	-0.936431	-0.151417	4.894	-187.386	-1.88622	-0.0863028	-0.838877	-1.88163	1.68607	1.62763	0.133112
Fam21-Sdlg2	unselected progeny	-0.781179	-9.87123	0.0969928	-39.2235	2.73133	-3.18798	-42.2548	-1.62716	-0.113992	-5.83299	-0.247074	-2.39912	-3.98113	-5.86699	-1.38509	-21.9485	0.0900978	-0.0273708	-1.64551	-181.497	-0.945788	-0.0641455	-0.733189	-1.9941	6.32558	0.798529	0.220494
Fam21-Sdlg3	unselected progeny	-0.318323	-9.81445	0.100459	-16.0538	1.40717	-3.55687	-18.7457	-1.6584	-0.101705	-5.90858	-0.527737	-2.33471	-4.6312	-5.6611	-1.60443	-26.686	-0.358027	-0.0656903	-5.94325	-222.906	-1.81511	-0.0817765	-0.850581	-1.87933	2.63495	4.14575	0.0984413
Fam21-Sdlg4	unselected progeny	-2.50642	-16.0787	0.135877	-58.6852	1.43317	-3.84584	-57.2907	1.30552	0.139512	-6.48426	-0.355386	-2.65546	-4.98473	-6.71904	-4.06751	-62.1487	0.135842	-0.234435	1.04563	-197.345	-2.09322	-0.111609	-1.18663	-2.17496	1.80649	-1.47979	0.0741334
Fam21-Sdlg5	unselected progeny	-2.04693	-14.4004	0.0477005	-42.7791	0.647359	-3.38351	-31.92	0.777948	0.0354842	-5.99822	-0.45822	-2.33844	-4.85499	-5.46803	-3.71413	-58.1225	0.196829	-0.167878	8.69523	-150.135	-1.91504	-0.0966677	-1.05398	-1.83463	-0.0349963	-1.35801	-0.0207362
Fam21-Sdlg6	unselected progeny	-2.64511	-15.2831	0.0485401	-45.7879	1.20478	-3.76626	-40.4465	1.50994	0.0986697	-5.37031	-0.0425191	-2.20113	-4.38381	-5.53584	-4.02063	-62.0561	0.333171	-0.189574	3.00882	-137.109	-1.79869	-0.0934581	-0.64047	-1.8324	3.76403	-3.20336	0.152367
Fam21-Sdlg7	unselected progeny	-0.624079	-6.05149	0.0563274	-34.4415	-0.593251	-3.20926	-11.1367	-1.84581	-0.23132	-5.86161	-0.671348	-2.30471	-3.99323	-5.48633	-2.57759	-38.0986	-0.515059	-0.0212494	1.54226	-178.708	-1.46749	-0.04178	-0.651977	-1.293	1.06156	0.556102	0.21444
Fam21-Sdlg8	unselected progeny	-2.05629	-13.4236	0.0505993	-63.318	3.69328	-3.1444	-49.947	1.2223	0.0247724	-4.61229	-0.0191869	-1.85609	-3.85016	-4.66809	-3.01677	-47.4936	0.853439	-0.0215574	0.845856	-216.334	-1.57082	-0.0779341	-0.882081	-2.00147	3.26265	2.40778	0.0173677
Fam21-Sdlg9	unselected progeny	-1.5867	-12.791	0.0329275	-30.6406	1.12016	-2.14301	-27.2684	1.24733	0.266166	-2.08156	-0.0160185	-0.870597	-2.49641	-2.4001	-3.9624	-62.0052	0.337355	-0.311665	-12.4887	-186.582	-0.717354	-0.0292504	-0.485465	-1.81536	2.36725	1.37633	0.172606
Fam22-Sdlg1	unselected progeny	-1.14603	-10.7577	0.0170768	-88.643	1.31387	-3.75464	-92.1111	1.5286	0.173721	-4.24617	-0.165153	-1.99785	-4.54942	-5.66836	-0.473186	-7.46098	1.15668	-0.0392655	6.8143	-128.612	-1.0833	-0.0247929	-0.958019	-2.07465	2.28692	1.75188	0.109522
Fam22-Sdlg2	unselected progeny	-2.04868	-14.4965	0.0526173	-78.0634	0.786725	-4.16856	-100.583	-0.537787	0.093873	-4.10096	-0.23519	-1.95017	-4.48262	-5.67328	-0.143632	-7.43907	0.219761	-0.0851476	12.1632	-152.458	-1.27661	-0.0477232	-0.97747	-2.05274	0.483909	1.45539	0.0287934
Fam22-Sdlg3	unselected progeny	-1.261	-13.2912	0.0282229	-46.2228	0.528955	-3.2907	-52.0846	1.02409	-0.118839	-2.88009	-0.113106	-1.39307	-3.39899	-4.30901	-4.55448	-72.0177	0.389627	-0.123786	12.1732	-67.8086	-0.476255	-0.0169868	-0.747361	-1.37289	0.422183	-1.18619	0.0497644
Fam22-Sdlg4	unselected progeny	-0.495295	-7.32215	0.000811078	-41.6289	0.93677	-2.59906	-5.69088	-1.66347	0.12923	-3.42622	0.205667	-1.50829	-3.40815	-4.17737	-7.14578	-103.444	0.188984	-0.122905	-3.5264	-157.578	-1.05469	-0.0529828	-0.554195	-1.45717	1.07589	3.57729	0.100385
Fam22-Sdlg5	unselected progeny	-0.253581	-4.95703	0.0129744	-58.5117	0.260995	-2.48807	-53.7227	-1.57541	0.145308	-2.64556	-0.270975	-1.1362	-2.86568	-3.11062	-3.18941	-44.3723	0.192753	-0.232978	9.16108	-187.661	-0.548221	-0.00345421	-0.501584	-0.673301	0.33786	0.920018	-0.00771772
Fam22-Sdlg6	unselected progeny	-1.47531	-9.6789	0.113467	-80.8668	0.49684	-3.5767	-85.6874	1.73528	0.175918	-4.3859	-0.639096	-1.85681	-4.12527	-4.78155	-1.3829	-24.4255	0.971021	-0.155666	11.0792	-152.626	-1.3015	-0.0476644	-0.77127	-1.91642	2.26007	1.74677	0.127378
Fam22-Sdlg7	unselected progeny	-1.42767	-11.6472	0.12401	-44.6966	0.507584	-3.35196	-40.8077	-1.61929	-0.0095937	-3.06132	-0.176571	-1.27873	-2.94319	-3.43953	-5.49422	-86.2249	-0.0510649	-0.0895857	15.3091	-181.266	-0.813572	-0.0459594	-0.440518	-1.66446	1.71606	2.56931	-0.0399691
Fam23-Sdlg1	unselected progeny	-0.476708	-0.137284	0.133187	-63.1157	0.820481	-2.67311	-62.3802	-1.31388	0.191912	-1.85417	-0.05895	-0.891184	-2.31511	-2.76186	-0.109743	-10.1996	0.127735	0.019056	-7.54681	-141.118	-0.514329	0.0777087	-0.0878908	-1.9095	2.43802	-0.827071	0.0433901
Fam23-Sdlg2	unselected progeny	-1.93962	-10.7974	0.0547604	-37.2219	0.416923	-3.1012	-30.924	0.262611	0.117379	-3.84817	0.225355	-1.69125	-3.85345	-4.60617	-1.32345	-22.2741	-0.103379	0.0759149	-7.01944	-105.958	-0.838411	-0.0206628	-0.476795	-1.96942	-0.211396	-9.19844	-0.0106765
Fam23-Sdlg3	unselected progeny	1.11726	12.7751	0.0270815	-84.803	0.427815	-1.83532	-40.4587	1.18693	-0.223759	-3.95421	0.0549644	-1.5024	-3.17165	-3.59466	-5.60227	-79.7735	0.510827	0.400734	-4.42144	-188.806	-0.965665	-0.0275521	-0.345581	-1.84209	2.18044	-4.34716	0.0625152
Fam23-Sdlg4	unselected progeny	0.00738815	0.422733	0.0808609	-61.8269	0.620149	-1.8761	-63.7954	1.09487	0.0524829	-2.85338	0.0897475	-0.87511	-2.08762	-1.70534	-4.15662	-63.8955	0.237358	0.232961	-6.90061	-168.297	-0.487008	0.0484206	0.263764	-1.97586	1.48202	-2.96314	0.160338
Fam24-Sdlg1	unselected progeny	-0.808484	-5.10447	0.0377571	35.3528	1.12616	1.33674	-3.0935	1.18818	0.0727061	2.96497	0.351854	1.70169	3.11822	5.13142	-6.14309	-92.8759	0.363089	-0.387464	-15.7352	111.811	0.917669	0.00876283	0.519664	1.40477	1.12148	-5.14301	-0.0527233
Fam24-Sdlg10	unselected progeny	-0.350533	-4.12138	0.0321671	1.22164	2.38309	1.56072	18.6038	1.0079	-0.02799	2.54319	0.371236	1.00733	1.98859	2.19987	-7.26297	-102.713	0.398993	-0.465079	-9.74986	24.2029	0.919009	-0.0188474	0.0432606	0.757741	2.47359	-0.0412631	0.0828111
Fam24-Sdlg2	unselected progeny	0.626877	9.26188	0.00760733	70.7398	0.410464	2.12229	21.9579	0.468347	-0.0625617	2.46928	0.0245663	1.42705	1.85096	4.39049	-6.40985	-89.9554	0.0629485	-0.484807	-18.0221	42.7038	0.525453	-0.0471137	0.245953	0.24292	-1.69803	0.207864	-0.022483
Fam24-Sdlg3	unselected progeny	-0.922461	-2.31069	-0.00358734	23.0671	0.71919	1.11475	21.2964	1.65502	0.0412262	2.93149	0.44612	1.19624	2.15074	2.76516	-9.83504	-142.771	0.613047	-0.577097	-5.94915	96.3211	1.03518	0.00234899	-0.00663471	0.140273	-0.253758	-6.37575	-0.0746043
Fam24-Sdlg4	unselected progeny	-1.67693	-9.82214	0.0238585	129.137	0.316077	0.714674	9.57327	0.394359	0.0627606	3.35569	0.339865	1.42098	1.4486	3.3403	-5.6816	-85.9005	0.243053	-0.611175	-3.2661	138.401	1.079	-0.0127118	-0.0109871	0.337064	-1.13576	-4.80995	-0.18291
Fam24-Sdlg5	unselected progeny	-0.276562	-5.03171	0.0215699	36.11	2.2776	2.87435	11.5033	0.643592	0.0190673	2.40265	0.527285	1.25069	2.99056	3.75742	-11.1016	-154.894	0.227878	-0.383748	-13.8441	23.6334	0.963238	0.0631386	0.355467	-0.0149553	2.54458	0.172672	0.117033
Fam24-Sdlg6	unselected progeny	-1.21743	-6.84838	0.0342892	-4.11577	1.02427	3.03812	-0.362957	0.133805	0.0572068	3.74517	0.560693	1.51322	2.45081	3.46801	-8.48243	-118.751	-0.0239303	-0.358228	-5.67718	109.41	1.21663	0.0670154	0.470738	-0.0220103	2.46298	0.147541	-0.127186
Fam24-Sdlg8	unselected progeny	0.262648	9.09312	-0.0204462	-31.0185	0.367611	2.97556	-8.87238	1.78368	0.104429	4.6892	0.454683	1.89576	3.64992	4.18117	-5.27633	-77.4384	0.618409	-0.408961	-11.113	63.5387	1.16921	-0.0139869	0.0575456	1.72683	-1.45056	-0.363661	-0.152285
Fam24-Sdlg9	unselected progeny	-1.17932	-7.88032	0.0344724	10.9826	0.800127	2.2026	12.6474	1.30572	-0.021912	3.45549	0.396679	1.35198	2.08392	2.99947	-11.0642	-150.754	0.211693	-0.40584	-0.882914	77.7658	0.935536	0.0324896	0.282751	1.26117	0.317954	-4.09175	0.0949103
Fam25-Sdlg1	unselected progeny	-1.62018	-10.9553	0.05605	-29.8229	-0.484543	-0.424666	-35.6282	-1.17339	-0.257617	-0.834009	-0.330061	-0.313257	0.155972	-0.841589	-3.83018	-52.8445	-0.49991	-0.289884	11.6057	17.0109	0.212938	-0.0289519	-0.322151	-0.181958	2.65409	-0.160479	-0.210993
Fam25-Sdlg2	unselected progeny	-1.71864	-13.2901	0.0596792	-61.7371	0.0936561	0.715236	-50.2887	-1.50112	-0.455107	-1.01726	-0.105968	-0.235206	-0.198947	-0.295728	-9.01325	-122.872	-0.555109	-0.407615	6.10239	39.3643	-0.016692	-0.00573066	0.0928726	-0.391853	4.90943	-2.46965	-0.202074
Fam25-Sdlg3	unselected progeny	-2.54342	-15.8417	0.0454599	-28.129	0.112046	0.537664	-26.5284	0.0848	-0.20632	0.159907	-0.284448	0.348427	0.469885	1.34946	-6.71365	-91.8331	-0.0102454	-0.315118	5.52451	6.4894	0.560775	0.0551798	0.29758	-0.448825	3.12245	1.77437	-0.175495
Fam25-Sdlg4	unselected progeny	-1.92041	-8.45222	0.0168256	-30.8597	-0.34339	-0.806636	-23.7206	0.29799	-0.226716	-1.6705	-0.24676	-0.565525	-0.725267	-1.27734	-7.20572	-99.5663	-0.0122923	-0.310062	5.45303	-42.6521	0.401441	0.00311264	0.0963238	-0.209414	2.74655	-4.61675	-0.133943
Fam25-Sdlg5	unselected progeny	-4.13877	-22.0409	0.0711373	-28.1205	0.344033	-0.329186	-22.3595	1.36165	-0.145434	-1.9025	-0.615061	-0.312345	-0.81737	0.228682	-8.75694	-121.884	0.218239	-0.364205	11.1179	10.9518	0.568595	0.0540339	0.0704311	-1.08571	6.21553	-0.642967	-0.12727
Fam25-Sdlg6	unselected progeny	-0.227945	-4.96394	0.0508048	-86.4043	-0.303032	-0.864442	-89.4714	-1.44144	-0.375692	-2.39991	-0.366871	-1.0269	-0.0908454	-2.50072	-8.43882	-120.034	-0.744332	-0.359977	3.94607	-4.85038	-0.297971	-0.0254614	-0.148676	-1.0717	5.00968	-1.95027	-0.164171
Fam25-Sdlg7	unselected progeny	-1.36478	-6.82284	0.0553323	-94.1011	-0.0277481	-0.00650301	-93.7902	-1.54951	-0.15804	-1.52304	-0.344857	-0.387603	-0.373404	-0.610807	-9.51813	-130.569	-1.04318	-0.399041	-3.8509	-71.178	-0.161261	-0.0664911	-0.0252243	-0.91706	5.36028	-7.20606	-0.137174
Fam25-Sdlg8	unselected progeny	-1.05575	-7.67949	0.054074	-26.3287	0.32281	0.275281	-28.4074	-0.438849	-0.195592	-0.662214	-0.327391	0.00688181	-0.0420768	0.360074	-6.27225	-89.8866	-0.231588	-0.352511	11.0803	79.951	0.094283	-0.0146159	-0.201206	-0.215151	3.66254	-2.61145	-0.139835
Fam25-Sdlg9	unselected progeny	-1.21849	-7.32109	0.0192616	-49.5871	0.400338	0.759643	-54.2557	0.295452	-0.171545	-0.457025	-0.336257	0.0763213	-0.315348	0.692339	-7.30334	-102.934	-0.51673	-0.373668	-3.71534	17.8933	-0.1452	-0.00123113	0.090729	-0.154117	3.88905	-0.719936	-0.123879
Fam26-Sdlg1	unselected progeny	-1.66617	-6.41628	-0.0580572	16.7235	-0.367958	0.905215	8.33251	0.650524	-0.0123315	1.00345	0.344589	0.620766	1.40926	1.9387	-6.64041	-91.8258	0.450907	0.0308035	6.31762	-0.197657	0.542858	0.0245991	0.0671076	1.23148	-0.271152	6.05298	-0.0399676
Fam26-Sdlg2	unselected progeny	-2.73533	-14.569	-0.0177827	3.80401	-0.470358	2.13214	-3.25295	-0.308008	-0.025705	3.76398	0.0482235	1.41941	2.87886	2.95794	1.33709	17.9648	-1.05263	0.00420146	-0.162182	-4.0888	1.70162	0.0338467	0.194452	1.57546	-2.41494	11.0504	-0.0716807
Fam26-Sdlg3	unselected progeny	1.24	19.363	-0.00281444	95.1114	-0.275034	2.14975	54.8277	-0.492247	-0.176518	1.08236	0.318177	0.0925842	0.0694788	-0.591113	6.53395	105.453	-0.634223	-0.0784961	-5.92616	-33.3414	0.105351	-0.0615265	-0.707951	1.29115	-0.541054	6.30355	-0.0215862
Fam26-Sdlg4	unselected progeny	-1.26667	-4.82097	-0.015866	5.19113	-0.294553	0.891447	-6.78087	-0.41289	-0.0537659	2.72796	0.0575169	1.00944	1.98286	2.06168	-2.49159	-37.4689	-0.0198483	0.0531387	1.75208	-31.5312	1.42612	0.0155357	0.171599	1.205	-1.17107	5.43726	-0.01784
Fam26-Sdlg5	unselected progeny	-2.72052	-13.9464	0.000581234	10.8549	-0.12808	-0.285747	7.40354	0.0381724	0.13824	2.55869	-0.234027	0.910927	2.10248	1.77878	-1.42222	-19.7374	-0.024594	0.0566051	-5.61523	69.1249	1.15434	-0.0120332	0.158626	0.88148	-0.386981	1.82763	-0.0538547
Fam26-Sdlg6	unselected progeny	-1.02996	-3.95008	-0.0284381	-0.588776	-0.0868438	1.01148	-14.1778	1.46297	-0.0252077	2.58077	0.0357511	0.869871	1.2907	1.62425	-3.89927	-56.4798	0.479021	-0.0147366	-3.7473	-3.09026	1.07233	0.0502596	0.285991	1.29867	-0.779861	5.54199	-0.00744578
Fam26-Sdlg7	unselected progeny	-0.725353	-6.32425	-0.0711614	63.1005	0.0658091	0.721415	7.6773	0.798162	-0.0865264	1.35796	0.27459	0.647068	1.50284	1.73764	2.92353	37.6809	-0.00239871	-0.0624641	-1.07862	83.2877	0.543641	0.0316606	0.210764	0.714315	2.06166	4.48592	0.140497
Fam27-Sdlg2	unselected progeny	0.976009	-0.312109	-0.0808966	36.6928	-0.526183	2.95075	-0.845547	0.33259	0.164857	3.21366	0.203328	1.36562	2.69832	3.36665	3.699	49.6293	-0.0183248	-0.0312541	-15.8794	81.5073	-0.130974	-0.0619026	-0.284916	0.316402	-1.65535	12.2772	-0.0237653
Fam27-Sdlg3	unselected progeny	-2.881	-15.8532	0.0369694	68.6329	-1.03998	1.1118	30.7655	0.294611	-0.0597636	2.09102	-0.140813	1.04582	2.77675	2.99125	3.0622	42.6736	0.423618	0.154506	-7.71997	67.5318	0.406038	0.0482483	0.491996	1.19424	-1.05253	3.7813	0.169532
Fam28-Sdlg1	unselected progeny	4.01991	25.6595	-0.0269411	15.1632	-0.964349	2.57931	12.1901	0.204574	-0.0275115	2.93449	0.452816	1.01453	1.57551	1.79838	2.76254	38.4426	-0.0322668	-0.0968563	-10.3305	-58.6211	0.906688	-0.00419489	-0.186964	1.99127	-2.98239	4.82621	-0.234834
Fam28-Sdlg2	unselected progeny	2.58168	19.9308	-0.0281952	12.194	-1.30168	3.26498	-1.77322	-0.177873	-0.132103	6.6337	0.559248	2.82369	5.5855	6.87741	1.33228	15.4209	0.150085	0.0453864	-15.2565	181.978	1.86356	0.090289	0.707954	-0.0845885	-1.90437	7.50035	-0.0656715
Fam28-Sdlg3	unselected progeny	3.61233	13.6546	-0.0160664	26.7315	-1.38102	0.26086	18.9855	-0.608856	0.0646165	3.35984	0.602882	0.921802	2.71535	0.894311	5.15938	74.2176	0.0348897	-0.268129	-20.8015	-62.2425	2.01008	0.00824109	0.0293763	0.846368	-0.99591	15.9827	-0.0732222
Fam28-Sdlg4	unselected progeny	3.20218	21.1899	-0.0361704	-8.74266	-2.33293	2.48	-22.6871	0.813996	-0.160022	4.93209	0.69952	1.88298	3.90531	4.07969	7.26935	113.908	0.375704	0.178419	-19.2341	65.7721	1.83513	0.0375862	0.508288	1.1808	-0.644644	11.9948	-0.12979
Fam28-Sdlg5	unselected progeny	1.70379	13.9307	-0.0374048	26.7355	-1.46886	0.820471	10.8587	1.41523	0.103826	4.24574	0.468009	1.49461	3.07576	2.77533	-0.971305	-14.8826	0.802837	0.574817	-14.1613	141.147	2.21048	0.00595707	0.471406	1.57595	-1.20504	5.7737	-0.0900724
Fam28-Sdlg6	unselected progeny	2.93957	20.4122	-0.00427972	44.0132	-0.941125	2.5605	20.24	0.129943	0.0145647	4.07482	0.74995	1.42964	2.50199	2.77634	4.28176	54.2588	-0.105132	-0.212475	-14.7048	281.55	2.10467	0.0981247	0.522783	0.442806	-2.12959	12.5227	-0.0239218
Fam28-Sdlg7	unselected progeny	1.1649	-0.00330017	0.0261363	-11.2194	-1.92813	5.07394	-10.8763	-0.0216095	0.02042	7.42251	0.758849	2.7781	5.51874	5.62949	2.57779	35.4664	-0.20209	-0.0301228	-14.9692	90.755	1.94017	0.102157	0.468094	0.495505	-3.29178	13.9183	-0.117677
Fam28-Sdlg8	unselected progeny	3.08349	11.0311	-0.0354767	-14.8984	-3.77082	2.19122	8.97408	0.70647	-0.0737806	2.68977	0.872084	0.881256	2.05358	1.26075	4.49508	60.1591	-0.00489932	-0.194003	-13.7655	17.5887	1.84124	0.0408779	-0.193021	0.835146	-4.43929	13.7811	-0.263419
Fam28-Sdlg9	unselected progeny	4.9901	28.7084	0.00163688	83.5286	-0.911111	2.23375	11.0889	0.327566	-0.0200347	4.25765	0.327884	1.57972	2.71958	3.18144	3.35077	46.6046	-0.13293	0.341468	-14.6288	150.751	1.6259	0.10206	0.604262	0.812678	-1.29202	11.4855	0.0870496
Fam29-Sdlg1	unselected progeny	1.00954	4.57566	-0.00764931	45.7637	-0.429363	0.538104	22.2366	0.230321	0.122211	-0.316698	-0.06064	0.217789	2.43806	1.33454	0.996137	13.0922	0.460756	-0.167432	-12.228	116.909	0.305526	0.00834467	0.287564	0.507039	-2.26499	-7.00589	0.0849896
Fam29-Sdlg2	unselected progeny	-0.450627	-2.43654	-0.09498	32.7608	-1.42828	3.37423	30.237	0.65017	0.123971	1.57597	0.507253	0.988505	1.60095	3.34347	0.547407	11.0456	0.375688	-0.157618	-21.6893	58.1866	-0.0931038	-0.0240439	0.206921	0.635755	-2.1207	5.84289	-0.0622044
Fam29-Sdlg3	unselected progeny	-0.115129	-4.01339	-0.0906804	21.923	-0.376305	2.8603	14.4157	0.101423	0.10908	2.74209	0.170187	1.12507	2.1196	2.6178	0.776396	9.20149	0.0932175	-0.214617	-11.0727	-4.65681	0.621747	0.00968815	0.0856962	0.702439	-0.989504	-5.97404	0.0359194
Fam29-Sdlg4	unselected progeny	-0.653959	-6.08828	-0.0397894	38.7222	-1.3592	1.84254	32.6511	0.649358	-0.113586	2.07317	0.0198613	1.2146	1.56377	3.83865	-4.81162	-73.1057	0.230717	-0.159018	-17.1009	122.998	0.86419	0.0360378	0.596521	1.36265	-2.1661	-2.11921	-0.0643609
Fam29-Sdlg5	unselected progeny	-1.32479	-9.87032	0.0238164	35.2675	-0.981983	3.74301	-8.68053	-0.20077	-0.273414	3.07159	0.316612	1.6588	3.7347	4.86924	-4.63326	-70.6552	-0.740445	-0.237373	-19.4512	70.2649	0.654073	0.0238236	0.45002	1.29986	-1.71422	5.35613	-0.0868839
Fam2-Sdlg1	unselected progeny	-0.686198	-2.53284	0.0961405	-73.7715	0.724121	-3.18295	-65.7743	-1.49492	0.117135	-4.59336	-0.0990627	-1.78627	-3.47666	-4.1768	-0.339049	-7.98774	0.118171	0.0505839	15.8966	-159.146	-1.0671	-0.000212012	-0.453268	-0.144795	3.53442	0.944706	-0.0801044
Fam2-Sdlg2	unselected progeny	0.1635	-2.06887	0.092426	-33.1723	0.417634	-3.39778	-46.091	1.56917	-0.415384	-4.26791	0.184011	-1.95937	-4.15549	-5.47294	-8.50812	-120.643	0.877	-0.0625809	10.1166	-130.795	-0.58873	-0.0378603	-0.622716	-0.848361	2.05773	3.16272	-0.0072972
Fam2-Sdlg3	unselected progeny	-0.622463	-5.4346	0.0751574	-52.4007	0.470474	-2.82833	-63.5352	-1.51428	-0.287918	-3.66817	-0.0986544	-1.49452	-3.38689	-3.74567	-8.51352	-117.173	-0.584119	-0.0195904	11.4698	-151.089	-0.685216	-0.0171803	-0.415493	-1.61983	2.07056	-0.479469	-0.0127581
Fam2-Sdlg4	unselected progeny	-0.974646	-5.50414	0.106468	-69.789	0.191797	-4.00437	-74.6694	-1.23974	-0.156287	-4.08464	0.163425	-1.80679	-3.80149	-4.88138	-7.61887	-106.733	0.469565	0.0192505	10.8683	-127.476	-0.896813	-0.0558687	-0.623466	-1.57174	2.01458	-1.23045	-0.135895
Fam2-Sdlg5	unselected progeny	-0.674903	-6.55504	0.153454	-68.6339	0.72007	-3.14836	-74.3173	-0.595638	-0.209608	-5.87218	-0.259351	-2.33003	-4.69339	-5.64397	-6.2149	-90.7654	0.324381	0.0883048	10.9036	-59.0667	-1.18777	-0.0445393	-0.627842	-1.32421	3.53141	3.19899	-0.0238079
Fam2-Sdlg6	unselected progeny	-1.17087	-11.7522	-0.0187937	-72.2216	0.988945	-3.32987	-80.087	-0.376361	-0.0975643	-3.49377	0.131919	-1.45869	-3.16607	-3.88159	-8.02246	-109.705	0.029258	-0.0620894	25.6034	-121.699	-0.422213	-0.00598076	-0.237885	-1.7616	3.6546	0.0547439	-0.0744225
Fam2-Sdlg7	unselected progeny	-1.55842	-9.76802	0.00547941	-70.0482	0.000619825	-2.45009	-62.3927	-1.16339	0.00825883	-1.91305	0.179399	-0.938465	-1.92342	-2.99195	-5.27732	-74.9182	0.143682	0.0411037	4.62775	-153.97	-0.422922	-0.022735	-0.282105	-1.58658	-0.143012	0.00652507	-0.0539622
Fam30-Sdlg1	unselected progeny	-0.574939	-8.78645	0.144831	19.5443	-0.776046	0.761987	54.8703	1.03478	0.0919433	0.297304	-0.00302486	0.462562	1.13292	1.77659	12.0505	185.618	0.697652	0.143292	-4.96625	-211.573	0.743009	0.144069	0.793485	0.745825	-0.163795	2.42115	0.140008
Fam30-Sdlg10	unselected progeny	0.798864	-0.803329	0.166236	47.961	-0.908398	1.58338	60.7529	-0.438097	-0.0695556	1.60546	0.088255	0.886974	1.37204	2.56325	7.63749	116.906	0.257862	0.108473	-8.59692	13.7914	0.78778	0.169639	0.978868	-0.390842	-1.06972	3.48769	-0.0875478
Fam30-Sdlg11	unselected progeny	-0.44786	-8.49581	0.193717	44.1576	-1.97146	0.267396	57.9169	-0.453074	0.0109696	0.326656	0.0677372	0.26214	1.01577	0.899148	9.80252	145.826	-0.413341	0.0282233	-8.44995	-57.5432	1.11395	0.185619	1.03773	0.39043	-2.44193	7.1008	-0.187522
Fam30-Sdlg12	unselected progeny	-0.609054	-8.19272	0.187496	-6.44438	-0.881312	0.606479	44.923	-1.57514	0.0625428	-0.363942	-0.167301	-0.10906	-0.011009	-0.15206	8.53505	128.394	-0.152153	-0.22995	-12.7824	82.7019	0.400188	0.112534	0.434522	-0.0673568	-1.7192	2.2984	-0.0454909
Fam30-Sdlg14	unselected progeny	0.586677	-1.98088	0.189799	53.7938	-0.843784	-0.124134	74.1386	-1.09767	-0.286771	3.01816	0.402728	1.58155	2.85268	4.32395	7.8961	122.046	-0.191316	0.0969357	2.25072	-52.1171	0.441002	0.116516	0.660769	0.0224064	-1.11224	5.77156	-0.107189
Fam30-Sdlg15	unselected progeny	0.593478	-0.207119	0.140122	84.0869	-0.0176101	0.335666	87.6045	0.00475136	-0.0977285	2.35486	-0.108959	0.849262	0.385095	1.47567	9.9281	150.014	0.110902	-0.0218406	-4.53987	99.5593	0.221663	0.0581881	0.138058	-0.0383237	-0.907726	-2.32722	0.125234
Fam30-Sdlg16	unselected progeny	0.528794	-0.17138	0.215611	11.0193	0.934472	0.144226	25.4558	0.813151	0.0212795	1.67599	-0.0208326	0.646095	0.698393	1.18151	6.50811	93.9307	0.51309	-0.130971	-11.276	-55.9584	0.830575	0.118099	0.660409	-0.074608	1.22618	0.945514	0.0932897
Fam30-Sdlg17	unselected progeny	-0.763883	-8.52577	0.222999	75.3779	1.24078	1.09275	89.5287	-0.0772869	-0.0289923	1.37704	-0.108025	0.746359	1.57987	1.93983	9.09735	137.983	-0.267196	-0.0843171	-13.7079	-96.5845	0.444199	0.14447	0.970774	0.709285	-0.854265	4.57002	0.0496797
Fam30-Sdlg18	unselected progeny	1.88053	0.95831	0.177762	206.602	-0.112718	0.119188	63.7519	-1.05104	-0.203126	1.38701	0.183931	0.395688	0.40307	0.582772	13.5196	208.923	-0.439951	0.211313	-16.0364	-81.3369	0.437026	0.0597029	0.383279	0.109493	0.413891	3.90199	0.0814508
Fam30-Sdlg19	unselected progeny	-0.838794	-10.4633	0.134145	83.9296	-1.04934	-1.03845	77.8713	0.660699	-0.0548812	-0.861089	-0.369676	-0.329056	-1.11697	-0.693863	8.90517	133.817	-0.197557	0.165967	-15.9319	-98.8238	-0.00151235	0.0555141	0.252751	-0.00357552	-0.442151	-4.42132	-0.102294
Fam30-Sdlg2	unselected progeny	-1.12006	-9.73815	0.169598	38.9257	-1.16146	1.28987	51.3748	-1.80809	0.0554368	3.17885	0.107559	1.03164	1.27182	1.55905	14.3206	221.93	-0.225085	-0.041206	-15.9031	-84.388	2.08165	0.201472	0.82937	0.021409	1.42251	9.06219	0.12643
Fam30-Sdlg20	unselected progeny	0.32693	-3.54829	0.235045	81.1059	-1.6486	-0.571653	74.3395	-0.632637	-0.0879295	-1.33446	-0.0390664	-0.569323	-1.54958	-1.54904	12.464	190.833	-0.471232	-0.183401	-2.6799	-0.945722	-0.158221	0.0336229	0.0857155	1.00211	-1.3152	2.11498	0.0237651
Fam30-Sdlg21	unselected progeny	-0.974028	-12.1186	0.158496	-19.9729	-0.976679	1.05221	49.1118	-1.5621	-0.0110582	1.87865	-0.259227	0.691819	0.434392	1.15246	8.91692	132.988	-0.29624	0.12527	-13.2793	-47.5063	0.767232	0.0997933	0.456802	0.286746	-2.24714	-1.98452	-0.123333
Fam30-Sdlg3	unselected progeny	-1.45288	-11.3329	0.155451	22.8862	-1.80364	2.3361	33.5791	-1.78801	-0.00940835	2.45592	0.0184916	1.15185	1.9681	2.90804	10.4859	154.439	-0.485834	0.123247	-15.12	-106.248	0.734863	0.132098	0.679645	0.0175388	-3.27016	1.00793	-0.0700284
Fam30-Sdlg4	unselected progeny	-1.15617	-7.6021	0.137963	138.313	0.331139	0.059339	96.1238	-0.188607	0.00654873	0.757892	-0.336818	0.392893	-0.342723	0.876547	15.2978	235.208	0.0739699	0.234252	-17.293	124.394	0.501514	0.0432282	0.0996433	0.432411	-0.0485566	1.00223	0.19098
Fam30-Sdlg5	unselected progeny	0.569643	-6.37924	0.16425	-2.29987	-0.0256323	1.50351	16.2893	-0.379011	0.0820091	2.18033	0.0509936	0.890977	0.856261	1.95595	7.35309	112.339	-0.622013	-0.0262793	-6.69906	-23.0792	1.36519	0.118483	0.825618	-0.675078	-2.79295	3.24115	-0.168007
Fam30-Sdlg6	unselected progeny	-0.260009	-7.76086	0.0964612	-6.67403	-1.31764	4.29703	19.5297	-0.784184	0.0441243	2.91652	-0.169507	1.51	3.79444	4.31988	9.52929	141.831	-0.0867331	-0.0225002	-11.8866	-74.4915	1.64818	0.156617	0.893376	-0.739442	-0.910531	9.0413	-0.0946739
Fam30-Sdlg7	unselected progeny	1.70633	2.11095	0.125217	7.86242	-1.22751	1.49553	32.5039	-0.508273	0.0799895	1.6931	-0.237821	0.771866	1.57942	2.03061	7.14497	108.352	0.0779904	0.556651	-8.2132	-13.2662	0.436999	0.119475	0.78604	-0.053963	-2.27326	-0.525916	-0.0219834
Fam30-Sdlg8	unselected progeny	-1.41771	-9.838	0.219263	27.9306	-0.728537	0.0965845	44.7046	0.254523	-0.0576089	0.123629	0.158899	0.235389	0.36718	0.794363	7.22746	111.735	0.312408	-0.0885706	-9.09649	-199.242	0.411866	0.135374	0.674249	0.0477385	-1.085	1.00921	-0.134006
Fam30-Sdlg9	unselected progeny	0.154025	-7.05585	0.159236	27.497	-1.08308	0.77488	59.46	0.161391	0.00063901	0.409898	-0.0164598	0.314308	0.631746	0.99484	8.38493	126.109	0.20226	0.649835	26.1101	-117.381	0.502099	0.180282	0.968237	0.428995	-1.90399	-0.0366805	-0.175549
Fam31-Sdlg1	unselected progeny	-0.248132	-4.39756	0.0588603	-4.86556	-0.227851	2.66979	21.3015	0.840894	0.21992	2.63863	-0.302906	1.13548	2.74272	2.68551	12.5496	189.23	-0.468226	0.0352675	-16.5356	41.3323	-0.0870356	0.00089816	0.0664312	0.583682	-1.35368	3.34509	-0.00534681
Fam31-Sdlg2	unselected progeny	-0.392658	-3.91491	0.07967	38.516	-0.603073	2.59423	42.6604	0.132392	0.118786	1.41549	-0.150183	0.985433	2.40438	3.30028	2.32849	32.5383	-0.371461	0.0776097	-5.68491	86.6577	0.0523964	0.0219534	0.150263	1.0589	-0.984379	-1.12128	-0.0828467
Fam31-Sdlg3	unselected progeny	-0.399267	-1.67872	-0.0953798	-31.646	-0.716463	3.73165	27.3918	0.0583094	0.345247	4.75332	-0.270024	2.0002	4.37371	4.83362	1.54523	21.6767	-0.586825	0.0630097	-9.77501	97.6602	0.953581	0.067345	0.274323	0.165456	0.217579	9.62876	0.0139595
Fam32-Sdlg1	unselected progeny	0.367159	3.07362	0.00152415	-68.0457	-1.10844	-0.550518	7.57021	0.71601	0.409061	4.41192	0.240345	1.41738	1.48332	2.21179	2.5743	30.0808	0.339338	-0.198076	-15.9271	18.6432	0.643205	-0.0376685	-0.252119	0.802756	-1.96909	4.5177	-0.0806076
Fam32-Sdlg10	unselected progeny	-1.54183	-11.1782	0.114173	29.5782	0.187338	1.77326	49.6569	0.740645	-0.0211708	2.32636	0.215919	0.970728	1.3337	2.17323	0.122081	-2.2809	0.366478	0.0260976	-17.1161	39.6174	1.05342	0.0563442	0.533243	0.456468	-0.0466419	1.60008	-0.0849718
Fam32-Sdlg11	unselected progeny	-0.0270016	-6.80266	-0.00922773	-21.744	1.44957	2.23772	-21.9178	1.18381	0.291266	3.08154	0.534879	1.45287	2.48564	3.70373	-6.92402	-98.2998	0.708054	-0.36429	-15.2637	59.9814	0.52965	-0.00525237	0.0859067	-1.17463	-0.565672	-4.94476	-0.207286
Fam32-Sdlg12	unselected progeny	-0.557677	-10.7007	0.0212574	97.4154	-0.465201	1.07144	69.5671	1.36121	0.130884	2.94271	0.706093	1.33102	1.59273	3.48257	-7.1487	-101.29	0.568915	0.666416	-16.8204	96.0022	0.372191	0.0308493	0.440003	0.919215	-1.61377	-1.904	-0.037658
Fam32-Sdlg2	unselected progeny	-2.06112	-14.8697	0.0105478	20.8748	-0.16117	1.49089	0.228577	0.992885	-0.00407631	2.02812	0.212695	1.23465	1.91152	3.80387	-1.42549	-26.1289	0.406715	0.152503	-15.5071	88.2943	0.37266	-0.0222787	0.0224077	0.416149	-1.18718	-5.27578	0.00570427
Fam32-Sdlg3	unselected progeny	-2.23178	-15.7185	0.0312794	-16.4117	-0.164641	2.36226	10.3871	0.936824	0.104112	3.84746	0.398387	1.46295	2.9753	3.02547	-3.51659	-51.8204	0.183086	0.216847	-9.49597	-26.2678	0.852795	0.0173274	0.149504	-0.193484	-2.03912	-4.06179	-0.0673069
Fam32-Sdlg4	unselected progeny	-0.862305	-10.4659	0.0103703	-8.05012	-1.7908	3.46957	28.5367	1.51578	0.134897	4.6733	0.491894	1.68982	2.13321	3.35677	-0.900381	-15.0756	0.295205	0.0903135	-5.14044	182.716	0.511002	0.0515356	0.563379	0.368561	-2.48585	-3.2278	-0.016839
Fam32-Sdlg5	unselected progeny	-1.42348	-10.8373	0.0449862	33.3386	-0.177985	2.30801	33.7675	1.22589	0.324376	5.86313	0.371336	2.13558	3.19671	4.14131	2.18843	24.446	0.956663	0.233052	-17.1063	8.42332	1.17036	0.0549951	0.0580961	0.700687	-0.872716	3.04982	0.0230391
Fam32-Sdlg6	unselected progeny	-1.85262	-12.3883	0.0555373	20.4641	-0.983175	1.6831	37.6497	0.306155	0.209394	4.80053	0.642119	1.62358	1.8631	2.79002	3.14985	42.6563	-0.248344	0.580718	10.3287	107.374	1.50837	0.0431371	0.152269	-0.756513	-1.67948	3.06566	0.0492573
Fam32-Sdlg7	unselected progeny	-0.620875	-5.30943	0.0756378	16.608	0.874051	1.30418	15.5352	1.23261	0.316416	3.93687	0.258823	1.31535	1.23247	2.22938	1.94588	23.5814	0.824097	0.0197119	-1.03856	-58.5346	1.13591	0.00393612	0.0666299	-0.207565	-0.37983	2.4236	0.0517356
Fam32-Sdlg8	unselected progeny	-0.0342334	-7.68367	0.0283382	-24.657	-1.42531	1.69069	-1.32842	1.23076	0.230868	2.89034	0.337229	1.25225	1.87253	2.8265	-1.21986	-20.9114	0.232823	-0.150371	-11.1983	92.104	-0.318883	0.00654541	-0.029059	0.188806	-3.38274	-2.0407	-0.159767
Fam32-Sdlg9	unselected progeny	0.334834	-4.40883	0.0180331	-33.6317	-0.818883	0.413148	1.82047	0.782335	0.0440147	2.09444	-0.0511485	0.607019	0.785813	0.711453	-1.85917	-29.4885	-0.385452	-0.0344887	12.6739	-46.5358	0.551754	-0.0194998	-0.282978	0.487227	-1.9975	2.73089	-0.129109
Fam33-Sdlg1	unselected progeny	-2.56392	-15.3779	-0.213453	-39.8848	-0.398911	3.34045	24.7844	-1.44414	0.135933	2.42346	0.052524	1.42296	4.05469	4.41598	7.1416	113.578	-0.0103602	0.200361	-7.79469	-56.6743	0.515918	0.161406	1.08957	-0.411703	-0.86267	-6.06335	-0.093664
Fam33-Sdlg2	unselected progeny	-1.56617	-7.53796	-0.120105	-40.2518	-0.184528	3.02919	43.9026	0.238044	0.10183	3.9313	0.201087	1.80031	4.4462	4.70347	0.334054	7.69237	-0.437217	-0.191007	-20.5234	-111.746	0.977111	0.150166	1.12493	-0.692766	-3.03962	-0.497294	-0.130888
Fam34-Sdlg1	unselected progeny	-2.88397	-14.0375	0.0793114	38.3523	0.143278	0.44281	4.25083	0.77704	-0.0593504	1.81002	0.151309	1.00502	2.24284	2.8721	-1.66409	-26.8718	0.402317	-0.189181	-19.4351	-101.051	-0.10221	0.00583346	0.129961	-0.526008	0.470682	-6.02636	0.206196
Fam34-Sdlg2	unselected progeny	0.229933	7.23196	0.0617887	11.3538	0.323449	0.065882	8.55903	1.47746	-0.113865	-0.215525	-0.0295899	-0.22086	1.26306	-0.90186	-4.26092	-68.1384	0.56364	-0.0723747	-18.4802	-16.5866	-0.000824295	-0.0203006	0.13116	-1.33106	1.77612	-4.242	0.0575167
Fam34-Sdlg3	unselected progeny	-0.426671	1.00086	0.030916	33.4843	-0.11204	0.487496	16.7511	0.996188	-0.217287	1.14745	0.378461	0.867253	1.89619	2.93195	-3.08113	-45.9761	0.430379	-0.0211266	-22.0662	16.0167	0.434654	0.0877526	0.812773	-1.68088	1.63457	-5.16768	0.24865
Fam34-Sdlg4	unselected progeny	-4.45851	-21.36	-0.00339565	-103.46	-0.0462211	1.97803	-96.4864	1.76276	0.0456946	0.988818	0.0844486	0.759827	0.955548	2.62001	-7.99805	-111.294	0.923994	-0.215465	-0.66799	-73.6778	0.125536	0.0252912	0.534334	-1.67836	-1.62617	-1.7233	-0.139275
Fam34-Sdlg5	unselected progeny	-2.63056	-13.2499	-0.0623665	-8.32849	0.508841	2.6538	-5.57613	0.412294	0.154509	2.49931	-0.306343	1.57706	2.44993	4.95095	-5.09873	-77.4526	-0.205472	-0.241177	-11.4113	179.255	0.214348	0.0432489	0.79764	-1.58781	-0.725076	-6.27304	0.0147348
Fam34-Sdlg6	unselected progeny	-1.54408	-11.7561	0.0175132	26.3277	-0.66823	-0.288628	14.4916	0.607465	0.0310214	1.10562	-0.0249518	0.596885	2.05087	1.80469	-4.3181	-64.3169	-0.496375	-0.291659	-17.6124	-78.5266	0.161837	0.0652543	0.269252	0.664198	-0.175449	-7.68469	0.0220064
Fam34-Sdlg7	unselected progeny	-1.36014	-6.66237	-0.00574527	-90.209	-0.41416	1.03668	-52.5088	1.1312	0.00368555	1.64253	0.0885195	0.685874	2.8309	1.63698	-7.87118	-113.311	0.188125	-0.0745293	-20.8462	-65.6709	0.656652	-0.0196937	0.331865	0.307632	-1.27534	-8.87115	0.0281892
Fam35-Sdlg1	unselected progeny	-0.0959693	-7.70456	-0.104819	-44.5994	-1.03887	4.05499	20.5693	-1.52384	0.139544	5.49232	0.402314	1.90321	4.51644	3.43009	11.2119	171.21	-0.167956	-0.0839752	-14.6165	34.8607	1.08073	0.0559494	0.134501	0.0626926	-0.668016	12.9566	-0.0496711
Fam35-Sdlg10	unselected progeny	1.1032	-1.30252	0.0137878	46.4353	-2.13311	2.203	61.3463	1.42724	0.195992	3.3748	0.344724	1.33768	2.69278	2.83242	15.0355	231.028	0.362596	-0.310665	-18.2333	159.24	1.00495	0.0755609	0.375667	0.639859	-2.09268	8.8234	0.0987849
Fam35-Sdlg11	unselected progeny	1.28341	0.0324417	0.0960892	-5.44814	-1.01142	3.7015	56.1801	-1.69084	-0.175438	4.18809	-0.16462	1.74028	4.05995	4.13743	15.8957	248.027	-0.139609	-0.204952	-14.4852	163.087	1.15002	0.204123	1.18993	0.776284	-0.116352	4.3261	0.245986
Fam35-Sdlg12	unselected progeny	-0.067769	-7.1425	0.0870383	-34.075	-1.02788	3.88258	24.6637	-1.62833	-0.087049	5.67291	0.200964	2.18552	4.02793	4.61058	15.3408	238.432	-0.478888	0.24453	-8.72584	302.816	0.752354	0.129628	0.703577	0.654353	-0.888418	6.60125	0.0237634
Fam35-Sdlg13	unselected progeny	1.61393	3.85348	0.0756461	112.82	1.47288	0.584182	99.5361	0.191037	-0.14099	1.77024	-0.222748	0.683205	1.87502	1.43706	15.6268	242.005	0.0946463	-0.230718	-18.0756	212.149	0.451046	0.0548263	0.463339	0.60611	2.14754	9.54629	0.219251
Fam35-Sdlg14	unselected progeny	-0.569123	-5.42927	0.00783067	31.8419	-0.357395	2.53602	50.0493	0.218114	0.0350518	2.97892	-0.127084	1.24402	3.03233	2.8405	15.0797	232.302	-0.125755	-0.36728	-14.2156	28.5453	1.06679	0.150109	0.660333	0.482696	0.674106	8.31828	0.00323627
Fam35-Sdlg15	unselected progeny	-1.5685	-12.4896	0.0494791	69.5135	0.96883	2.06359	59.7315	-1.58068	-0.175162	2.56491	-0.258868	1.26858	2.98849	3.46613	15.07	232.296	-0.218728	-0.414869	-12.9518	197.959	0.451925	0.110136	0.607043	1.11109	1.38669	1.6262	0.0725982
Fam35-Sdlg16	unselected progeny	-0.773556	-7.24906	0.0131617	-16.4093	-0.961791	4.55555	12.5019	0.335908	0.0569674	5.51106	-0.171939	2.2682	5.45871	5.31328	8.94329	136.449	-0.28843	0.00632962	-16.1327	140.466	1.73233	0.210518	0.747408	0.775274	-1.38761	8.45914	-0.0950164
Fam35-Sdlg17	unselected progeny	0.616678	-4.13432	0.0457398	-48.6755	-0.947806	5.73353	26.0978	0.865728	0.19867	5.82252	-0.000495074	2.53058	5.99323	6.19983	10.4152	161.645	0.409448	-0.371162	-15.1732	215.272	0.662271	0.101061	0.923262	0.947334	-1.44994	9.19703	-0.0272938
Fam35-Sdlg18	unselected progeny	2.87452	8.27489	0.027479	30.8654	-1.50034	1.11135	40.8947	0.629662	-0.0369805	2.59739	0.321736	0.934331	1.26997	1.69446	10.0706	152.3	-0.311348	0.245125	-14.1161	58.1922	1.02421	0.0669404	0.196328	0.828543	-1.49569	10.5067	-0.0778135
Fam35-Sdlg19	unselected progeny	0.125247	-4.15921	0.0426235	8.67282	-1.71103	5.21846	39.0896	-0.0207232	0.10066	7.55398	0.421226	2.70912	5.45994	5.2525	10.392	158.967	-0.519198	-0.330718	-16.9139	68.7294	1.21967	0.0852289	0.525807	-0.0121237	-0.969385	6.99542	0.0173319
Fam35-Sdlg2	unselected progeny	2.09239	1.07309	-0.00219208	-26.8346	-0.392069	4.21362	29.8759	-1.60452	0.076131	5.4556	0.34966	2.12621	5.10824	4.53801	14.8671	226.03	-0.0726563	-0.389943	-12.2988	156.7	1.0019	0.0783162	0.261807	-0.0296617	-0.856992	9.42064	0.0200468
Fam35-Sdlg20	unselected progeny	-0.982681	-10.2076	0.166817	28.4674	-0.397899	3.63574	73.8639	-1.63537	-0.217279	2.88028	-0.0972998	1.43378	3.62697	4.10849	14.0037	215.244	-0.270547	-0.134491	-15.4952	307.958	0.538132	0.103475	0.803925	0.794171	0.81937	-3.19293	0.184007
Fam35-Sdlg22	unselected progeny	0.996145	-0.617772	0.0715539	-8.19558	0.490667	4.83609	38.5486	0.552982	0.0680238	5.80869	0.0028338	2.45199	5.57518	5.856	14.6216	220.312	-0.0786233	0.106854	-16.9449	55.593	1.54511	0.175705	0.560429	0.0912747	-0.0484276	5.2937	0.156117
Fam35-Sdlg23	unselected progeny	0.255632	-3.91674	-0.0139173	34.8557	-0.581774	5.25874	52.2515	0.908915	0.048148	5.03511	-0.0792587	2.24742	6.191	5.71487	13.6179	207.385	0.164688	1.11666	-15.8292	203.305	0.464997	0.0399539	0.808638	1.14523	0.131696	5.9526	0.175791
Fam35-Sdlg24	unselected progeny	1.35715	-4.12401	0.0411716	145.177	-2.35754	0.992109	87.619	0.357567	-0.0352591	1.27196	0.30384	0.700699	1.22247	2.04028	6.44705	92.1959	-0.0249358	0.464133	-19.0437	106.868	0.358589	0.122139	0.789248	0.451129	-0.726791	8.49241	0.0450183
Fam35-Sdlg3	unselected progeny	-0.582214	-6.16267	-0.0516668	35.2965	-1.40901	2.56839	73.5989	-0.166144	0.0295352	4.17279	0.280758	1.52764	3.77853	3.05134	11.2884	174.347	-0.902447	-0.542813	-16.3539	95.4125	1.30526	0.122113	0.40233	0.177418	-0.520223	4.76915	0.0461489
Fam35-Sdlg4	unselected progeny	2.9562	9.48298	-0.0766072	107.367	-0.576684	0.0550544	47.2365	0.684644	0.160253	2.31676	0.558505	0.684852	2.68783	0.798381	13.3032	203.725	-0.113093	-0.636141	-16.3022	93.7279	0.922899	0.0159054	0.113422	0.29427	-0.961792	12.0435	-0.0428114
Fam35-Sdlg5	unselected progeny	0.661736	-1.74333	0.0872424	14.0273	0.723018	2.15618	35.9106	1.28402	-0.00443827	2.00806	0.263428	0.910181	2.73274	2.17111	9.35629	142.711	0.151097	-0.444006	-16.6245	265.555	0.443782	0.00423718	0.423493	0.525437	1.06115	11.8277	0.0273971
Fam35-Sdlg6	unselected progeny	1.41815	-0.173246	0.0125295	-54.4341	-0.366235	4.6687	27.99	1.672	0.329885	4.14457	0.108966	1.80142	4.56361	4.5156	9.82161	148.257	0.590989	-0.758382	-17.5007	117.718	0.943497	0.117776	0.809709	0.306464	-1.07817	9.93029	-0.0381202
Fam35-Sdlg7	unselected progeny	3.36542	13.6163	0.0833714	84.9911	0.483132	0.664502	84.2694	-1.62736	-0.304941	0.941681	0.294066	0.455866	2.04723	1.27869	13.4056	204.846	-0.112308	-0.0972153	-17.3316	92.1941	-0.00807148	0.0478172	0.332317	0.438603	-0.146129	8.46823	0.157705
Fam35-Sdlg8	unselected progeny	3.1186	11.5395	0.0405551	48.44	-1.52073	3.46707	66.4411	0.651729	0.00318218	3.94417	0.209734	1.85492	4.42039	4.96088	12.6965	195.696	0.0386245	0.472914	-13.2851	239.847	1.00592	0.120219	1.30319	0.765863	-1.10645	6.69407	0.0330637
Fam35-Sdlg9	unselected progeny	1.45682	0.627545	0.0447256	-26.9908	-1.33236	4.08669	1.57702	0.366605	-0.05308	3.28621	-0.035012	1.63309	3.88651	4.57238	12.6989	194.275	-0.336121	-0.148434	-14.6546	83.1757	0.351481	0.110163	0.822703	0.598473	-1.74514	11.0749	0.191222
Fam36-Sdlg1	unselected progeny	-1.30815	-10.5448	0.0802654	41.2142	-0.526047	2.76119	62.3411	0.0257434	-0.0692728	3.36271	0.10831	1.57113	4.33576	4.17269	-5.02086	-70.6505	-0.32219	0.478663	-6.58378	95.9946	1.00007	0.150253	0.9801	1.15594	-0.320721	-4.82168	-0.129144
Fam36-Sdlg2	unselected progeny	-0.316256	-10.3068	-0.0639787	-7.0998	-0.635085	2.03995	23.4434	0.810268	0.217591	3.30173	0.587051	1.40845	2.77908	3.46905	3.52774	43.9339	0.0516356	0.347879	-9.10701	182.993	0.628138	0.00807499	0.195943	-0.152535	-3.2907	-0.273678	-0.0606563
Fam36-Sdlg3	unselected progeny	0.356516	-7.29943	0.0773415	18.9529	-2.01227	1.96855	22.0981	0.029718	-0.0526313	4.0308	0.461003	1.42713	3.7735	2.81407	2.44099	28.6764	-0.550954	1.29963	-17.2247	58.1856	0.780362	0.0496754	0.350183	1.0042	-2.72329	-5.14468	0.00348299
Fam36-Sdlg4	unselected progeny	1.08893	-0.688018	0.0523967	58.2442	-0.9563	0.630462	51.9557	1.3875	0.149308	3.21995	0.428355	1.14622	1.63999	2.29496	5.34284	75.3464	0.646363	0.43726	-11.9286	184.031	1.21488	0.0565142	0.330691	1.2245	-1.44717	-3.21395	0.084978
Fam36-Sdlg5	unselected progeny	0.574517	-1.26917	-0.0818056	-32.2663	-0.999347	3.58029	-18.7409	0.44786	0.303163	6.64308	0.761511	2.36909	4.62744	4.54525	2.83813	37.3218	-0.167769	0.314989	-15.2312	132.412	1.69618	0.0356519	0.246102	0.460892	-2.74439	-0.817984	0.0357049
Fam36-Sdlg6	unselected progeny	1.14025	-0.312885	-0.0138284	94.4234	0.397682	1.92534	7.29655	1.09975	0.249618	2.2024	0.151478	1.16889	2.94457	3.39452	2.2482	26.1648	0.37179	0.667432	-16.5105	265.049	0.498218	0.0444247	0.757758	0.248495	-2.88453	-4.67537	0.0453187
Fam36-Sdlg7	unselected progeny	-0.920408	-10.6743	-0.0339654	-10.9652	-0.241649	3.62413	-11.8606	0.245099	0.063133	3.68988	0.430603	1.68423	4.08774	4.30299	1.71893	23.2696	-0.0886849	0.189051	-5.83362	48.7773	0.863853	0.0610582	0.843978	0.493689	-0.602466	0.670194	-0.0738639
Fam36-Sdlg8	unselected progeny	-0.360131	-9.31338	-0.0670268	-13.7493	-0.64476	4.63352	-12.3067	0.870516	0.213224	5.70829	0.691362	2.28901	4.59381	5.0385	-0.500477	-9.12302	0.254926	0.231467	-0.862026	206.415	1.00234	0.0699559	0.443177	0.00963146	-1.83168	-2.07621	0.0110304
Fam36-Sdlg9	unselected progeny	2.18228	18.6422	-0.0668946	-60.8212	-1.14187	2.43629	-45.6388	1.13647	0.35992	4.11062	0.375507	1.2433	1.35779	1.92589	0.595377	3.56016	0.791953	0.340361	-17.9947	127.3	1.41938	0.0484033	0.443037	1.13522	-2.89725	3.33368	-0.107394
Fam37-Sdlg1	unselected progeny	-1.39627	-6.3554	0.0152993	-4.57315	0.254649	0.83763	-5.40038	-0.13055	0.118869	2.16319	-0.0367591	0.788105	1.60227	1.63274	-1.32454	-21.8336	0.159081	0.0383184	-5.30428	-82.3941	0.51203	0.0333028	0.681019	-0.0566905	-0.962063	-4.58581	-0.0932915
Fam37-Sdlg10	unselected progeny	-2.75853	-16.9058	0.0634383	42.5807	-0.202619	2.18126	10.5688	0.472758	0.155984	2.93534	0.252209	1.33213	2.10433	3.26293	-4.13201	-66.0113	0.0448612	-0.137517	-20.2865	-51.2448	0.124079	0.00771411	0.407961	-1.48062	-1.0443	-6.48281	-0.130523
Fam37-Sdlg11	unselected progeny	-4.24813	-20.5763	0.0388493	-32.9606	0.393087	1.83329	-36.1983	0.232813	0.165602	2.55394	-0.0637323	1.22221	2.04758	3.19086	-2.75574	-41.847	-0.0114069	-0.284882	-7.82683	-82.9828	-0.324361	-0.0631244	0.371005	-1.77919	-3.22864	-6.02068	-0.213343
Fam37-Sdlg12	unselected progeny	0.123951	1.74574	0.00839712	-40.357	-0.0260057	-0.217934	3.68687	1.69718	0.233741	2.09164	0.0260756	0.321688	0.694151	-0.777746	-1.23187	-23.6146	1.14452	-0.00260756	-22.032	-154.713	1.31718	-0.0129746	-0.35454	0.177711	0.688936	2.35262	-0.13575
Fam37-Sdlg13	unselected progeny	-4.43931	-22.5442	0.0174602	44.2182	0.515969	1.04661	71.5791	0.981288	0.0023344	1.26885	0.319915	0.64547	0.868337	1.70773	-4.51559	-70.8258	0.418614	-0.242069	-19.5275	2.16442	-0.0725339	-0.0706518	0.179257	-0.16766	-1.16738	-6.7125	-0.0925495
Fam37-Sdlg14	unselected progeny	-1.02474	-1.26987	0.0306611	2.06473	0.411712	1.22695	-1.96691	-0.0705786	0.268206	2.20583	0.471987	0.96062	0.868553	2.34925	-4.25362	-67.4553	0.866905	-0.0755768	-8.08322	-104.964	0.645032	0.00828247	0.500073	-0.995972	0.802253	-1.98637	-0.0289276
Fam37-Sdlg15	unselected progeny	-0.343564	-3.4946	-0.0239334	-45.3001	-0.0509884	1.0276	-0.784943	0.0819512	0.147058	2.00048	-0.0664332	1.07343	1.97284	3.03325	-2.7398	-41.9416	0.148693	-0.209592	6.45502	-88.1684	0.278784	-0.0601899	0.166651	-0.194686	-2.89923	-2.33779	-0.202273
Fam37-Sdlg16	unselected progeny	-4.27151	-21.6893	0.0306698	1.56604	1.99325	3.20164	-8.41386	0.730918	0.0293987	4.83434	0.229932	1.9252	4.11622	4.09221	-4.11729	-65.196	0.106545	-0.199192	-2.99283	-48.3856	0.401015	-0.0079293	0.090529	-0.0922272	0.451342	-5.25472	-0.0939558
Fam37-Sdlg2	unselected progeny	-2.64413	-14.6685	0.0944448	30.4503	1.18208	1.24381	0.0478498	-1.36634	0.153432	2.29377	0.334634	1.22568	2.06064	3.4868	-5.70815	-90.6957	0.510731	-0.105857	-8.87173	-114.677	0.217945	0.00210112	0.499037	-0.655141	0.701377	-4.83955	0.0165929
Fam37-Sdlg3	unselected progeny	-2.52466	-16.6895	-0.0300246	-26.6456	0.0563658	1.45842	-22.3006	0.559994	0.215753	3.97117	0.420442	1.62798	3.22444	3.66422	-3.42309	-56.8093	0.396341	-0.00425026	-5.23014	-16.0623	1.3175	0.110374	0.974463	-0.992971	-0.0952068	0.288647	-0.149432
Fam37-Sdlg4	unselected progeny	-3.4995	-18.7777	-0.0276833	-31.1534	0.0217827	2.57039	-27.1464	-0.0130782	0.150228	2.94983	-0.167312	1.40007	2.57618	3.83173	-1.50866	-26.3707	-0.252371	-0.137145	-11.0578	55.974	0.0426859	0.0529072	0.564842	-0.950799	-2.65527	-1.01868	-0.149273
Fam37-Sdlg5	unselected progeny	0.266596	-2.63199	0.0208657	-20.95	0.0914384	0.885192	19.9192	1.87259	0.195025	1.83029	0.116341	0.36959	0.877158	-0.293588	0.571515	9.43109	0.667043	-0.165341	-20.1221	-13.5127	0.773302	0.0255439	0.309591	-0.0586691	-0.3133	0.404461	-0.134709
Fam37-Sdlg6	unselected progeny	-3.66171	-17.858	0.044723	-36.4351	-0.0410498	1.9713	-25.5461	0.45347	0.252101	3.50998	-0.13958	1.58919	3.07828	3.89553	-4.59033	-70.4858	-0.130667	-0.216532	-21.7197	-107.751	0.30875	0.054278	0.65501	-1.86553	-1.90879	-5.71866	-0.289542
Fam37-Sdlg7	unselected progeny	0.0256432	-2.45374	0.0667336	19.6884	-0.15927	0.914936	4.22646	1.10979	0.220669	3.11697	0.35534	1.00447	1.88337	1.4389	-4.29008	-66.6454	0.418382	0.00939919	-19.9442	-93.7193	0.872146	0.0238688	0.428223	-1.28962	-0.53792	2.48714	-0.170746
Fam37-Sdlg8	unselected progeny	-4.07627	-21.2916	-0.0435525	-3.98331	-0.678712	2.01317	4.4869	1.344	0.20906	3.63811	0.216401	1.66328	2.18034	4.29821	0.884093	12.2291	0.389791	-0.186781	-21.7419	25.6654	0.00246049	-0.0218415	0.299893	-1.59553	-2.34121	-2.62972	-0.0749529
Fam37-Sdlg9	unselected progeny	-2.80683	-16.5672	0.0642727	-40.9212	1.04663	0.797734	-44.257	-1.43784	0.108423	2.30631	0.121415	0.831992	1.83953	1.63487	-1.88002	-31.9694	0.12774	-0.159009	-17.4813	-107.067	0.627449	0.0437294	0.385486	-1.57353	-0.357024	2.34021	-0.0881578
Fam38-Sdlg1	unselected progeny	-2.92735	-14.8189	0.0865026	46.2387	-0.484376	-1.44773	26.9599	0.383506	-0.0300739	-0.808785	-0.161522	-0.12403	-1.06278	0.0144087	4.75856	71.1493	0.13969	-0.0926111	12.4576	8.25231	-0.426101	0.023473	0.163377	-1.01245	-2.82744	-6.53788	0.0127279
Fam38-Sdlg10	unselected progeny	-4.00807	-20.3691	0.105022	98.1318	-1.61532	-1.32431	38.508	-0.805705	0.00305332	1.06216	-0.449547	0.305785	-1.92298	0.327296	0.567701	4.81068	-0.214451	-0.21989	10.6493	-96.8719	-0.42041	-0.0123739	-0.279409	-1.38134	-3.4632	-1.67472	-0.10115
Fam38-Sdlg2	unselected progeny	-2.84395	-17.575	0.0581273	-24.5646	-0.659377	1.09396	-26.8077	-0.137118	0.110233	2.13761	-0.202289	0.809404	1.27443	1.62081	1.64847	19.3036	-0.34455	-0.0840853	25.2941	-35.132	-0.0600589	0.058032	0.367566	-0.832556	-2.7084	-2.49791	-0.162874
Fam38-Sdlg3	unselected progeny	-2.48205	-17.9472	0.0590762	65.5675	-0.295948	-1.29455	8.47233	0.194311	0.0600595	1.6053	-0.180898	0.97618	1.69	2.80843	0.51128	1.95867	0.570286	0.100965	23.7897	-54.321	0.00638283	0.0264399	0.230358	-1.00487	-1.55656	-2.00039	0.0255928
Fam38-Sdlg4	unselected progeny	-3.06756	-16.5546	0.129609	44.5472	-0.377479	-2.1218	51.0399	-0.509248	-0.0430564	-0.0426901	-0.184171	-0.166132	-1.00215	-0.760073	-0.729362	-14.3251	0.188276	-0.0402964	8.93556	-22.6728	-0.0596163	-0.0139797	-0.0668552	-1.47147	-1.7788	0.15849	-0.0665714
Fam38-Sdlg5	unselected progeny	-2.09103	-14.9275	0.00679041	28.1112	0.372488	0.32585	14.3301	-0.295615	-0.0294276	2.27736	0.160368	1.20966	2.61346	3.43755	1.31368	12.6834	0.116317	0.0386456	19.5237	-4.48267	-0.240189	-0.00591179	0.296278	-0.0171625	0.600273	-5.16383	0.0442028
Fam38-Sdlg6	unselected progeny	-2.73511	-15.597	0.137122	81.879	-0.136978	-0.146689	28.5163	-0.426894	-0.175865	0.213937	-0.0509324	0.295855	-0.265324	1.12402	1.38384	11.6679	0.0296212	0.0223366	18.214	-27.5721	-0.94837	-0.0269105	0.14673	-0.333901	-0.163063	-1.08084	0.0858852
Fam38-Sdlg7	unselected progeny	-3.28789	-17.7428	0.0241649	36.6231	-0.93721	-1.32042	48.8948	0.435453	0.178196	-0.174432	-0.156498	0.0469153	-1.02768	0.353869	1.52691	20.3081	0.258482	-0.0328032	-10.2879	-87.1303	-0.651621	-0.097678	-0.33804	-1.25138	-3.14156	-2.24129	-0.0776384
Fam38-Sdlg8	unselected progeny	-2.71756	-17.4752	-0.00163893	7.30462	-0.36212	-0.229339	-5.67737	0.54674	0.157664	0.423589	-0.240036	0.33156	0.59404	1.11956	0.978215	4.34101	0.30549	-0.0165949	3.66774	-14.4001	-0.702794	-0.069144	-0.326635	-0.867805	-2.27261	-1.97937	0.121983
Fam38-Sdlg9	unselected progeny	-3.43559	-17.7331	0.061388	-5.2251	-0.820266	0.218347	-3.04169	1.34684	0.0869177	2.58408	-0.224295	1.09654	1.50586	2.3964	6.29215	92.4809	0.331516	0.0705727	65.5007	-51.541	-0.18074	-0.024302	0.172491	-0.992678	-2.69173	-1.00244	-0.134899
Fam39-Sdlg1	unselected progeny	0.228225	-1.74522	0.0376242	8.32873	-0.499395	-0.463992	-9.99699	-1.67076	-0.200764	-2.81794	-0.280362	-1.15518	-2.16677	-3.11223	-2.06195	-30.7421	-0.329684	-0.0213078	-0.435772	-88.5532	-0.789263	-0.026826	-0.591984	0.219428	1.08114	4.5482	0.165883
Fam39-Sdlg10	unselected progeny	-0.798159	-6.23734	0.0158517	15.9923	-0.396317	-2.44712	-4.30471	-1.19221	-0.164875	-3.24868	-0.165123	-1.58146	-2.69916	-4.53573	-3.87614	-57.7004	-0.287065	-0.00810893	3.2728	-60.2121	-0.671136	-0.0440327	-0.634862	0.144038	0.75754	4.20184	0.088017
Fam39-Sdlg11	unselected progeny	-2.17981	-11.2697	0.0510748	-14.1065	-0.459258	-2.50767	-26.4326	-1.54499	-0.120863	-3.0973	-0.141399	-1.41195	-2.54645	-3.79734	-4.12454	-58.9057	-0.371856	-0.0168119	-3.83574	-50.2323	-0.610711	-0.0132599	-0.459873	0.183012	0.192487	1.8261	0.068949
Fam39-Sdlg12	unselected progeny	-1.18498	-4.90149	0.01864	2.83808	-0.447043	-1.199	-17.3138	-1.05353	-0.115986	-2.6305	-0.100835	-1.21092	-1.96326	-3.33919	-3.5246	-51.4899	-0.00790927	-0.0808	-3.29772	-63.3806	-0.583231	-0.0264013	-0.458944	0.0506741	0.611252	6.02279	0.100587
Fam39-Sdlg13	unselected progeny	-0.683388	-4.7847	0.124963	8.2965	-0.42673	-2.92783	-9.82343	-1.56298	-0.214823	-3.97427	-0.222344	-1.86219	-3.77878	-5.35259	-3.42911	-50.3811	-0.19415	0.0449487	-1.49713	-74.3449	-0.796784	-0.0432947	-0.788413	0.0594136	0.398501	3.46407	0.149431
Fam39-Sdlg14	unselected progeny	-1.28547	-5.28732	0.0449005	-1.84561	-0.587212	-3.53146	-16.3023	-1.41537	-0.139324	-3.19788	-0.14268	-1.64055	-2.72163	-4.8417	-3.80472	-57.5366	-0.291812	-0.0531065	1.84822	-76.9452	-0.517104	-0.0537933	-0.830202	0.0987553	-0.12525	4.58509	0.0492501
Fam39-Sdlg15	unselected progeny	-0.260615	-4.96785	0.0705205	17.6725	-0.518909	-2.51703	-6.32938	-1.43653	-0.174206	-2.7723	-0.178531	-1.46828	-3.0866	-4.45007	-2.59691	-38.7474	-0.165102	-0.0334558	-0.933228	-75.6719	-0.525265	-0.03115	-0.619309	0.306797	0.360734	7.28826	0.111985
Fam39-Sdlg16	unselected progeny	-1.78246	-11.3838	0.103151	11.3743	-0.541461	-2.17	-11.6269	-0.429448	-0.161299	-1.72757	-0.0789646	-0.9544	-1.96919	-3.17929	-4.16774	-61.9945	-0.0217594	-0.0268176	-3.88547	-57.7524	-0.250981	0.000341852	-0.561315	0.20902	-0.30721	5.07591	0.0946064
Fam39-Sdlg17	unselected progeny	-1.13126	-7.58994	0.0965773	-6.40401	-0.398811	-2.24274	-30.9961	-1.24672	-0.15341	-3.07523	-0.246469	-1.35227	-2.62911	-3.76855	-5.13505	-72.9148	-0.0891995	-0.0264613	-1.71648	-134.395	-0.38599	0.00477506	-0.446197	0.195338	0.127403	5.43907	0.112581
Fam39-Sdlg18	unselected progeny	-1.51117	-5.51706	0.115391	-1.62512	-0.312762	-2.98473	-25.1736	-0.419115	-0.11491	-3.96775	-0.0877319	-1.87536	-3.91546	-5.35482	-4.35279	-64.5658	-0.0138532	-0.0103689	-0.312186	-122.45	-0.830261	-0.0484321	-0.807584	0.245033	0.571237	3.8436	0.0760716
Fam39-Sdlg2	unselected progeny	-0.747112	-4.54849	0.0734351	16.948	-0.622863	-3.21506	-10.2649	-0.618407	-0.196805	-3.75187	-0.0988823	-1.71466	-2.99447	-4.7301	-4.19069	-62.091	-0.0553462	-0.0557435	-6.49129	-38.1827	-0.725177	-0.0456997	-0.710327	0.0718857	0.105538	6.30059	0.0929027
Fam39-Sdlg3	unselected progeny	-0.985267	-5.59947	-0.0092621	-21.1069	-0.663113	-1.85962	-25.0154	-0.878848	-0.114988	-1.74868	-0.0904512	-0.964672	-1.59001	-2.9017	-3.13069	-44.9088	-0.287146	-0.130632	-2.79674	-90.0137	-0.303499	-0.0270545	-0.528083	0.20325	0.00812788	2.94225	0.0588581
Fam39-Sdlg4	unselected progeny	-0.894777	-4.55797	0.107582	7.76806	-0.572252	-3.56051	-23.3174	-0.196916	-0.197993	-5.25569	-0.248331	-2.26843	-4.52129	-5.99207	-3.80291	-55.743	-0.0962272	0.0393912	0.775012	-113.275	-1.10595	-0.072022	-0.812973	0.234429	0.433949	2.38571	0.149083
Fam39-Sdlg5	unselected progeny	-1.83269	-8.17851	0.0519174	-14.3437	-0.564926	-3.19101	-29.3218	-0.975438	-0.145214	-3.84153	-0.147242	-1.84964	-3.44965	-5.33675	-4.00836	-59.8463	-0.213733	0.0112698	3.92399	-93.8593	-0.91328	-0.0674189	-0.741345	0.285162	0.0671211	2.93317	0.0717823
Fam39-Sdlg6	unselected progeny	-0.67789	-8.59843	0.0848356	19.4858	-0.267059	-1.28119	-4.81875	-1.26594	-0.163314	-2.2446	-0.189038	-0.9203	-1.84978	-2.62832	-2.66251	-37.5597	-0.321545	0.0772623	-5.65203	-58.4068	-0.52578	-0.00675958	-0.221305	0.266156	0.937984	4.92416	0.176477
Fam39-Sdlg7	unselected progeny	-1.29712	-6.59907	0.120137	3.96455	-0.473742	-2.4904	-15.9387	-1.70105	-0.143698	-2.06287	-0.268029	-1.11449	-2.75308	-3.54567	-2.60082	-39.1907	-0.413706	0.0547056	-1.9768	-87.0865	-0.3727	-0.0269712	-0.681537	0.197829	0.18422	3.53867	0.147603
Fam39-Sdlg8	unselected progeny	-1.18745	-6.06597	0.0809165	1.85746	-0.52663	-3.35948	-19.6896	-0.805281	-0.187211	-4.13994	-0.0663267	-2.05396	-3.57757	-6.0697	-6.03887	-88.931	-0.0219375	-0.0247849	-3.57826	-76.3827	-0.83244	-0.0690653	-0.786054	0.0628694	0.123122	4.14138	0.0615478
Fam39-Sdlg9	unselected progeny	-1.13228	-6.0406	0.0438418	9.00474	-0.533173	-3.13411	-17.7037	-1.11783	-0.166296	-4.23364	-0.135507	-1.91159	-3.31843	-5.02395	-3.45974	-51.6679	-0.209125	-0.0492885	-2.34073	-94.8754	-0.794913	-0.0563635	-0.747471	0.102474	0.507877	3.0558	0.120235
Fam3-Sdlg1	unselected progeny	1.66175	23.2188	0.190302	52.726	-0.200329	0.711307	71.4851	-0.965322	-0.534572	-0.76895	-0.0562593	-0.228024	-0.435881	-0.517114	7.34098	116.498	-0.0604072	-0.152343	9.5915	55.4242	1.45794	0.00963908	0.00815273	0.0267425	2.01337	1.38993	0.113245
Fam3-Sdlg2	unselected progeny	0.169186	-2.5852	0.0716549	13.9915	-0.352104	1.62144	15.4867	0.949915	-0.175137	0.479766	-0.277414	0.377195	1.1365	1.10296	3.51106	52.9455	-0.0467756	0.0662333	-4.64339	15.295	0.594313	0.060311	0.606989	0.930595	-0.672059	1.47548	-0.0545589
Fam3-Sdlg3	unselected progeny	-0.693026	-7.01986	0.144231	18.2069	-0.84133	1.89483	37.8293	-0.471144	-0.224582	1.44805	0.0183613	0.88642	2.01572	2.61824	4.26938	70.08	-0.0150566	-0.110902	3.24547	-46.6083	1.39822	0.129043	0.850125	0.383684	-0.307905	2.44615	0.0181015
Fam40-Sdlg1	unselected progeny	-0.371943	0.565525	-0.0182318	-84.8755	0.872449	-0.397406	-94.3113	1.90274	-0.0625719	-3.78277	-0.0300065	-1.52581	-2.64992	-3.28823	-2.37404	-37.9744	0.673575	0.120258	10.8572	-101.238	-0.416711	-0.0253266	-0.178639	-1.34218	2.70727	0.490187	-0.0198162
Fam40-Sdlg2	unselected progeny	-1.41444	-4.35332	0.0255408	-6.96702	0.818043	1.59278	10.1105	1.63127	-0.0313272	2.02175	0.468083	0.973911	1.70686	2.38866	-2.90033	-48.1074	0.417731	0.0875554	1.18446	43.8859	1.05754	0.125327	0.401264	-1.49612	1.95805	-6.79644	0.0247893
Fam40-Sdlg3	unselected progeny	-3.47023	-17.3477	-0.0584029	-59.6823	0.128489	0.538362	-47.9575	2.13808	0.0413671	0.690394	0.018619	0.450601	0.0911437	1.41551	-7.4391	-102.95	0.306391	0.108623	0.206764	-17.1609	0.718341	0.0726421	0.579007	0.450915	0.0468828	-5.42997	-0.00849765
Fam40-Sdlg4	unselected progeny	-2.6028	-14.7357	-0.0211233	-15.209	0.872063	1.66512	-6.04921	1.38134	-0.0169288	0.0573787	0.53277	0.368677	0.0102047	1.66118	-8.42065	-113.739	-0.131539	0.0716031	-0.900456	-32.0273	0.364868	0.083132	0.455936	-0.222501	1.90183	-4.4102	0.04486
Fam40-Sdlg5	unselected progeny	-2.4646	-18.1783	0.0142781	-8.2592	0.809363	0.871589	-1.40554	1.99954	-0.171974	1.11867	0.273602	0.275672	-0.126486	-0.0425109	-9.60309	-135.435	0.526952	0.216424	10.095	-35.3205	0.983068	0.056368	0.272261	-0.406313	2.43019	-0.802168	-0.00168664
Fam40-Sdlg6	unselected progeny	-0.880939	-10.4929	0.0161162	-70.6069	0.698736	1.51263	-69.218	2.10948	-0.231248	1.43377	-0.0252151	0.511656	0.816246	0.709303	-9.17125	-126.119	0.516616	0.185326	5.1982	-60.6841	0.78405	0.0661331	0.18377	-0.326447	1.27429	2.24642	0.016937
Fam40-Sdlg7	unselected progeny	-2.05026	-13.448	0.0136547	-37.014	0.878544	1.56209	-26.7848	1.92728	-0.362609	-0.541155	0.490292	-0.281134	-1.2805	-0.883795	-9.25531	-129.383	0.817573	0.0880498	-3.64205	-110.515	0.153124	-0.014977	-0.220971	-0.66182	1.92088	3.5546	-0.012642
Fam40-Sdlg8	unselected progeny	-2.64755	-15.2931	-0.00211178	54.9655	0.27411	1.55154	69.5783	1.94372	0.0896741	0.984748	0.438614	0.487587	0.319858	1.43044	-9.18407	-127.451	0.352812	0.0231007	-4.77295	-60.9794	0.500591	0.0589129	0.266991	-0.611649	1.99186	1.07017	0.024516
Fam41-Sdlg1	unselected progeny	1.2224	5.76266	0.00512921	-1.80127	-0.714697	2.11609	11.2117	0.579222	0.0576983	1.23679	0.0887159	0.877215	1.05375	2.9715	-2.58783	-36.4301	-0.0843943	-0.246742	-9.32261	76.6307	0.172035	0.071894	0.462547	-0.158802	0.271484	1.52037	0.032725
Fam41-Sdlg2	unselected progeny	-0.169539	-6.54461	0.0478385	4.89185	0.993119	1.55793	-10.0509	1.20826	0.0102239	0.652325	-0.253251	0.766369	1.19955	2.95376	-4.16106	-57.5294	-0.0907111	-0.181265	-5.23983	91.59	0.593836	0.126881	0.661648	-1.5019	1.3858	-1.6678	0.0754436
Fam41-Sdlg3	unselected progeny	-1.06399	-4.49712	-0.02723	0.0793643	0.842253	2.02795	13.1786	0.929829	-0.0084858	3.43045	-0.325101	1.39659	1.52371	3.077	-2.66143	-33.6469	-0.431376	0.554957	-8.42456	60.1324	0.792598	0.143669	0.731022	-0.865008	0.0343887	-3.38015	0.0980982
Fam41-Sdlg4	unselected progeny	-0.634227	-10.3013	-0.0306279	-19.5067	0.00125357	2.858	-16.2046	0.571982	-0.0256865	2.06556	-0.155385	1.15089	2.26299	3.19541	-0.25284	-13.0581	0.0147902	-0.27375	-14.9902	208.392	0.435818	0.117123	0.375195	-0.946654	-0.474162	8.49043	0.104337
Fam41-Sdlg5	unselected progeny	0.100944	2.08571	-0.0776898	-7.27563	0.355932	4.35724	-4.15151	0.897136	0.0359348	4.32616	-0.102149	2.14424	4.05097	5.83986	2.44312	26.6805	-0.0544951	0.121029	-15.1692	213.671	0.678511	0.132519	1.00552	-1.68997	-1.45836	1.02848	0.0959255
Fam41-Sdlg6	unselected progeny	0.47431	0.656291	0.0338139	33.0433	-0.566572	1.98779	17.0965	0.834423	-0.0133473	1.06747	-0.176016	1.03391	1.67735	3.73975	1.39742	11.6036	-0.0929593	-0.615117	6.09168	217.43	0.409588	0.147299	0.621313	-0.833172	0.328132	-2.01259	0.0907766
Fam41-Sdlg7	unselected progeny	-1.53133	-7.79613	0.0341781	8.14538	-0.24313	1.83775	17.5705	0.81296	-0.122984	0.246554	-0.0809671	0.629446	0.893282	2.71179	0.677346	1.98543	-0.0423608	-0.519962	-15.4504	164.618	0.217983	0.0725009	0.651322	-0.0994727	-0.19877	1.18242	0.140126
Fam41-Sdlg8	unselected progeny	-3.0794	-21.5022	0.00136534	3.93808	-0.0936131	2.17034	3.51021	0.668915	0.0283077	2.69834	-0.288184	1.45141	2.2117	4.23935	-0.105531	-10.4719	0.089393	0.266868	-16.6856	315.269	0.75829	0.144691	0.921123	-1.06954	-0.582398	-8.48418	0.0873833
Fam41-Sdlg9	unselected progeny	-0.833302	-10.6008	-0.0495835	-22.1258	0.7852	3.09944	-7.6496	0.679771	0.0349271	3.33065	-0.259252	1.57478	2.24603	4.14087	-1.43214	-27.3011	-0.122313	0.110419	-11.9693	94.5089	0.775264	0.117235	0.764509	-1.33325	0.0786137	0.918999	0.0583529
Fam42-Sdlg1	unselected progeny	-1.03131	-9.8471	-0.0424464	-3.70195	-0.597435	3.45356	-1.11041	1.42057	0.110191	2.8518	0.0482902	1.72336	3.98141	5.26812	1.14975	6.70792	0.19402	-0.250057	-2.93475	178.136	-0.115268	0.10355	0.534712	-0.197871	-0.77216	3.49489	0.108726
Fam42-Sdlg2	unselected progeny	-0.551827	-9.87026	0.110473	35.2248	0.437939	1.51842	-11.9876	0.696043	-0.0916639	2.21373	-0.106657	1.22154	1.81852	3.61482	-3.30964	-42.0201	-0.287363	-0.234707	-16.7933	58.401	0.494141	0.115416	0.100426	-0.684162	1.20742	4.87815	0.153703
Fam42-Sdlg3	unselected progeny	0.0233986	-6.6146	0.0232497	-13.0685	0.0745136	3.52095	-16.6874	1.52318	0.0508359	2.72247	0.0190111	1.72423	2.98904	5.41654	-2.99331	-44.3012	0.218441	-0.0173656	-15.1724	63.4087	0.581705	0.161225	0.881447	-0.645407	-0.535497	2.97242	0.033013
Fam42-Sdlg4	unselected progeny	-0.886864	-8.66342	0.00348203	-11.6781	-0.343171	3.23927	-28.4681	1.44496	0.158466	2.46661	0.164858	1.50825	3.35981	4.69249	-5.84613	-79.5891	-0.0267415	-0.325582	-15.1328	15.3166	0.162274	0.0958101	0.584014	-0.43182	0.221168	6.89295	0.00158016
Fam43-Sdlg1	unselected progeny	-0.660699	-0.946337	-0.00464875	-7.08862	-0.189098	1.60105	-0.399058	1.36635	0.121772	2.54642	0.112359	0.7439	0.85212	0.9356	5.19144	82.7057	0.205551	0.000667347	-13.011	-35.5564	1.38324	0.073178	0.577229	-0.0393837	-0.591452	0.93496	-0.062589
Fam43-Sdlg2	unselected progeny	-2.48454	-12.1757	0.021071	-30.439	-0.501293	1.48135	-12.3448	1.65145	0.283154	3.35396	0.399452	1.29642	1.92871	2.7069	-3.57498	-57.6199	0.888021	-0.0270885	-4.9752	-77.7791	0.43571	0.0574323	0.297189	-0.965988	-0.45408	2.50129	-0.0741095
Fam43-Sdlg3	unselected progeny	-3.12891	-15.3123	0.0798687	-4.92218	-0.56391	0.928266	-4.50988	0.0180888	0.000375425	0.471988	-0.31363	0.291263	1.31224	0.769339	-3.31208	-51.4716	-0.382304	-0.0398966	-7.90446	42.9896	0.0936463	-0.00128388	-0.144451	-0.659651	0.320789	-4.54072	0.0771368
Fam44-Sdlg1	unselected progeny	-2.0515	-11.677	0.0593397	65.7809	-1.86577	0.377365	82.4405	-1.69549	-0.0622502	0.961843	-0.293125	0.484501	1.61557	1.27727	12.429	191.455	-0.290978	-0.0508602	-2.57417	-53.2118	0.0454412	0.109052	0.627047	0.465559	-2.96908	-6.31868	0.0984462
Fam44-Sdlg2	unselected progeny	0.827883	5.28805	0.0492545	-4.66934	-1.10999	1.32175	-9.05402	-0.909312	-0.075644	1.94628	0.286319	1.40793	2.72325	4.71842	7.86647	116.42	-0.620504	0.214422	2.58171	-90.8095	0.221723	0.0866321	0.7015	0.529057	-2.56504	0.0856236	-0.0467268
Fam44-Sdlg3	unselected progeny	-2.17067	-12.7997	0.123233	3.73201	-0.976105	0.623642	24.2132	-1.04292	-0.177069	0.187623	-0.347814	0.1896	-0.0656269	0.595867	7.68207	116.056	-0.432785	0.0728969	2.13142	-38.3252	0.27485	0.0870905	0.717371	0.0212957	-2.33444	-4.93723	0.00312288
Fam44-Sdlg4	unselected progeny	-1.43293	-10.3845	0.0459481	-1.26372	0.0760832	1.49175	2.37224	-0.56506	-0.115745	3.30882	0.0427744	1.65302	3.4537	4.30579	7.29646	111.43	-0.207548	0.0393864	-2.88877	-45.4566	1.19797	0.0960107	1.03038	0.978762	0.933892	-0.759786	-0.0234771
Fam44-Sdlg5	unselected progeny	-1.29987	-5.71263	0.0456869	24.3344	-1.42891	0.553482	40.9013	-1.93322	-0.029725	0.858441	-0.0774214	0.773886	1.29172	2.5561	8.0701	120.28	-0.250456	0.209886	5.06294	-73.8356	0.267217	0.0749687	0.776255	0.82565	-1.5056	-5.16632	-0.0746397
Fam44-Sdlg6	unselected progeny	-0.866695	-2.53447	0.147171	29.7842	-1.18673	0.690036	59.8759	-1.23557	-0.16604	-0.259184	-0.522877	0.130893	-0.616058	0.857881	7.92233	117.82	-0.546128	0.285775	4.88935	-65.2422	0.0983745	0.107058	0.698425	1.07119	-3.53175	-6.63623	-0.0696975
Fam44-Sdlg7	unselected progeny	1.71188	27.6933	0.21658	30.5887	-0.512786	-1.08471	38.2002	-2.02093	-0.0766039	-0.56635	-0.509468	-0.0902196	-0.453351	-0.0990944	10.3166	165.187	-0.461822	-0.0625856	-3.01357	-44.6609	0.164229	0.0495799	0.300054	0.566798	-0.32113	-4.30594	-0.0129255
Fam44-Sdlg8	unselected progeny	0.319304	6.26236	0.0651406	-59.0551	-0.73066	-0.667649	-50.2328	-1.65654	-0.121951	-0.633795	-0.15516	0.284504	-1.17522	2.06352	8.68964	132.454	-0.325088	-0.0753118	15.2115	-80.7811	-0.375313	-0.0288234	0.549314	0.529049	0.350355	-4.89604	0.0590717
Fam45-Sdlg1	unselected progeny	0.740441	-3.21325	-0.0459807	-5.82346	2.23908	-0.93748	28.1756	-1.72856	-0.152239	-1.81405	-0.0371764	-0.453077	2.21621	-0.311231	-8.23972	-115.631	-0.212049	-0.206004	10.0715	229.688	-0.602933	-0.0579495	-0.0902315	0.706199	4.49007	-10.6595	0.0537132
Fam45-Sdlg2	unselected progeny	-1.00305	-7.06731	-0.101642	-4.45872	0.199507	2.71871	0.262682	-0.168372	0.00331619	2.70792	0.103046	1.33426	2.70011	3.51091	-4.80604	-71.2398	0.100433	0.0772598	-3.79844	78.7411	-0.0463437	0.0498509	0.583524	0.266718	0.383416	0.809193	-0.000330932
Fam45-Sdlg3	unselected progeny	-1.29849	-4.38556	-0.0796448	-14.8729	0.861495	2.70501	-18.1518	-0.22087	-0.0873082	2.0171	-0.179387	1.17795	3.3956	3.79986	-1.94354	-33.121	-0.147391	-0.0820661	-0.152059	208.807	0.05396	0.0553333	0.634836	0.678728	1.55511	-5.26353	0.0582493
Fam45-Sdlg4	unselected progeny	-1.28556	-3.66669	-0.0352851	7.72594	0.155743	1.46186	18.5313	-0.468625	-0.004291	0.239023	-0.204157	0.680828	3.11727	2.9009	-0.967866	-19.4107	-0.222781	-0.0699728	-8.16266	181.923	-0.532431	0.00700492	0.3392	1.05769	-0.869919	-9.70073	0.0900403
Fam47-Sdlg1	unselected progeny	-4.43971	-21.9719	-0.0765296	32.3276	0.0421465	0.256183	40.8754	-0.22875	-0.017878	-0.347714	-0.311885	-0.0354804	-0.525267	0.0243492	-4.60939	-68.8841	0.0218389	-0.072699	15.0148	-41.1893	-0.249687	-0.0231673	-0.199004	0.233647	-0.636485	-2.47233	-0.0216443
Fam47-Sdlg2	unselected progeny	-4.82011	-21.8678	0.0175054	22.2063	-0.0425788	-1.08482	-15.7882	-1.33448	-0.0359794	-2.10032	-0.477252	-0.267937	-1.13249	0.730201	0.233749	-0.584725	0.129182	-0.235152	23.1802	-49.342	-0.961419	-0.0441192	0.0096346	0.173603	1.48255	-5.52442	-0.0258851
Fam47-Sdlg3	unselected progeny	-6.95495	-28.0461	0.0198944	51.1228	0.36	-0.491282	16.2082	-1.54171	-0.0318066	-1.81936	-0.469371	-0.178696	-0.921496	0.877811	-2.24631	-35.1709	0.220132	-0.189777	28.0927	-10.7032	-0.916701	-0.0348838	0.0392398	-9.99134e-05	2.56443	-6.06002	-0.0636533
Fam47-Sdlg4	unselected progeny	-5.73691	-24.2304	-0.0532608	5.09993	0.663674	1.61978	-0.0222359	-1.59683	0.0201571	0.466666	-0.175661	0.642288	0.684757	2.44244	-4.61579	-67.249	-0.0847363	-0.189901	24.933	4.10955	-0.458092	-0.0559045	0.203303	-0.0245582	-0.155243	-5.56834	-0.0831533
Fam47-Sdlg5	unselected progeny	-6.86119	-27.0144	0.117711	62.7277	-0.383654	-1.84219	-26.8303	-1.79441	-0.0712391	-3.17564	-0.578462	-0.986787	-2.31885	-1.75444	-3.91013	-59.6421	-0.28284	-0.189486	67.4607	-38.7976	-0.724758	-0.0695216	-0.11089	0.307127	1.09785	-10.5033	-0.104657
Fam47-Sdlg6	unselected progeny	-4.6391	-22.7003	0.00351057	-60.1207	-0.0716321	-0.168038	-62.2396	-1.7937	0.108976	-1.45665	-0.358165	-0.26833	-0.506414	0.204538	-4.94	-74.9854	-0.240674	-0.124436	24.4371	-67.9994	-0.948862	-0.0197099	0.497495	0.227367	2.39184	-6.88088	-0.0695818
Fam47-Sdlg7	unselected progeny	-3.21501	-17.6673	-0.0117816	-57.0937	0.2314	-0.862512	-77.8395	0.858592	0.0744745	-0.942878	-0.246247	-0.373414	-1.91139	-0.926822	-5.53743	-80.7492	0.372392	-0.200864	8.7674	-91.4307	-0.511122	-0.0333988	0.0862837	-0.0112924	2.57944	-0.335034	0.0469836
Fam47-Sdlg8	unselected progeny	-5.42393	-23.6789	-0.00833269	26.9581	0.0768245	-1.2202	-11.7894	0.444725	0.0226706	-2.62796	-0.39327	-0.464254	-1.30868	0.341785	-4.10411	-64.7797	0.560406	-0.161592	22.2447	-98.1252	-0.934409	0.00992601	0.374382	-0.422853	2.57094	-9.07229	-0.0227054
Fam48-Sdlg1	unselected progeny	-2.26811	-14.3783	-0.195302	-0.184793	0.525108	2.97566	43.5169	0.585635	0.108897	0.12934	-0.0138373	0.922914	2.34472	4.46766	-1.42703	-21.485	0.0308925	1.89946	-10.095	139.607	-0.877387	-0.0447773	0.771248	0.0273841	1.65282	-7.5223	-0.0684652
Fam48-Sdlg2	unselected progeny	-3.19589	-16.4399	-0.209857	-70.9835	-0.074602	3.1162	-64.5271	1.02588	0.207497	0.33737	-0.232769	0.57614	1.92443	2.41274	5.61118	88.6761	0.587432	0.351702	-5.38806	22.1041	-1.05875	-0.0152804	0.576401	1.28835	2.6162	-6.60096	0.0444333
Fam48-Sdlg3	unselected progeny	-2.46568	-11.6603	-0.1764	-44.0445	-0.928803	1.58595	-44.4943	0.986012	0.120218	0.00633544	-0.356928	0.566573	1.36677	2.73983	-1.64933	-27.7247	0.425179	0.000697244	-3.34161	11.382	-0.923579	-0.0295809	0.375577	0.507456	2.78111	-13.2932	-0.0170194
Fam48-Sdlg4	unselected progeny	-2.92307	-14.4968	-0.0947451	-7.20496	0.31409	1.90687	1.83397	1.19555	0.147677	-0.342161	-0.347762	0.730398	1.81999	3.84587	-1.56915	-27.3497	0.516221	0.39124	-9.21102	-108.078	-0.930109	-0.0134861	0.468139	0.383507	3.68548	-7.76229	0.00908647
Fam48-Sdlg5	unselected progeny	-2.76553	-13.5864	-0.293899	-55.66	0.837764	3.55806	-34.1512	-1.44877	0.10356	2.86626	-0.293745	1.67081	4.52617	5.23077	-3.17213	-51.7678	0.230137	1.25814	-10.4596	120.986	-0.68124	-0.0278294	0.340165	0.382214	3.15237	-2.9905	-0.0412482
Fam48-Sdlg6	unselected progeny	-6.19265	-25.9198	-0.166881	-55.2726	0.00498646	0.434425	-66.7385	0.710611	0.306785	-1.01346	0.0449456	0.308445	0.15566	2.65591	-4.64842	-69.3436	0.303099	0.0575045	-6.50278	-94.1247	-0.808066	0.0187662	0.634474	0.446827	1.17018	-9.59084	-0.100942
Fam48-Sdlg7	unselected progeny	-5.65197	-22.0937	-0.211875	-33.1842	0.318547	1.81384	-38.1423	0.609433	0.26831	0.730068	-0.0903105	0.712772	1.62567	2.71465	-1.28125	-19.8547	0.0409115	-0.00592015	-6.55979	-8.99055	-0.48496	0.0541575	0.839847	0.384718	0.501815	-15.4601	-0.0672095
Fam49-Sdlg1	unselected progeny	-2.86833	-14.173	-0.133517	-66.9098	2.66487	3.83723	-65.5894	1.72948	0.0234083	1.7438	-0.18708	1.43655	3.44485	5.09945	-7.95389	-109.791	0.49785	0.195503	-6.36813	-9.53432	0.0402916	0.038836	0.624929	1.43261	-0.450834	-1.57023	-0.0405318
Fam49-Sdlg2	unselected progeny	-0.440766	-4.69556	-0.141677	-91.2841	0.743114	2.34696	-85.6106	1.64504	0.0423492	-0.109289	-0.348778	0.826674	2.61011	4.02681	-8.21065	-113.705	0.549885	0.10863	-3.5371	-56.1387	-0.549452	-0.0123859	0.343616	0.00460511	0.399401	-8.70445	-0.114501
Fam49-Sdlg3	unselected progeny	-1.78487	-11.9412	-0.00926288	34.6291	-0.0149645	1.29199	36.2994	0.703156	0.152388	0.822804	0.142252	0.950277	1.64378	3.69212	0.123978	-3.3691	0.146879	0.0357905	-2.25652	-43.2331	-0.0591532	0.113666	0.589276	-1.14443	0.452295	-9.05613	0.0658897
Fam4-Sdlg1	unselected progeny	1.08433	10.9346	-0.192317	1.9986	0.467989	2.19335	7.45541	-0.0565264	0.020208	0.995641	-0.127846	0.600517	2.07972	1.75111	-2.75135	-42.8491	-0.0636102	0.258033	-3.55724	119.521	0.137773	-0.0229839	0.302358	0.729934	2.4038	-1.94637	-0.0505313
Fam4-Sdlg2	unselected progeny	1.5549	25.6912	-0.190971	-49.9895	0.528772	1.63014	-50.4332	-1.41664	-0.0451574	-0.888498	-0.300543	0.084839	0.474206	1.38736	-3.21075	-48.7645	0.291733	-0.0556183	13.0888	42.3426	-0.964803	-0.088812	0.108536	0.499401	3.63753	-0.436704	0.0124922
Fam4-Sdlg3	unselected progeny	0.157878	6.80624	-0.106648	-29.2654	0.142184	0.459582	-46.9644	-0.358114	-0.157954	-1.43857	-0.257721	-0.418825	-0.032687	-0.637103	-4.72984	-69.8412	0.0128183	-0.110179	4.07208	33.978	-0.76707	-0.0643523	-0.0899385	0.472085	2.42428	-5.34873	-0.00795934
Fam4-Sdlg4	unselected progeny	1.18818	13.1211	-0.109538	-61.6279	0.501106	0.428075	-71.4887	-1.41211	-0.346229	-0.602248	-0.29081	-0.164578	0.232318	-0.376882	-3.45241	-53.4153	-0.339956	0.140728	10.759	108.373	-0.10344	0.00230198	0.331866	0.480864	5.33925	0.352551	-0.00688371
Fam4-Sdlg5	unselected progeny	0.924148	0.784162	-0.16568	-2.47606	0.249463	1.86257	12.5089	1.18658	0.00925373	-0.937765	-0.209114	-0.347707	1.36429	-0.645676	-4.9792	-71.6971	0.959378	-0.285463	10.1613	-48.7128	-0.654078	-0.110284	0.155266	0.561423	3.11032	-0.62812	-0.0662859
Fam50-Sdlg1	unselected progeny	0.0890137	0.282476	0.0492474	7.93707	-1.0734	1.76952	67.1258	0.0408852	-0.0633643	1.04494	0.29523	0.886489	2.58978	3.19554	8.45843	127.894	-0.336139	0.208231	-15.219	279.401	-0.48313	-0.008395	0.370425	1.26033	-0.974958	-6.58071	0.0825725
Fam50-Sdlg10	unselected progeny	-0.807444	-0.319026	0.0586186	53.6379	-1.45567	1.25789	58.9919	-1.8155	-0.100443	1.50455	-0.241471	0.811776	2.57858	2.31322	7.06521	103.789	-0.316545	0.634892	25.4172	65.9439	0.0277808	-0.0222313	0.195034	1.27843	-1.0633	1.18071	-0.131278
Fam50-Sdlg11	unselected progeny	1.05211	7.46814	-0.112478	11.8554	-1.91322	0.804411	17.1235	-1.77942	-0.0798114	0.898831	-0.280821	0.655446	1.93131	2.26623	4.95557	71.108	-0.278389	-0.0521865	-16.3128	13.0358	-0.150781	0.0472505	0.274662	0.499729	-1.50381	6.85374	0.158007
Fam50-Sdlg12	unselected progeny	0.290374	2.28133	0.090816	-12.7822	-0.547177	3.01226	50.7476	-1.82767	-0.134391	1.86312	-0.459799	1.37794	3.46979	4.85244	9.82924	152.579	-0.379516	0.202974	-15.5592	74.842	-0.132069	0.0579528	0.314112	0.451303	-0.0832978	-3.79791	0.165449
Fam50-Sdlg13	unselected progeny	-1.28956	-7.06876	-0.0130467	6.10505	-2.12914	3.59655	33.8761	0.197131	0.144911	3.64637	0.257218	2.01333	4.60644	6.05366	7.6431	113.259	-0.143441	-0.23321	-16.4408	120.276	0.136186	-0.0278437	0.64003	0.117467	-2.31984	-5.50914	-0.0798243
Fam50-Sdlg2	unselected progeny	2.55686	10.3775	-0.0505538	-0.288155	-0.712888	4.50475	26.6847	-1.67094	0.0344906	2.98014	0.00274259	1.50838	3.85464	4.31815	6.30458	99.5311	-0.274538	0.0907925	-13.1958	149.995	0.221642	0.0297741	0.62059	0.714371	0.25197	5.25195	0.142046
Fam50-Sdlg3	unselected progeny	1.58091	6.04245	-0.183729	-3.567	-1.39583	3.64799	19.2008	-1.82453	0.0849498	4.38323	0.452498	2.0047	3.90488	5.26076	4.92232	72.0882	-0.371162	-0.289028	-13.9279	121.927	0.478902	-0.00318924	0.438495	0.513077	-0.285468	-1.03587	0.0116855
Fam50-Sdlg4	unselected progeny	0.914279	8.14729	-0.0566024	11.7395	-2.0312	1.72386	32.6198	0.039196	0.0362229	0.772693	0.333041	0.852349	1.77552	3.42488	6.4233	96.4672	-0.701368	0.76912	-15.7836	34.7489	-0.420661	-0.01498	0.376867	1.32986	-1.36257	-1.98995	0.0885643
Fam50-Sdlg5	unselected progeny	-0.140501	-3.3022	-0.0925344	-24.4046	-0.823897	2.90056	6.58407	-1.62913	0.0849022	1.95785	0.080673	1.27977	2.07345	4.35286	2.47344	38.4442	-0.329744	0.156498	-10.5877	107.167	-0.296442	-0.046588	0.723938	0.501724	-1.21036	-0.424702	0.122434
Fam50-Sdlg6	unselected progeny	-0.473322	-3.62637	0.00530976	86.5588	-0.132119	1.47803	64.9165	-0.381822	0.0451816	1.59862	0.0680645	1.09051	1.71657	3.63293	4.84092	69.1396	-0.639781	0.647656	4.01141	62.3232	-0.0718999	0.0219491	0.490402	0.804557	-1.67026	6.2188	0.0453301
Fam50-Sdlg7	unselected progeny	1.95705	20.4803	-0.0663094	6.00164	-1.10798	1.92108	8.09529	0.501367	0.0531644	1.21516	0.36281	0.929705	2.23065	3.29225	2.5095	31.2924	-0.0115792	0.287924	-0.708973	57.1636	-0.362149	-0.00984701	0.431009	1.12611	-0.612806	5.6661	0.100061
Fam50-Sdlg8	unselected progeny	-1.09888	-4.49626	0.00054689	8.59836	-1.16783	0.499976	10.7367	-0.382712	-0.0752651	0.968619	0.316634	0.329855	2.99638	0.491132	7.7114	118.154	-0.760663	-0.239259	-15.5947	9.01562	0.90863	0.0416823	-0.176902	0.856035	0.283598	1.6946	-0.0229627
Fam50-Sdlg9	unselected progeny	0.00917662	-3.09986	0.0716797	20.1979	-0.166365	2.44007	58.5953	-1.67984	-0.0882954	2.04584	0.228476	1.38615	3.29275	4.74641	3.13791	43.4033	-0.605566	-0.129462	-19.8121	-42.2651	-0.0319789	0.0282058	0.52167	0.950013	-0.345997	-6.40981	-0.0582142
Fam51-Sdlg1	unselected progeny	1.4667	20.1819	-0.100982	-28.8213	-0.626217	1.30764	-34.6202	-0.241414	0.0865821	1.65516	-0.0665731	0.759296	1.26511	2.15539	-0.839272	-17.2987	-0.71168	0.00969988	-13.5801	-0.962292	-0.335268	0.00490274	0.243092	0.227651	-0.844871	-1.29492	0.109681
Fam51-Sdlg2	unselected progeny	2.01227	15.2256	-0.0891444	-17.7682	-0.873236	2.00645	-13.9747	0.556881	0.178555	3.0954	0.227762	1.40314	2.72189	3.65937	-0.956801	-18.045	-0.533131	-0.183318	-9.45889	35.7032	0.0933587	0.0429415	0.402148	1.18292	-1.36451	1.53373	-0.0635965
Fam51-Sdlg3	unselected progeny	0.735349	8.40754	-0.186185	-39.6757	-0.775993	2.91331	-38.4051	-0.43247	0.139851	5.05931	0.354784	2.18187	4.08754	5.36671	-0.537012	-10.8969	-0.429258	-0.0800168	-10.9041	54.2561	0.723676	0.0892232	0.783778	1.11559	-1.66615	0.324348	0.068216
Fam51-Sdlg4	unselected progeny	0.340029	8.51957	-0.116009	-57.8267	-0.708523	2.91519	-50.6683	0.316111	0.22364	4.03023	0.408352	1.80158	4.01039	4.755	-0.707606	-13.7854	-0.201584	-0.0699454	-10.3603	47.1867	0.289497	-0.00196894	0.724059	1.09136	0.288736	3.92284	0.0415134
Fam51-Sdlg5	unselected progeny	1.36505	11.3907	0.00678465	-9.46114	-0.646252	1.87898	-3.33057	0.246688	0.0845338	1.84597	0.328223	0.842696	1.25826	2.30991	-1.20078	-19.7102	-0.30835	-0.0575558	-9.51682	128.478	0.000742992	0.0358031	0.688667	0.673393	-1.40889	-0.417928	-0.0153317
Fam52-Sdlg1	unselected progeny	-0.0540825	-5.17423	-0.137091	-58.8765	-0.126842	-0.973295	-39.2053	0.926872	2.9848e-05	-0.493426	0.225643	-0.253465	-0.746814	-0.418232	-5.01665	-69.5302	0.204695	1.96852	-8.42079	-112.311	0.364965	0.0282979	0.225056	1.13822	-0.578189	1.99584	-0.069924
Fam52-Sdlg2	unselected progeny	-2.84146	-19.8059	-0.142104	24.9838	-0.0789315	0.849278	1.62218	0.292096	0.0282545	3.09128	0.246699	1.57458	4.42382	4.1345	-3.67846	-56.1512	-0.113302	0.623057	-8.20316	-22.1181	1.53343	0.130558	0.735112	1.42252	0.286335	0.939971	-0.0618829
Fam52-Sdlg3	unselected progeny	-3.93772	-22.383	-0.0857431	-67.0957	-0.120987	-0.388747	-9.1338	-1.08498	-0.0850632	2.13007	-0.0533316	0.646031	2.74864	0.775759	5.5029	87.0383	-0.584051	0.263066	-4.75307	-70.0653	1.13297	0.0574913	0.420351	1.14805	0.808594	-0.968903	-0.137288
Fam53-Sdlg1	unselected progeny	-0.508334	0.409284	-0.222745	-14.9978	0.213411	2.16319	16.7138	0.0533191	0.0199936	1.87687	-0.0316836	1.16179	3.86844	3.87825	0.0584023	-2.88945	-0.460808	-0.0526438	-11.1762	-88.516	0.364786	0.0769318	0.834439	1.12164	1.0953	4.0096	-0.136826
Fam53-Sdlg2	unselected progeny	-0.252385	0.269026	-0.172683	-17.7058	-0.0354561	1.95763	3.13631	-0.372115	0.0637446	2.13559	-0.0329886	1.30919	3.10628	4.20712	-0.41353	-6.98082	-0.296008	-0.0323908	-14.2419	-81.3761	0.47629	0.109819	0.893377	1.195	-0.233576	0.847032	-0.089937
Fam53-Sdlg3	unselected progeny	-1.18219	-9.98226	-0.257752	-21.5436	-0.258837	1.57005	10.1953	-0.575164	0.0408673	3.50351	-0.111786	1.41676	3.57203	3.29905	1.63905	22.67	-0.493735	-0.00206455	-12.0604	24.5522	1.00301	0.110707	0.818502	1.09821	-0.316014	5.55794	-0.147662
Fam53-Sdlg4	unselected progeny	-0.114018	3.52097	-0.163295	-20.2535	-0.10073	1.68257	14.0081	-0.221631	0.152296	2.34779	0.0824884	1.17028	2.58269	3.36455	1.11532	14.8395	-0.332515	0.0744852	-3.62983	-115.158	0.725575	0.133474	1.01295	0.956674	-0.0567178	0.0659583	-0.105418
Fam53-Sdlg5	unselected progeny	0.363847	9.61419	-0.176296	5.94746	-0.0289475	3.14682	39.9182	-0.160542	0.177852	3.33982	-0.283716	1.71266	3.11905	4.93841	0.978149	7.9516	-0.800631	0.0220051	-14.1091	-42.231	1.1142	0.217324	1.50845	0.965524	-1.58018	2.22499	-0.125666
Fam54-Sdlg1	unselected progeny	-4.44008	-21.032	-0.100289	-4.28846	0.968454	2.19062	31.0086	1.19981	0.0795603	0.932799	-0.243652	1.21336	3.26889	4.86773	2.8684	43.0872	0.155476	0.0384483	-18.1578	24.5596	-0.0947775	0.0105301	0.563618	-1.54611	1.16556	-4.29281	-0.00228746
Fam54-Sdlg2	unselected progeny	-2.78523	-14.7833	-0.104039	-71.1566	-0.0247246	1.80142	-67.019	1.57375	-0.0504733	1.85886	-0.0612931	1.1215	2.35787	3.62198	-7.79176	-107.274	0.627646	-0.157451	-5.00317	-56.7796	0.230879	0.0695131	0.995172	-0.843796	-0.236778	-2.38459	-0.0137369
Fam54-Sdlg3	unselected progeny	-3.80087	-16.0554	-0.114932	-40.0201	0.487034	1.62825	-20.6801	-0.460439	0.0231475	2.03365	-0.133353	1.10134	2.54177	3.18145	-2.55657	-38.2063	-0.21149	0.103105	-10.7536	31.0228	0.709772	0.0422004	0.431888	0.0694328	0.210016	1.4372	-0.0610743
Fam54-Sdlg4	unselected progeny	-0.283386	-0.179456	-0.0594532	14.242	0.597315	1.55505	7.79934	0.893479	0.180475	2.36436	0.216172	1.21848	1.61396	3.4122	-0.767512	-15.7526	0.231321	0.00684854	-6.74928	2.55336	0.502777	0.0390338	0.446601	-1.56431	0.913595	-5.48727	0.0132436
Fam55-Sdlg2	unselected progeny	1.21538	12.2707	-0.111011	5.4007	-1.43865	1.97701	16.7994	-0.0159579	0.0497746	4.52467	0.40088	1.68868	2.45122	3.65927	3.81939	44.2159	-1.17711	-0.261205	-8.80276	-39.9663	0.859317	0.102833	0.802923	1.9631	-0.934597	8.49293	-0.00444317
Fam55-Sdlg3	unselected progeny	0.934272	1.31635	-0.108438	10.471	-0.568132	2.20555	24.9079	-0.0824861	0.0299446	3.69722	0.252703	1.71007	2.68108	4.7345	-0.379213	-15.1543	-0.812683	-0.0928113	-7.31304	10.9733	0.483585	0.0446978	0.688195	1.76568	-0.900221	8.92426	-0.0823866
Fam56-Sdlg1	unselected progeny	-3.77134	-17.2171	-0.0614734	-38.362	0.348699	-3.26063	-10.5319	0.149925	0.175938	3.0839	-0.39951	1.3566	3.06653	3.55166	3.43427	44.6486	-0.335796	-0.202752	-20.7787	-135.77	0.475706	0.0550479	0.426117	-0.354516	-0.542893	-2.74331	-0.128862
Fam56-Sdlg2	unselected progeny	-3.74353	-18.0428	-0.134036	-49.42	0.253901	3.92573	-65.1234	-1.5382	-0.0566024	4.67315	0.158643	2.26399	4.33896	6.23915	-7.58966	-107.499	-0.131759	-0.244459	-20.3432	-19.3321	1.04119	0.0790669	0.892075	-0.343594	-1.11494	3.2399	-0.234689
Fam57-Sdlg1	unselected progeny	-1.09894	-11.9022	-0.0281407	15.6893	0.138551	0.342792	2.4084	-0.0128392	-0.0156146	3.01495	-0.334902	1.59024	3.80492	4.52383	1.0733	11.6206	0.027017	0.0300113	16.6751	-89.8096	0.849716	0.0695456	0.661304	1.10319	-0.500287	1.05592	0.113921
Fam57-Sdlg2	unselected progeny	-0.725173	-9.48771	0.0169261	23.5487	0.0406604	-0.283934	17.4304	-0.214055	-0.014361	1.76408	-0.281844	1.04285	1.99698	3.0502	0.679176	1.22353	-0.0946387	-0.105181	15.1495	-76.7794	0.238547	0.0183955	0.221549	1.11186	-1.98596	-0.956275	0.087462
Fam5-Sdlg1	unselected progeny	-1.8059	-12.159	-0.119638	15.56	0.0824367	3.07009	36.6917	1.38117	-0.340681	0.4641	-0.130822	0.46059	3.85739	2.27923	-8.41123	-113.063	0.141094	0.0491926	-4.65215	93.09	-0.476619	-0.00529423	0.387621	1.48671	1.30701	3.64047	-0.0337496
Fam5-Sdlg2	unselected progeny	-1.73532	-12.198	-0.074945	-6.99887	0.518183	2.01846	-2.723	-0.080689	-0.202254	2.73407	-0.132906	1.28501	3.68344	3.37562	-4.43461	-67.7517	-0.735147	0.237044	6.08583	51.5282	0.20086	0.00861904	0.166558	1.38322	1.12616	3.78964	-0.0659722
Fam5-Sdlg3	unselected progeny	-0.253125	-0.709023	-0.0383937	-6.53731	-0.141842	2.79706	28.1679	0.749933	-0.0418447	1.51264	-0.163629	0.751102	2.93243	2.14447	-0.274458	-4.10983	-0.185834	0.0434215	-5.29265	1.01652	0.0927435	0.0199944	0.446265	1.05996	-1.06532	0.951896	-0.00498868
Fam5-Sdlg4	unselected progeny	0.099325	-4.6088	-0.040476	-2.22702	0.0135978	1.72131	8.57014	1.28715	-0.129544	2.62768	-0.0891302	1.20079	2.90439	3.24489	-5.07239	-77.249	-0.0171618	0.179216	-2.90499	10.4068	0.312837	0.00827298	0.360559	0.749946	-0.413122	4.41138	-0.0393633
Fam61-Sdlg1	unselected progeny	-3.0316	-15.0364	-0.200559	-20.6031	-0.395213	2.66484	7.23763	-0.0770218	0.371238	3.54568	0.452359	1.66133	3.11848	4.46867	3.61066	59.3088	-0.216355	-0.0282036	0.181209	33.6522	0.866297	0.154538	1.45252	1.14817	-0.659927	0.299419	-0.120207
Fam61-Sdlg2	unselected progeny	-1.40521	-7.07174	-0.152715	6.29041	-0.162276	2.10448	41.3726	0.512735	0.141281	3.24246	0.397858	1.64988	3.44989	4.62173	0.195925	2.31453	-0.210444	-0.0124628	1.38791	-44.6892	0.532461	0.110201	0.907232	1.73451	0.216844	-0.81733	-0.067962
Fam62-Sdlg1	unselected progeny	-5.99669	-28.5777	-0.0286672	-32.4407	-0.335116	1.51621	19.9917	1.58527	-0.408187	-0.166707	-0.179615	0.375543	1.82185	2.03587	-8.01999	-111.055	0.499544	-0.233049	-12.535	-27.0752	-0.237961	0.156596	0.365603	-0.156373	-1.33136	2.10493	-0.0511219
Fam62-Sdlg2	unselected progeny	-4.24648	-19.9009	-0.00426668	-34.4931	-0.0569833	1.29966	-6.71686	1.69131	0.0872527	0.648137	0.0276628	0.688055	0.848396	2.6681	-7.62104	-107.284	0.70018	-0.078404	-20.4285	-42.5768	-0.0401455	0.0142037	0.341432	-0.858951	-2.54818	1.71361	0.0826779
Fam64-Sdlg2	unselected progeny	-6.3086	-24.4253	-0.14497	-22.4335	-0.261145	2.39792	-16.4855	0.533835	0.014657	3.47674	0.527694	1.54122	2.23775	3.85698	-1.99125	-31.339	0.269725	-0.175693	-2.9954	133.185	0.56811	0.0119409	0.402965	0.379588	-1.69411	-14.3728	-0.0547496
Fam67-Sdlg1	unselected progeny	-1.95571	-9.82034	-0.0122069	36.9967	-0.248867	2.29088	38.6803	-0.911746	-0.12385	3.77727	-0.118318	1.89924	3.40017	5.32938	4.02222	59.5303	-0.425136	-0.0447724	-12.7126	33.3159	0.734185	0.123695	0.799235	0.585095	-0.287681	2.41967	-0.0460462
Fam68-Sdlg1	unselected progeny	1.01832	-0.387615	0.133431	5.17334	-0.809124	1.79322	53.9442	-0.160692	-0.128427	2.4811	-0.361487	1.06917	2.23778	2.46852	14.7201	221.716	0.0889154	1.20414	-17.1575	-219.416	1.06328	0.117679	0.615055	1.02515	-1.37757	0.377591	-0.0346391
Fam6-Sdlg1	unselected progeny	-0.0805278	-0.721145	0.0229573	12.4949	-0.0312778	-0.197831	18.7805	-0.15891	-0.148859	-1.77498	-0.189827	-0.20965	1.09282	0.820425	-2.73185	-37.1235	-0.24942	-0.117332	28.4064	101.81	-0.360485	-0.0160478	-0.00986731	0.739154	0.0903011	-5.33556	0.0260518
Fam6-Sdlg2	unselected progeny	-1.40915	-5.62714	-0.0312821	110.768	0.359567	0.722048	15.4479	0.670504	-0.0724264	1.94691	-0.162376	1.15754	1.74489	3.43229	-3.99694	-58.0265	0.0358743	-0.219196	26.9434	70.2417	0.383818	-0.0183125	0.368579	0.0638352	-0.188639	-6.05813	-0.0158702
Fam6-Sdlg3	unselected progeny	-1.67689	-12.5142	0.0069229	27.8721	0.173668	-0.370125	-8.52884	-0.392849	-0.208973	0.237972	-0.462746	0.594602	0.3817	2.37611	4.16289	72.4081	-0.668292	-0.0471214	17.718	73.0887	-0.0466966	0.0203922	-0.0305422	1.04037	-0.895605	-1.98905	0.0552306
Fam6-Sdlg4	unselected progeny	-1.99996	-13.3537	0.0334362	18.3564	0.362126	-0.455102	-13.3553	0.737909	-0.126138	1.61519	0.124121	0.664908	1.63379	1.41232	-3.46388	-48.9125	0.80844	-0.0776039	66.6436	-7.11675	0.438051	-0.00276074	-0.0319965	-0.432333	0.895898	-4.56667	0.0230904
Fam6-Sdlg5	unselected progeny	-1.80783	-12.7983	-0.0167426	33.5387	-0.0175317	1.55019	6.99057	0.618873	-0.151656	1.00374	-0.219938	0.612107	2.20894	1.84505	-4.00763	-56.2509	0.146539	-0.17453	29.7795	85.5428	-0.121487	0.0220071	0.214327	0.274968	-0.524709	-4.0247	-0.0242814
Fam70-Sdlg1	unselected progeny	2.52222	10.2656	-0.0353591	13.3745	-0.256464	1.2009	16.5988	0.535861	-0.0947494	1.04521	0.133273	0.687781	1.90478	2.39785	-1.51917	-21.5668	0.263668	0.0842326	0.31165	193.824	0.540509	0.0519037	0.425575	0.0986265	-0.852996	3.75518	-0.0235301
Fam74-Sdlg1	unselected progeny	-1.58714	-9.97644	-0.108078	-19.6941	0.756562	2.72251	-8.48976	0.772237	-0.100293	0.414625	-0.332107	0.448803	2.05844	2.13319	-1.16782	-18.0953	-0.0321113	0.0622753	2.76766	98.0648	0.401142	0.0790147	0.714974	0.39669	3.33116	-0.0101959	0.0675128
Fam75-Sdlg1	unselected progeny	-2.78376	-18.1221	-0.00989687	49.1454	0.0881512	0.398179	75.9925	0.163704	-0.137651	-0.335416	-0.330907	0.332191	0.569454	1.9494	0.835068	9.50925	0.178282	0.0626172	5.95155	-0.0542995	-0.504371	0.147728	0.568181	-0.352688	2.29987	1.61948	0.120406
Fam76-Sdlg1	unselected progeny	-1.99523	-13.5646	0.0380042	37.9805	-0.29479	2.33197	58.6421	-1.58391	0.0464221	1.86706	-0.128259	1.04197	1.98789	3.35585	1.40641	16.4474	-0.447685	0.0791425	-7.23357	301.335	0.0982523	0.0324148	0.303634	0.823705	0.138712	1.11372	0.12318
Fam77-Sdlg1	unselected progeny	-1.3249	-12.0447	-0.00539066	6.13771	0.455507	1.59447	-1.38046	-1.44801	0.106622	1.18876	-0.234889	1.06461	2.57146	4.06023	0.952443	8.75205	-0.0430127	0.0646019	6.50969	197.754	-0.47141	0.0620103	0.688716	-0.140355	0.782386	-5.73139	0.105809
Fam78-Sdlg1	unselected progeny	2.63344	7.14532	-0.033344	19.0273	0.57276	1.68793	43.4849	0.363352	0.221151	2.37508	0.17709	1.30649	2.265	4.06633	-3.25176	-47.2084	-0.123548	-0.108337	65.0257	220.431	0.536102	0.0633955	0.608432	0.398221	-1.8941	6.32808	0.0812658
Fam7-Sdlg1	unselected progeny	-0.580724	-5.80622	-0.0677849	-67.1214	0.132679	-0.590201	-81.7091	0.614697	0.154046	-0.622229	-0.385643	-0.0652271	-0.00999013	0.390602	-4.08895	-66.6384	0.00627257	0.297829	-9.38707	-125.148	0.00366248	0.0188112	0.0674672	0.745348	-1.99365	3.93869	-0.0773841
Fam7-Sdlg2	unselected progeny	-0.518686	-4.23299	-0.0732124	37.1362	-0.118624	-0.646957	-9.15136	0.816669	0.031804	-1.57726	-0.169656	-0.0439846	0.472223	1.50006	-2.03419	-28.7838	-0.246134	0.224224	-0.300086	48.802	-0.706995	0.00515008	-0.0109345	0.820758	-0.117356	-1.88384	0.00828891
Fam7-Sdlg3	unselected progeny	-1.14688	-11.8222	-0.102545	-41.0037	0.39591	-0.542815	-41.4989	1.00705	0.0827934	0.636564	-0.272295	0.494754	1.93183	1.6823	-4.27105	-65.0354	0.528185	-0.0824283	-1.63312	-69.5111	0.422186	0.0386322	0.341835	0.451099	-0.844322	0.48825	-0.0995852
Fam7-Sdlg4	unselected progeny	0.378121	3.04114	-0.0610143	79.9844	-0.367837	-0.702091	23.2778	1.03746	-0.125658	-0.612975	0.0319491	-0.0274969	0.856893	0.429235	-3.61812	-55.968	-0.669032	-0.131148	-2.57437	-111.169	-0.0218674	0.107607	0.0216694	1.54949	0.162808	1.20427	-0.0495082
Fam7-Sdlg5	unselected progeny	-2.01104	-12.0114	-0.0345704	-57.8327	0.270928	1.30537	-55.7324	-1.49634	0.00979758	3.86873	0.0661231	1.60815	3.29256	3.66977	-4.07709	-61.2311	-0.238165	-0.103218	-1.11018	-42.2571	0.681078	0.0709177	0.123691	2.04225	-2.0025	0.662192	-0.226605
Fam7-Sdlg6	unselected progeny	-1.02484	-11.4844	-0.196262	-12.6142	-0.560279	2.26198	-53.3405	0.710685	0.114868	1.61126	-0.217325	1.2368	3.41373	4.46681	-5.37192	-75.2744	0.364367	0.107115	-9.38816	-53.2286	0.372102	0.109618	0.751685	1.62471	-2.15004	-0.999946	-0.123509
Fam7-Sdlg7	unselected progeny	-2.11511	-13.8264	-0.0862706	-30.6003	-1.00304	0.156159	-12.915	0.419431	-0.152774	2.79379	-0.247385	0.87953	2.12829	1.14514	-4.52696	-66.1204	0.0503143	0.0152827	-6.4952	-23.8474	1.28384	0.0814283	-0.449993	0.584701	-1.73052	2.70395	-0.0981441
Fam82-Sdlg1	unselected progeny	-1.15665	-2.23561	0.0663248	-103	1.57676	-2.12825	-71.8403	1.59357	0.202704	-4.50896	-0.398173	-1.46044	-2.91831	-2.80432	-7.46458	-106.428	0.819635	-0.00556874	17.9264	-184.089	-1.18982	-0.0145043	-0.0380804	-1.86219	3.4333	-7.0037	-0.0783634
Fam8-Sdlg1	unselected progeny	1.0335	0.897365	0.0106031	-8.91617	2.61167	1.50241	15.1054	1.90907	0.216872	3.69641	-0.0947345	1.28343	1.1897	2.29916	-3.09699	-41.2737	0.279767	0.633891	-14.55	86.226	1.1021	0.047591	0.196047	-0.492278	2.11296	11.9805	0.0864629
Fam8-Sdlg10	unselected progeny	-1.09737	-7.98373	0.0620048	8.73326	-0.151613	2.07893	10.7656	1.04163	0.108045	2.65521	-0.302292	1.11401	1.30749	2.82071	0.283445	-7.23688	-0.328108	0.0265109	-4.04037	108.975	1.17532	0.0940421	0.589692	-0.713825	0.75178	8.88502	0.0323197
Fam8-Sdlg11	unselected progeny	-0.978755	-10.763	0.0458149	-19.0615	1.19592	-0.805635	-35.7429	1.11393	0.045793	0.111352	-0.30669	-0.0946577	-0.705478	-0.510888	-1.39087	-24.8756	0.255155	1.0782	-14.1494	-22.011	0.501812	0.0128896	-0.161688	-0.976284	0.648626	1.58424	0.00502445
Fam8-Sdlg12	unselected progeny	-0.952162	-6.45059	0.0856403	-10.7458	0.479162	1.95714	5.88445	0.569079	0.091618	1.0915	-0.213074	0.720842	0.893301	2.22107	-0.536889	-11.2984	-0.568458	-0.19951	-2.3043	90.687	0.601368	0.0784347	0.163866	-0.45971	-0.83722	10.7068	0.083653
Fam8-Sdlg2	unselected progeny	-2.88886	-20.2119	0.038284	-23.1584	0.074675	0.995219	2.18967	0.112608	0.148847	0.815033	-0.45179	0.405266	0.377572	1.23448	-0.316858	-12.0465	-0.498644	-0.00907565	-3.46302	21.3894	0.428553	0.0338091	0.158115	-1.0363	0.164112	5.4673	0.0140564
Fam8-Sdlg3	unselected progeny	-0.304386	-4.31666	0.0558315	7.8735	0.531178	0.938027	26.9177	0.335616	-0.0270916	1.2413	-0.355681	0.418204	0.509021	0.603535	-0.426647	-9.95017	-0.33909	-0.320632	22.5378	38.0101	0.729559	0.043988	-0.0149272	-0.586732	1.18755	5.01936	-0.0064003
Fam8-Sdlg4	unselected progeny	-1.39851	-15.7718	-0.0225888	-22.4011	0.714576	2.76333	0.0528421	0.688397	-0.0368528	2.58462	-0.19588	1.10254	2.06332	2.69104	-3.03377	-46.7919	-0.0837197	0.0545061	1.09363	119.764	0.751846	0.097141	0.731446	-0.464003	1.44259	8.02608	0.0582239
Fam8-Sdlg5	unselected progeny	0.0518101	-6.20812	-0.0272565	15.3939	0.874637	2.83795	20.9773	0.251074	-0.0826016	2.56228	-0.133824	1.2491	1.77446	3.32357	-2.22331	-31.0698	-0.359901	-0.132768	33.098	121.463	0.445696	0.0329948	0.214502	-0.300322	1.75695	2.36157	0.0872377
Fam8-Sdlg6	unselected progeny	0.157449	-2.5206	-0.0264404	6.51453	0.420413	2.63648	16.0648	0.946808	0.118479	3.09593	-0.236332	1.48753	2.04255	4.16983	0.886611	3.35823	-0.016444	-0.245617	-14.4154	128.775	0.575534	0.00281893	0.342151	-0.0556924	1.2168	6.62347	0.0698069
Fam8-Sdlg7	unselected progeny	-0.948641	-8.31661	0.0649155	0.301735	0.353141	1.1336	9.87361	0.306282	-0.0598848	0.367044	-0.375666	0.374508	0.291829	1.37205	-2.11199	-32.1762	-0.446839	-0.0323734	3.8234	21.9484	0.522383	0.06856	0.406095	-0.971687	1.1695	2.57167	0.0321615
Fam8-Sdlg8	unselected progeny	1.07261	-0.79764	0.0152108	-7.97698	0.488395	2.17782	7.41446	0.838491	0.240612	2.40808	-0.331763	1.24689	2.0142	3.50043	-1.66494	-24.2887	-0.474654	-0.0181283	1.60056	122.409	0.138345	0.0360541	0.0496103	-0.754258	-0.662304	15.9545	0.100079
Fam8-Sdlg9	unselected progeny	-0.536318	-6.07166	0.0882667	7.82428	0.74238	0.575253	7.35843	0.904277	0.0297891	0.23916	-0.183616	0.11615	-0.625056	0.430489	-1.37017	-21.3451	0.104922	-0.0584169	-16.0313	15.6512	0.040778	-0.0285888	-0.402713	-0.962867	1.86325	0.988735	0.0411751
Fam92-Sdlg1	unselected progeny	-1.70509	-13.3628	0.0524282	-4.23801	1.36649	2.6307	-15.0875	1.86814	0.0266814	2.92877	-0.412957	1.3892	1.96398	3.49037	0.217424	-8.08865	-0.0527906	-0.21597	-13.0977	118.221	0.950734	0.129263	0.590024	-1.08302	1.72309	2.0168	0.0891077
Fam93-Sdlg1	unselected progeny	3.43165	22.0333	-0.0321618	-22.2511	-0.263835	0.326211	-0.275677	1.13041	0.200861	3.79703	0.332877	0.832074	1.33768	0.0885952	-1.68851	-28.5566	0.568185	0.0509863	-12.0286	22.1995	1.55557	0.0842874	0.451851	-1.08783	-1.35563	4.13259	0.0538211
Fam94-Sdlg1	unselected progeny	-0.300801	-7.83292	-0.200481	20.5665	-1.37143	3.85451	52.1329	-1.67151	0.332049	4.50846	0.525589	2.06574	3.75766	5.31855	9.03188	133.884	-0.605778	0.136466	-8.00778	186.609	0.134804	0.0529341	0.562089	0.871493	-0.958255	6.92211	0.00981227
Fam9-Sdlg1	unselected progeny	1.39025	17.0129	0.0594823	-3.79601	-0.300226	2.01247	-0.560589	-1.40668	-0.114102	2.81546	-0.133099	1.47255	3.86379	4.17242	0.839511	7.04665	0.0299159	0.054435	-10.3072	104.136	0.963963	0.00706834	0.396052	1.00162	-0.394549	4.38336	-0.111263
Fam9-Sdlg2	unselected progeny	1.06006	1.9617	0.0383568	10.5464	1.11174	-0.319211	38.6613	-1.6156	-0.191877	0.133878	0.178735	-0.237203	2.45707	-1.34503	-0.131905	-5.20077	-0.570751	0.0290202	-14.308	-20.3515	0.125606	-0.05013	-0.364101	0.847693	1.35913	5.11077	-0.0811521
Fam9-Sdlg3	unselected progeny	-0.281678	0.57846	0.0678026	17.2324	0.142332	0.821206	11.4541	-0.797935	-0.127262	1.68234	0.0880527	0.804247	2.39572	2.11535	-0.0474339	-2.40585	-0.234065	-0.0922385	-6.33333	98.6169	0.59969	0.0582037	0.194555	0.638023	0.402931	7.3431	-0.0192573
Fam9-Sdlg4	unselected progeny	0.953905	17.7566	-0.0143696	-1.49727	-0.378074	0.392599	-12.3144	-1.70478	-0.0552425	0.971998	-0.0236455	0.518237	2.34949	1.55356	-0.737783	-13.596	-0.378687	-0.19793	-4.69542	9.6166	1.17654	0.0814763	0.393144	0.499824	0.0877204	5.77827	-0.148709
Fam9-Sdlg5	unselected progeny	1.42643	12.015	0.0973693	60.2731	-0.65968	-0.125657	39.3554	-0.366183	-0.155708	0.737694	-0.333626	0.446441	2.10945	1.36663	-1.19831	-19.9434	-0.941207	0.0420948	-4.87925	43.1913	0.445579	0.134576	0.357563	0.660383	0.00553681	3.05955	-0.168043
Gil-Peck	cultivar & ancestor	-1.43732	-17.2966	0.0251932	-5.91641	-0.279698	-0.381734	-25.2909	0.444145	-0.130207	0.454694	-0.160107	0.307722	1.19867	0.750494	-3.99954	-61.9401	-0.557016	0.0471591	-11.579	16.1726	-0.120547	0.00685235	0.0896834	1.3692	-1.99485	-3.35319	-0.0903347
Glacier	cultivar & ancestor	0.0983089	-4.16448	0.00111777	-71.6219	-0.562057	6.31643	-4.80602	1.13498	0.00468952	6.95423	0.0757012	2.98225	6.99561	7.24237	-9.52168	-134.412	0.0655896	-0.153381	-16.0603	120.824	1.85916	0.197061	0.999526	1.14686	-2.03609	7.15392	-0.0118026
Index	cultivar & ancestor	-5.95612	-23.9747	0.0609769	8.58912	0.0777869	2.38366	20.2483	0.00767871	0.209841	3.26496	-0.465439	1.33988	2.47021	3.13359	-7.82695	-111.704	-0.5208	0.35377	-12.3366	231	0.761578	0.0685925	0.137412	0.845596	-2.77969	-1.32048	-0.0189582
Kiona	cultivar & ancestor	2.37454	8.47944	-0.0416362	-19.2942	0.414601	4.78759	-7.28743	0.900837	-0.042534	3.02937	-0.314239	1.59167	4.59774	4.58303	-4.71115	-67.9232	0.0152576	-0.984911	-17.3607	225.411	1.52582	0.109474	0.544792	1.48173	0.93065	5.64523	-0.129641
Kordia	cultivar & ancestor	1.29056	0.581562	-0.0615898	15.583	-1.59811	3.31707	-26.0243	0.399173	-0.215663	5.92248	0.4709	2.11933	4.23212	3.8831	2.76802	36.0222	0.204412	-0.0476317	-20.4634	29.9286	2.18987	0.0449985	0.240994	1.18933	-2.73796	10.9674	0.0200766
Krupnoplodnaya	cultivar & ancestor	-1.77908	-12.9146	-0.246975	-13.8813	0.0419477	1.1577	-17.8596	0.65953	0.0917589	2.37208	0.159684	1.36766	3.12542	4.00868	-5.53396	-76.8538	-0.222526	0.0661187	-6.96006	-84.236	0.413946	0.121905	1.06378	0.569221	-0.613967	-2.61266	-0.173065
Lambert	cultivar & ancestor	0.558514	-3.11067	0.0119112	0.662193	-0.468231	1.5292	-15.1127	0.169315	0.0288819	3.9635	0.0664781	1.23861	1.69478	1.91684	-0.275583	-7.4178	-0.700476	0.116538	-2.88804	14.5957	0.832462	0.0749109	0.0472781	0.678705	-2.26753	1.24982	-0.139151
Lapins	cultivar & ancestor	-0.306013	-9.75833	0.0343288	30.5603	-1.49519	3.39809	47.8388	-0.267236	0.179857	4.18647	0.23398	1.76091	3.88433	4.13687	5.0232	74.1328	-0.50604	0.270832	-12.9721	17.9847	0.756524	0.105815	0.929204	0.605629	-2.03251	1.1518	-0.102104
MIM 17	wild ancestor	-1.00696	-4.68154	0.162747	-135.962	1.4292	-3.9495	-123.949	-0.842232	-0.242282	-8.35563	-0.112124	-3.00366	-5.67829	-7.00043	-5.70881	-82.9595	0.121604	0.296066	2.43135	-335.867	-2.1198	-0.124076	-1.23172	-3.21455	5.15993	-5.69443	0.104907
MIM 23	wild ancestor	0.230581	3.54336	0.158447	-156.372	1.04312	-4.83734	-156.814	-0.27169	-0.201528	-8.23603	-0.19339	-3.06628	-5.64501	-7.24496	-9.47645	-137.149	0.674356	0.118982	22.6363	-329.874	-1.98692	-0.107296	-1.23353	-2.42904	4.08781	-0.0873736	-0.0372625
Moreau	cultivar & ancestor	-3.27801	-15.5857	-0.0292552	-55.403	0.295023	0.64574	-41.7399	2.06589	-0.136567	-0.710186	0.115434	0.0354624	0.0849206	0.444548	-13.1397	-178.208	0.790744	0.0478487	26.6964	-13.9001	0.0926788	-0.000625354	0.151735	-1.79726	0.986513	-4.3043	-0.00315424
Napoleon	cultivar & ancestor	-3.66396	-17.6864	-0.103488	-29.903	0.335614	0.26713	-19.5437	-1.3949	-0.11822	1.96784	-0.275281	0.590028	0.357476	0.711605	0.140171	-1.76302	-0.136376	0.0885674	-8.29235	148.373	0.959894	-0.0233806	-0.289734	1.23576	-0.0526169	-1.27465	-0.066532
Newstar	cultivar & ancestor	-0.273371	-6.65234	-0.0311757	-2.15702	-0.050851	4.04939	0.578179	0.970868	0.160177	3.21289	0.189499	1.60224	3.68762	4.43124	0.321192	0.560665	-0.108684	0.082497	-2.54994	115.115	-0.031089	0.00840424	0.359142	0.797171	-2.01586	-2.29526	0.00757636
NY54	wild ancestor	-2.3487	-13.5305	0.0628914	-24.1099	-1.62831	-4.10155	-20.6953	-1.10108	-0.318024	-6.27004	-0.61995	-2.86022	-5.44062	-7.97159	-9.25772	-128.929	-0.589891	0.0701946	1.10662	-177.679	-1.44862	-0.144891	-1.42776	-0.276601	1.87282	12.0843	0.341902
Olympus	cultivar & ancestor	0.566359	-1.20522	0.00167923	18.6544	-0.676484	4.42499	25.5009	0.445959	0.121279	4.85006	0.250749	2.11521	4.27613	5.20969	0.184685	5.13375	-0.320749	0.0612686	-14.6198	181.178	0.509903	0.137724	0.944398	0.275045	-2.50462	-0.749184	-0.0861598
PMR-1	cultivar & ancestor	1.29047	-3.78286	0.0515086	-31.6261	0.818862	3.53132	16.1447	1.9366	0.0393306	3.78892	0.138022	1.71464	3.42854	4.22744	1.84863	22.1029	0.22373	0.323457	1.81705	24.437	1.78726	0.223588	1.01573	-1.88886	1.14318	13.919	0.0872099
Rainier	cultivar & ancestor	-2.70133	-12.9409	-0.118838	-13.382	-0.389763	3.1532	34.8526	-1.58503	0.173532	1.72585	-0.0907497	1.34328	4.02532	4.74015	2.41003	27.7131	-0.493153	-0.0587013	-15.4618	138.272	-0.174459	0.0611351	0.559235	1.17041	-0.07144	-6.30957	-0.0187808
Regina	cultivar & ancestor	3.62397	17.4013	0.0269052	14.8776	-1.40216	3.55297	61.6515	0.14407	-0.125432	4.41222	0.557295	1.96687	4.52476	4.92858	8.19664	124.308	-0.151919	-0.0563868	-16.8558	331.02	1.8369	0.174494	1.01199	-0.440934	-1.27424	11.8835	-0.0232669
SatoNashiki	cultivar & ancestor	-2.02198	-4.82759	-0.0415921	0.766546	-0.0785289	0.354476	-11.8087	-0.0398689	-0.0349001	-0.144501	-0.047152	0.0690812	-0.615158	0.248774	-0.661431	-11.1222	0.187614	-0.0383452	-8.71952	-19.6097	0.310145	0.0244254	0.0956974	0.103005	-0.749283	-6.08864	-0.0676592
Schmidt	cultivar & ancestor	-0.511634	-8.20569	-0.0321106	35.6018	-0.413608	-0.0681545	13.0593	-0.57509	0.0247697	1.35626	0.496577	0.492837	-0.521795	0.801024	-7.1163	-103.399	-0.143027	-0.0940032	2.12329	-4.95459	0.537302	0.0854564	0.47784	1.00899	-0.461132	2.52722	-0.0126063
Schneiders	cultivar & ancestor	2.65457	10.6443	-0.037795	4.63342	-1.77457	1.42461	-7.25762	-0.814838	-0.148071	2.52662	0.220306	1.21612	1.65794	3.31444	2.41806	26.6651	-0.221272	-0.0893369	-12.2938	-17.8763	0.563521	0.0390072	0.324708	0.49272	-2.33543	6.13587	-0.122324
Selah	cultivar & ancestor	-0.723071	0.726743	-0.0970519	-25.1569	-0.0981806	5.30512	32.7184	0.1545	0.0531368	4.70969	-0.358305	2.10421	4.71528	5.42688	2.28927	22.7014	-0.66357	0.0656327	-18.7867	-82.3058	0.454957	0.0183697	0.535449	1.80102	-0.385554	10.1281	-0.0859513
SelF1-Sdlg1	unselected progeny	0.719593	8.20823	0.0503396	31.4888	0.564476	1.21069	73.9526	0.0129271	-0.526069	-0.615137	0.0686291	-0.57416	2.28622	-1.94222	-10.0416	-135.633	-0.108514	-0.174544	19.0057	87.5971	0.65688	0.0231576	0.143787	0.653034	1.68069	-0.0582046	0.0254693
SelF1-Sdlg2	unselected progeny	0.372329	2.24798	-0.0731264	12.2186	0.300564	2.91903	31.908	0.835772	-0.22477	3.35293	-0.266751	1.64333	4.30911	4.33308	-4.73007	-72.1542	-0.10602	-0.284168	5.75992	269.005	1.0973	0.0924771	0.70379	0.995041	-0.230295	-0.0281387	-0.013887
SelF1-Sdlg3	unselected progeny	-0.932482	-2.89355	-0.0534153	-9.15464	0.522439	2.83987	5.30996	1.06889	-0.171527	2.8532	-0.289611	1.55411	3.40606	4.30687	-4.97753	-82.3423	-0.0100448	-0.0903421	9.94874	224.876	0.807866	0.0819251	0.54554	0.978719	0.0566682	1.62426	-0.0338779
SelF1-Sdlg4	unselected progeny	1.29877	4.88518	-0.0525771	0.524945	0.415219	2.56172	25.3501	-0.236125	-0.297526	2.21222	-0.155598	1.07083	3.47029	2.7688	-4.06446	-59.4623	-0.0690868	-0.15916	5.52096	55.5239	0.582671	0.0473668	0.215451	1.15934	1.55611	3.22004	0.0436214
SelF1-Sdlg5	unselected progeny	0.143254	3.29616	0.0207824	15.8042	0.345845	2.2984	44.8389	-0.0509144	-0.480926	1.59218	0.0149075	0.594514	2.2293	1.44614	-6.6524	-90.4649	-0.267769	-0.00491625	12.004	137.078	0.827899	0.0286024	0.251319	1.02099	1.15426	1.23214	0.0883044
SelF1-Sdlg6	unselected progeny	-0.0468216	-3.64532	-0.00499648	-7.85179	0.87191	1.30625	8.18792	0.803021	-0.256808	0.878619	-0.30437	0.428018	1.76793	1.2139	-7.10935	-109.137	0.177296	-0.122618	17.4277	150.424	0.650133	0.0386699	0.310436	0.935026	1.53232	4.41239	-0.00845685
SelF1-Sdlg7	unselected progeny	1.29832	0.974795	-0.0141175	-1.0744	0.451795	2.21616	17.4704	1.61862	-0.267334	2.42608	-0.0738075	0.897539	1.54479	1.71663	-5.77557	-87.8778	0.495489	0.0262193	15.4719	63.6572	1.1858	0.055003	0.378621	0.852222	1.10055	7.20345	-0.0100739
SelF2-Sdlg1	unselected progeny	0.677072	0.460365	0.106762	70.2719	-4.36958	-0.0388899	73.6369	-0.430297	0.179661	0.258791	0.352515	0.271986	-1.08084	1.20981	14.5425	226.957	-0.982584	0.275598	-11.815	88.9536	-0.730775	-0.0251454	0.513021	0.0837086	-3.32573	-5.59758	-0.0209601
SelF2-Sdlg2	unselected progeny	0.348014	-3.28631	0.0938972	58.3152	-1.02954	0.855105	64.7422	-0.419553	-0.10669	1.60377	0.0569608	0.852193	1.96004	2.42478	2.17001	31.517	-1.06875	0.8488	-17.3932	35.8817	0.352356	0.155937	0.791338	0.479089	-0.74182	-4.95903	-0.0412015
SelF3-Sdlg1	unselected progeny	1.8792	10.2178	-0.0587499	-10.9173	-0.544529	3.10772	29.6181	0.828042	0.0633035	3.27718	-0.306647	1.48412	3.6474	4.03026	-0.35751	-16.6121	-0.580356	-0.0892537	-9.77603	-89.6936	-0.127702	-0.019218	0.291162	1.98408	-1.85579	7.97952	-0.121191
SelF3-Sdlg2	unselected progeny	0.429533	13.1505	-0.11199	-26.9155	-0.359575	3.63536	25.5163	0.153624	0.152205	3.17299	-0.198789	1.36781	2.41899	3.80397	4.11757	51.8247	-0.444929	0.0875303	-8.98326	-87.6599	0.546964	0.00576469	0.392054	1.4511	-0.507638	12.4601	-0.0408872
SelF3-Sdlg3	unselected progeny	2.64806	31.335	-0.062809	-15.3534	-0.207628	3.97252	12.2275	0.938282	0.155403	3.20974	-0.318544	1.16751	1.91683	2.55408	-3.05088	-50.6153	-0.32529	0.0181116	-5.48859	-94.776	0.377669	-0.00576817	0.0598319	1.97882	-1.13743	8.19815	-0.172135
SelF3-Sdlg4	unselected progeny	-0.369876	-2.07322	0.0345203	-11.5195	-0.478037	0.773814	10.5063	0.804763	0.244898	2.21176	-0.563746	0.844541	0.895272	1.98953	-5.5242	-88.1551	-0.655031	0.0755584	-7.89427	-122.43	-1.00494	-0.071667	-0.149005	1.38329	-3.38463	-5.41293	-0.0360923
SelF3-Sdlg5	unselected progeny	0.681064	6.03847	-0.026007	-14.1042	-0.04185	2.15961	32.3038	0.549027	0.0993961	1.99108	-0.519926	1.13073	2.91373	3.61903	0.0212824	-11.0575	-0.325722	-0.117865	-12.727	-108.439	-0.23774	-0.00967286	0.420897	1.90132	-1.5486	2.58291	-0.100927
Stella	cultivar & ancestor	-0.131045	-5.42328	0.0740051	1.04805	-1.06966	1.11018	-8.63371	0.291633	0.125358	4.41905	-0.103007	1.48419	2.2213	2.60966	0.53992	3.46964	-0.490357	0.537521	-14.4157	101.806	1.05198	0.0309056	0.12317	1.3729	-2.9554	1.57161	-0.00724429
Summit	cultivar & ancestor	2.18123	7.43699	-0.211452	-39.4561	-1.01549	5.46161	-20.7475	-0.322728	0.412039	6.19249	0.719449	2.46895	5.1926	5.52791	-8.80875	-120.48	-0.433636	-0.201184	-4.77665	37.028	1.29367	0.0692454	0.535033	0.817651	-2.61088	6.55906	-0.170902
Sunburst	cultivar & ancestor	2.46917	16.8861	-0.095171	-29.0734	-2.14097	1.55433	-28.255	0.793135	0.10177	4.68259	0.760837	1.72584	2.49831	3.52393	0.176299	-6.43659	-0.250815	-0.235428	-5.86612	72.8413	0.880058	0.0845972	0.660029	0.716944	-2.68459	7.0681	-0.0436548
Sweetheart	cultivar & ancestor	-4.06171	-16.7169	-0.0170709	32.7192	-1.70605	2.76452	67.3206	-0.499876	0.289838	3.84513	0.346577	1.5563	2.81296	3.49806	11.8848	179.762	-0.674741	-0.0292175	-15.4777	57.2721	0.698562	0.139982	0.676463	1.85483	-1.1123	-1.68802	0.0214709
Tieton	cultivar & ancestor	-3.40392	-13.9096	-0.030715	-31.0018	-0.107864	3.97457	-5.10484	1.26161	0.0357939	5.01846	0.167368	1.97684	6.24258	4.28281	-10.709	-154.923	0.613215	-0.258005	-13.9535	141.324	1.96582	0.200462	0.835387	0.771563	-1.86024	-2.82456	-0.0910386
Unk10-Sdlg1	unselected progeny	-0.249615	0.720087	-0.0480918	-25.9046	-0.388166	1.26861	-6.24016	-1.58255	-0.0107638	3.12659	-0.335687	1.28961	2.69438	3.06851	5.45065	79.2937	-0.384835	0.160269	-12.3813	68.7214	0.210758	0.175843	0.838063	-1.78548	0.766749	-6.81055	0.106534
Unk11-Sdlg1	unselected progeny	-2.82787	-14.6993	-0.0471664	-60.6507	-1.13505	3.95096	-39.9863	0.638203	-0.065591	3.52406	0.0409467	1.60637	3.2633	4.19111	4.10992	60.2777	0.197376	-0.160607	-13.1017	191.9	0.748088	0.06546	0.988083	-0.154536	-1.37058	4.63546	-0.12983
Unk12-Sdlg1	unselected progeny	3.59754	32.7192	0.0558203	42.1623	0.275631	1.46046	19.5393	-1.69148	-0.0565099	0.797621	0.231241	0.531495	1.10144	1.98179	6.76491	99.4726	-0.54755	-0.232212	3.91608	72.8486	0.199034	0.0048127	0.134345	-0.354285	1.90716	5.27371	0.211346
Unk14-Sdlg1	unselected progeny	-0.198732	-7.46818	-0.0414713	52.3901	-0.000787606	-0.00712969	-18.6085	1.19304	0.170693	0.804097	0.069841	0.239124	2.24224	0.139532	-1.22785	-18.9765	0.79663	-0.434276	-20.999	39.5144	1.11469	-0.0293425	-0.144173	1.15731	1.0664	-1.49296	-0.0409419
Unk15-Sdlg1	unselected progeny	3.40054	18.2587	-0.0192221	-53.5591	2.01373	2.80356	-42.0866	1.86386	0.0792167	2.30876	-0.19965	1.30464	3.41161	3.96548	-7.77245	-111.342	0.0364609	-0.820124	-15.0601	78.1236	0.410604	0.0498149	0.257034	1.21426	2.08773	-6.66054	0.0995373
Unk16-Sdlg1	unselected progeny	-1.17657	-9.29351	0.00792988	43.777	-1.58092	-0.414881	54.4089	-0.148824	0.305782	0.12873	0.0781525	-0.0526956	0.987534	-0.351068	10.4592	157.589	-1.06447	-0.123869	-18.5111	13.8222	-0.388794	0.000676414	-0.0387923	1.53533	-2.05118	0.548962	-0.049698
Unk17-Sdlg1	unselected progeny	-1.9876	-12.3207	-0.138107	-18.7314	0.0788202	1.1109	-34.2062	-1.75317	-0.060143	1.51348	-0.243018	0.72098	0.47351	1.76415	1.1597	4.61463	-0.368772	-0.3168	-15.7065	8.08934	-0.127586	0.0230729	-0.0739391	0.528073	-0.303926	1.03776	-0.0541043
Unk1-Sdlg1	unselected progeny	0.646233	18.7292	-0.0876762	-32.6341	-0.248112	2.89439	-32.1355	-1.50579	0.058817	2.23187	-0.10377	0.99282	1.51724	2.7362	-3.93504	-66.0168	-0.328281	0.0823209	-11.7412	-27.7072	-0.185523	-0.00970091	0.224224	1.28788	-0.982585	4.76316	-0.0363957
Unk20-Sdlg1	unselected progeny	1.2821	2.3713	-0.0185006	-38.0387	-0.0951152	0.304791	-21.9301	2.13468	0.18458	-3.1224	-0.099068	-0.566423	2.66067	1.18413	3.31907	44.1716	0.517545	-0.13834	62.481	48.2954	-0.9677	-0.0456052	0.111564	-0.402	-0.790451	0.12368	-0.0239253
Unk21-Sdlg1	unselected progeny	-0.628714	-6.37318	-0.0131195	-23.8665	0.222111	2.62453	-14.3726	1.35703	0.107162	1.64849	-0.286665	0.708607	1.71477	1.92661	-1.10306	-21.6336	-0.189833	0.286656	-0.50192	4.38326	0.371795	0.0185904	0.301634	0.819622	0.314157	3.53501	-0.0415609
Unk22-Sdlg1	unselected progeny	-1.98843	-10.6747	-0.154363	-134.476	-0.330495	0.280117	-21.2518	0.59987	0.0473182	-0.952934	0.16952	-0.369666	2.14328	-0.574554	-0.112375	0.570466	-0.053836	0.64474	-5.6645	-96.1099	-0.494766	-0.0873901	-0.0257047	1.2739	-0.522149	-0.0126412	-0.098201
Unk23-Sdlg1	unselected progeny	-0.45196	-0.501744	-0.0933815	-3.61063	0.139956	1.94423	6.30057	0.645249	0.0439124	3.34177	-0.228991	1.77724	4.44119	5.09422	6.18145	95.3456	-0.0229616	-0.0772852	-6.38059	-24.1548	0.68286	0.151677	0.967819	0.0349175	-0.018506	2.21128	0.0228405
Unk24-Sdlg1	unselected progeny	-1.78759	-11.3653	0.050212	-5.28802	-0.129095	1.33281	4.75755	-0.519485	0.0908047	1.52893	-0.290427	0.920384	2.20098	2.82931	-0.427754	-9.46377	-0.183957	0.0217545	-12.7684	33.0341	0.263328	0.0609015	0.614593	-0.0689945	-0.468421	-2.14551	-0.00481661
Unk25-Sdlg1	unselected progeny	0.405518	9.04543	-0.0292684	25.6114	-0.360637	0.994983	-9.34873	0.0597345	0.253018	3.18167	-0.208491	1.16893	0.322335	2.29644	-4.4516	-64.8808	-0.440775	0.78253	-8.80474	-117.311	0.393158	0.0686712	0.301788	1.11209	-0.868402	2.11221	0.000977728
Unk2-Sdlg1	unselected progeny	-0.398052	-3.49074	-0.0170803	26.5751	-0.0764072	0.359113	21.0423	-0.973602	-0.153878	2.36546	-0.0712885	0.884937	2.06821	1.7517	4.04479	60.1113	-0.811051	0.0958471	-3.36544	134.837	0.686624	0.0601728	0.317874	0.636023	0.0676505	1.44813	0.0154637
Unk3-Sdlg1	unselected progeny	1.76559	4.85187	-0.0325515	-8.00895	0.24399	1.34579	9.17329	1.00203	-0.166883	1.66813	-0.0452123	0.700347	2.33254	1.44498	-1.94395	-31.6579	0.136173	0.0328247	7.37006	105.532	0.458263	0.0341625	0.226718	0.255803	0.751674	3.90801	0.0595591
Unk4-Sdlg1	unselected progeny	0.290528	-3.94243	-0.0868419	8.11131	0.786551	2.53587	14.1187	2.32984	-0.127842	4.67329	-0.0621529	1.6047	2.94324	2.74597	-3.36637	-48.469	0.050105	0.219492	4.61104	41.851	1.52781	0.0773311	0.494067	0.557784	0.300363	4.45548	0.0114224
Unk5-Sdlg1	unselected progeny	1.01353	3.11779	-0.0475678	7.3625	-0.103931	1.22213	14.4454	0.800633	-0.165253	2.27621	0.0491033	1.11902	2.93055	3.00095	0.987427	18.4746	-0.157539	-0.0435872	3.52809	134.822	0.644636	0.0482103	0.280027	0.460762	-0.13404	3.89504	0.0466873
Unk6-Sdlg1	unselected progeny	-0.893136	0.427636	0.0169817	-62.0775	0.152675	-0.798549	-2.59568	0.757672	-0.0959076	-0.762552	-0.0488139	0.634693	2.32663	4.09747	-5.90811	-84.193	0.431928	0.029531	12.0816	45.8056	0.583179	0.0792791	0.788399	-0.129545	0.738348	-3.43037	-0.0375411
Unk9-Sdlg1	unselected progeny	-2.47437	-17.3125	-0.0651153	25.1536	0.362651	2.56409	32.7369	0.989802	0.130197	2.37532	0.224808	1.06511	1.59191	2.66532	1.71906	22.0175	0.426198	0.0907605	-7.37598	239.685	-0.216751	0.088319	0.467329	-1.65449	0.555634	1.02696	0.184995
Van	cultivar & ancestor	-2.0191	-12.3003	-0.0176872	38.3518	-0.786417	2.04204	39.5927	-0.396934	0.130705	1.18382	0.121201	0.867888	2.15766	2.83355	0.756215	6.42786	-0.372873	-0.171371	-12.1489	39.5723	-0.439986	0.0262725	0.306552	1.23994	-2.24237	-6.75919	0.000233404
Venus	cultivar & ancestor	-3.7531	-16.261	-0.0255586	-54.4632	0.413721	1.36835	-50.2012	0.0314261	0.110531	2.03279	0.143059	0.90501	1.12403	2.22237	-10.0251	-138.981	0.662347	-0.318488	-6.49983	-83.2404	-0.261465	-0.0491687	-0.0821738	-1.91503	-0.567827	-6.39182	-0.154887
Vic	cultivar & ancestor	-0.473074	-3.3585	-0.0740418	-27.2632	-1.8693	0.311284	-19.6157	-0.385781	0.128476	2.93997	-0.180961	0.841065	0.727021	0.986038	0.988031	7.09079	-0.308797	-0.0301918	0.412924	-80.5806	0.819369	0.070838	0.0927726	-0.46385	-2.6834	-4.43985	-0.20064
Windsor	cultivar & ancestor	-2.97451	-19.29	-0.0474006	-6.6013	-1.97162	-0.445916	-24.3856	-0.238709	0.0973437	-0.736005	0.177383	-0.074726	-0.390275	0.378213	-3.89899	-59.9707	-0.157938	0.0657377	1.52688	-82.4879	-0.488892	0.0147961	0.31433	0.814189	-1.58054	-6.75647	-0.050242

## Sheet: additive_breeding_values
Name	Germplasm type	Bloom Date	Bloom Time	Blush Skin Color	Bulked fruit Firmness	Bulked fruit SSC	Bulked Fruit Weight	Firmness	Flesh Color	Free Stone	Fruit Length	Fruit Shape	Fruit Dimensions	Fruit Weight	Fruit Width	Harvest Date	Harvest Time	Mahogany Skin Color	Percent Cracking	Percent Pitting	PFRF	Pit Length	Pit Weight	Pit Width	Powdery Mildew Incidence	SSC	Stem Length	TA
7146-16	cultivar & ancestor	-0.762784	-1.62648	-0.0189514	9.16094	0.141618	-0.372519	6.74587	-0.531138	-0.0176385	1.54217	-0.0410431	0.440356	0.827275	0.634988	-3.43821	-51.8625	-0.434072	2.18524e-07	-0.0840225	67.7483	0.567773	0.00357489	-0.23816	0.447905	-0.312129	-4.80838	-0.0212948
Ambrunes	cultivar & ancestor	-0.215739	-1.84231	0.298974	42.2681	-0.193792	-0.385004	33.0612	-1.07356	-0.248089	-0.169266	-0.234823	-0.0465606	-1.10727	-0.305285	6.48401	105.296	0.0194916	1.16883e-06	1.23008	-98.3787	0.506888	0.0332061	0.347219	-0.282963	0.102807	-1.65986	0.0478204
Benton	cultivar & ancestor	1.18439	5.85272	-0.0148627	-5.34242	0.449309	0.464213	-4.55258	-0.197032	-0.221572	0.383946	-0.123043	0.0853291	0.795142	0.0998374	-4.18442	-61.9813	-0.184992	-3.75653e-06	1.83578	89.8983	0.291112	0.00390358	-0.00521784	0.604219	0.862468	1.63901	0.00698358
Bing	cultivar & ancestor	-0.219425	2.0352	-0.00648185	1.34332	0.198691	0.0457425	8.84563	0.178278	0.101265	0.0579738	-0.31965	-0.0313799	0.111264	-0.0966314	-1.42722	-23.0033	-0.268164	1.72585e-06	-0.210119	18.5178	0.05526	-0.0061299	-0.140538	0.71224	0.236045	1.83017	-0.0389396
Black Republican	cultivar & ancestor	-0.687532	-3.10024	0.0339283	19.4926	-0.117318	-1.03351	0.0961811	0.425316	0.0468488	-2.78216	-0.0752579	-0.873379	-1.31943	-1.44817	-1.32739	-21.2437	-0.106463	-4.36468e-06	0.639672	-52.1644	-0.717755	-0.0438653	-0.244296	0.29662	-0.032463	-2.62499	-0.0741437
Brooks	cultivar & ancestor	-0.587217	-1.21574	-0.121278	-11.3097	-0.171317	0.393665	-5.94942	-0.264461	0.0691443	0.146843	0.0265631	0.401103	0.682462	1.84657	-2.28603	-33.5123	0.0948664	3.5193e-06	1.57543	58.6795	-0.367457	-0.0326843	0.180005	0.770836	-0.403647	-8.58797	-0.0420376
Cashmere	cultivar & ancestor	0.472972	-0.0549805	0.0128698	6.9978	0.261877	0.0192179	4.22603	1.56764	-0.046744	0.164775	0.0342375	0.0621052	-0.302508	0.206335	-4.10167	-61.0714	0.439027	-3.48574e-06	1.0493	102.111	0.087084	-0.0261755	0.00452972	0.780338	-0.566932	-3.65344	-0.019336
Chelan	cultivar & ancestor	-1.62467	-5.08471	0.0597085	12.2681	0.113391	-0.0594694	7.23616	1.26821	0.0134018	1.25581	0.30706	0.268221	-0.662943	0.113273	-5.15866	-76.6502	0.54153	-1.72227e-06	-0.175137	24.1972	0.525581	-0.00708823	-0.0998021	0.00902366	-0.180122	-3.06949	0.0302799
Chinook	cultivar & ancestor	-1.51665	-5.25069	-0.0252072	-3.41157	0.14464	-0.81057	-1.01334	0.315965	0.0327762	-0.768878	-0.254943	-0.431163	-0.106679	-1.18251	-3.23246	-49.1141	-0.273541	1.05865e-06	0.900092	33.168	0.00630524	-0.00209337	-0.0993128	0.455216	-0.0771699	0.278607	-0.1261
Cowiche	cultivar & ancestor	1.19522	2.64199	-0.00883	24.1971	0.455397	0.999967	30.2388	0.178143	-0.0914953	1.23939	0.0774595	0.617054	1.49505	1.86371	2.49108	35.2043	-0.00677852	2.21117e-07	2.15418	245.556	-0.0456633	0.0343313	0.455866	-0.41705	1.16722	2.52342	0.127594
Cristobalina	cultivar & ancestor	-3.76921	-16.1421	0.0995353	-7.64309	0.194414	-2.21148	-28.5171	-0.472776	-0.236888	-4.62748	-0.284135	-1.58197	-3.30224	-3.34622	-4.61918	-66.3866	0.20411	-3.52017e-06	7.68923	-142.37	-0.879895	-0.0348341	-0.301955	-0.846945	2.90189	-4.92375	-0.100482
Dzherlo	cultivar & ancestor	-1.0074	-2.30516	-0.238974	-31.2261	0.0105035	0.789478	-34.4214	1.11319	0.0995401	-0.901469	-0.00157161	-0.0594516	0.0175745	0.448826	-3.42084	-51.391	0.496146	8.90811e-06	-1.47053	-29.5056	-0.454831	-0.0127037	0.269929	0.190058	2.13231	-3.75282	-0.021459
Early Burlat	cultivar & ancestor	0.0334352	1.40187	-0.0622082	-12.7356	0.250948	0.508951	-14.8794	0.897684	-0.126072	-0.0722076	0.0655135	0.178655	0.323114	1.0012	-7.00339	-103.56	0.384604	-5.22781e-06	2.3956	18.6217	0.184525	-0.0112143	0.132773	0.00909493	0.382032	-3.78021	-0.00384012
Emperor Francis	cultivar & ancestor	-0.258543	-1.81662	0.0511121	12.9024	-0.255676	-0.0325001	-1.03248	-1.52823	-0.0210161	-0.281409	0.0275034	-0.167536	-0.350685	-0.517036	0.676584	8.58047	-0.191313	6.24756e-07	-1.6739	11.9095	-0.120037	0.0120487	-0.10469	0.464037	-0.454212	1.56978	-0.00325461
Fam10-Sdlg1	unselected progeny	1.12172	8.79889	-0.0579109	-2.29415	0.192147	0.504795	7.98024	0.0432855	0.0788469	0.795319	-0.163651	0.511135	1.09305	1.89374	0.0332976	-1.72156	-0.372052	1.15925e-05	-0.147225	7.62379	0.0134356	-0.022687	0.0378206	1.0663	0.359997	-1.48998	-0.0510807
Fam10-Sdlg2	unselected progeny	0.869679	5.96169	-0.1189	-29.9586	0.110662	1.35412	4.49564	0.121771	0.0925691	1.64765	-0.234237	0.758453	2.22102	2.3253	0.342456	3.9105	-0.376192	8.81536e-06	-0.665061	-67.7051	0.221542	0.00136924	0.164713	0.916137	-0.293883	4.0564	-0.0929743
Fam11-Sdlg1	unselected progeny	-1.16885	-2.685	0.0300706	-47.5986	0.260998	-0.751031	-39.5328	0.592356	-0.082259	-3.24854	-0.0344211	-0.968423	-0.953692	-1.72415	-2.89691	-44.5708	0.298018	1.96926e-06	2.00735	-58.5838	-0.811896	-0.0278375	-0.244646	-1.12298	1.60092	-4.14116	0.0572049
Fam11-Sdlg2	unselected progeny	0.133188	1.12269	0.0745838	-25.0412	0.486618	-1.31163	-27.9401	0.749875	-0.158908	-3.95373	-0.258212	-1.23752	-2.48186	-2.40479	-3.37237	-49.3959	0.525185	-7.4348e-07	0.564458	-79.1003	-0.702384	-0.0053622	-0.136913	-1.64079	2.01073	-3.56972	0.131349
Fam11-Sdlg3	unselected progeny	-0.706056	-5.60256	0.0150005	-45.8353	0.275072	-1.67306	-49.0054	-0.26512	-0.275672	-3.40754	-0.132934	-1.15775	-1.95261	-2.62958	-3.90601	-59.9985	-0.305729	4.76849e-06	5.89542	6.17094	-0.760401	-0.0235685	-0.292569	-0.962203	1.60677	-7.90899	0.0670377
Fam11-Sdlg4	unselected progeny	-0.284179	0.012834	0.0343313	-42.6443	0.297275	-0.906564	-33.8675	-0.372786	-0.0729381	-3.71975	-0.239789	-1.12479	-1.69719	-2.09373	-4.10238	-60.396	0.0640291	6.80983e-06	4.2874	-130.297	-1.05038	-0.0201312	-0.230086	-0.984484	1.21865	-5.63413	0.0540913
Fam11-Sdlg5	unselected progeny	-0.832363	-0.69262	-0.02739	-39.5838	0.500554	-0.952558	-35.6686	-0.829568	-0.116372	-3.08707	-0.162883	-0.993049	-1.97229	-2.04097	-0.807269	-11.4709	-0.160863	3.10655e-06	2.31437	-65.8182	-0.818679	-0.0149791	-0.332808	-1.10206	1.87939	-5.71161	0.0797851
Fam11-Sdlg6	unselected progeny	-0.6572	-4.52944	-0.0418521	-47.9459	0.461897	-1.06329	-42.945	0.0725491	-0.116652	-3.50992	-0.109575	-1.07211	-1.6589	-2.11262	-4.73812	-73.144	0.0252564	5.57771e-06	5.03507	-45.6245	-0.987526	-0.0234343	-0.277119	-1.17716	1.78767	-7.89325	0.0548442
Fam11-Sdlg7	unselected progeny	-1.01981	-1.38256	0.0450003	-52.6081	0.561831	-1.09289	-49.0952	0.621896	-0.0366595	-3.91899	-0.181059	-1.22155	-1.85449	-2.37744	-2.2381	-36.331	0.105708	2.08692e-06	3.86368	-64.0105	-0.932865	-0.034836	-0.390619	-1.40419	2.06903	-4.2945	0.0440147
Fam11-Sdlg8	unselected progeny	-0.636101	-1.41421	0.0478493	-49.459	0.133571	-0.443317	-35.3058	-0.837861	-0.0932173	-2.92794	-0.0863004	-0.910251	-1.51643	-1.93842	-2.89833	-43.6825	0.0737313	6.2603e-06	1.30838	-95.0738	-0.536371	-0.00940203	-0.100967	-1.24816	0.900075	-6.37755	0.0989645
Fam12-Sdlg1	unselected progeny	1.68684	12.5009	-0.0276436	-37.2107	0.0968255	-0.81795	-42.4366	-1.16716	-0.147586	-3.48087	0.0260476	-1.10109	-1.66515	-2.18804	-0.817668	-12.5681	0.357847	2.19157e-06	3.41392	-122.926	-0.772389	-0.0188917	-0.174938	-0.863423	0.808187	-1.34534	0.068755
Fam12-Sdlg2	unselected progeny	-0.74827	-4.13759	-0.00821722	-46.8413	0.478817	-2.11625	-56.555	0.935686	-0.163861	-4.26555	-0.0585598	-1.29328	-1.98595	-2.27293	-3.49449	-55.1168	0.29178	-1.0273e-06	10.6482	-28.8782	-1.19663	-0.0421835	-0.273645	-0.674848	2.51001	-5.1317	0.0478266
Fam13-Sdlg1	unselected progeny	0.804984	9.98394	-0.101994	3.28012	-0.106191	1.09263	-4.53388	-0.371724	-0.0156682	-0.241875	0.13277	0.000872739	0.361763	0.268588	-4.03959	-62.5467	0.505292	2.35769e-06	1.15274	-7.79745	-0.311462	-0.0440967	-0.242812	-0.206315	-1.58023	-1.61922	-0.124461
Fam13-Sdlg2	unselected progeny	-0.942082	-0.275982	-0.0841852	1.53534	0.106344	0.818573	-7.71604	-1.3655	0.0631335	0.799201	0.0208805	0.255854	0.247297	0.503765	-2.71719	-41.7743	-0.170877	-2.75616e-06	-1.63974	-7.07699	-0.103096	-0.0196573	-0.322247	-1.03525	-0.891843	-2.20488	-0.110959
Fam14-Sdlg1	unselected progeny	0.708686	-0.383716	-0.111991	-0.586652	0.311565	0.648232	-0.722089	-1.50992	-0.0958066	2.68556	0.126362	0.923639	1.75353	1.95748	1.30328	19.5258	-0.147961	-8.12776e-07	0.769056	43.6377	0.661231	0.0487587	0.267269	-0.559453	0.792457	2.96916	-0.00658671
Fam14-Sdlg2	unselected progeny	0.81582	0.858697	-0.182262	1.4169	-0.00168861	0.424634	7.00607	-0.909335	-0.0999321	0.371835	0.162051	0.288403	0.529248	1.1419	2.76068	43.3337	-0.0968994	7.45127e-06	2.63166	32.6513	0.0388116	0.00621762	0.128887	-0.161334	-0.788888	1.94533	-0.0471408
Fam15-Sdlg1	unselected progeny	-0.0741217	-4.26435	0.0286455	15.0826	0.325476	0.507225	9.1543	1.6289	-0.12304	0.145616	0.257915	0.28818	0.279321	1.35697	-3.29636	-47.4525	0.601541	4.94186e-06	3.42206	157.555	-0.163327	0.00554014	0.364375	-0.328511	0.239491	-0.743859	0.139522
Fam15-Sdlg2	unselected progeny	-1.15445	-7.48525	0.0434544	6.82399	0.393842	0.130753	12.1039	1.6113	-0.00106615	1.60423	0.135494	0.223514	-0.143134	-0.48486	-2.6727	-39.5044	0.586908	4.69605e-06	1.84109	92.6241	0.394945	0.0154687	0.119161	-0.135822	1.58383	-0.384805	0.0457194
Fam16-Sdlg1	unselected progeny	2.13744	8.64931	0.0209081	18.9101	0.53099	0.909913	33.617	0.876832	-0.19234	0.765838	0.204785	0.526983	1.41733	1.80962	3.78064	60.1994	0.531568	3.54827e-07	2.00119	235.798	0.366304	0.0336149	0.584676	-0.138271	1.4561	1.37036	0.106564
Fam16-Sdlg10	unselected progeny	1.83521	4.68181	-0.0227575	9.26536	0.300138	1.42466	25.614	-0.512901	-0.148838	2.35138	0.235249	0.953235	1.66877	2.33803	2.96596	44.5233	-0.185887	2.51566e-06	-0.863735	183.387	0.400427	0.0234976	0.431613	-0.510715	0.399941	3.82692	0.0672663
Fam16-Sdlg11	unselected progeny	1.22922	5.71125	-0.0737325	28.0146	0.157789	-0.500728	27.7983	0.107418	-0.190407	0.515836	0.119649	0.101362	1.00635	-0.0196887	3.81774	57.5018	0.248419	-4.18248e-06	-0.00354643	185.481	0.270771	0.0267269	0.239399	-0.441098	0.985528	2.64434	0.0251806
Fam16-Sdlg12	unselected progeny	3.51523	15.3884	-0.0311037	14.7804	-0.0750729	0.598305	30.1558	0.271773	-0.00712885	2.31352	0.0569849	0.750978	1.16936	1.41087	6.88893	105.119	-0.295191	-1.00339e-06	-4.96564	218.754	0.731313	0.0377307	0.3458	-0.200242	0.25136	5.92522	0.0260883
Fam16-Sdlg13	unselected progeny	-0.240619	-3.03172	0.128852	46.3365	0.234101	-0.179332	45.1483	0.161136	-0.146146	-0.266215	0.145106	-0.160525	0.24024	-0.440465	3.04746	46.7676	-0.035654	2.15506e-06	-0.809665	201.119	0.14534	0.0043738	-0.0707369	-0.499351	0.86349	3.07132	0.059094
Fam16-Sdlg14	unselected progeny	1.39925	4.7083	-0.0220763	18.0653	0.273034	0.747915	21.2089	0.389482	-0.104543	1.84624	0.231534	0.664314	1.45017	1.49617	2.40101	33.9255	0.307855	4.54842e-08	-0.52732	175.506	0.349224	0.0377453	0.487873	-0.125541	0.649396	4.88402	0.0383637
Fam16-Sdlg2	unselected progeny	1.05546	2.30812	0.073886	32.5623	0.349867	0.964967	43.2579	-0.387223	-0.0976722	1.95141	0.180899	0.573078	1.4401	0.924906	4.67275	70.0021	-0.326813	-3.02083e-06	-0.905813	164.146	0.355989	0.0262784	0.110665	-0.0341013	0.860921	1.81132	-0.0252684
Fam16-Sdlg3	unselected progeny	2.29901	8.17693	0.086982	39.5675	0.395455	0.367687	43.11	0.687586	-0.0779296	1.72985	0.0301254	0.45782	0.875289	0.52396	5.61756	86.9337	0.089035	5.42418e-07	-2.67204	134.111	0.950419	0.0547881	0.387384	-0.140566	1.21792	7.54821	0.0810493
Fam16-Sdlg4	unselected progeny	2.90347	11.0006	-0.0444485	37.346	0.0937566	-0.275666	30.4252	-0.944747	-0.0475008	0.646245	0.132568	0.0485561	0.695507	-0.405631	6.75065	100.814	-0.414864	-3.57767e-06	-2.20321	129.42	0.445979	0.0343939	0.0516114	-0.495933	0.830455	6.10739	0.00616021
Fam16-Sdlg5	unselected progeny	2.79421	11.0541	0.00657128	38.1695	0.229935	-0.304548	28.296	-0.0898308	-0.0645362	-0.375012	0.0482702	-0.103821	0.649905	-0.148728	4.54798	67.6509	-0.354941	-5.00805e-06	-1.70888	175.369	0.0977123	0.00396542	0.0799627	-0.42618	1.23001	8.63675	0.0241273
Fam16-Sdlg6	unselected progeny	1.36754	5.08755	0.00747945	9.51927	-0.17334	0.977891	22.382	0.996301	-0.0887448	2.13866	0.281581	0.696725	1.61712	1.37928	3.74933	56.2706	0.157631	1.05003e-06	-5.04501	200.147	0.56718	0.0286289	0.305834	-0.142304	-0.127786	2.82831	0.0733439
Fam16-Sdlg7	unselected progeny	2.72119	10.362	0.061396	20.7712	0.240482	0.450798	30.9869	0.304765	-0.0626778	1.47285	0.154242	0.423931	0.713842	0.616864	4.84931	74.1612	0.0029168	-7.31166e-06	-2.33437	121.012	0.495058	0.0356337	0.339237	-0.284106	0.399514	9.12195	0.0641172
Fam16-Sdlg8	unselected progeny	3.00069	12.3096	0.0605158	24.8419	0.445991	1.036	24.8741	-1.32836	-0.0974475	1.26694	0.00949752	0.487423	0.894256	1.15821	5.92691	89.3686	-0.0332377	-2.80283e-06	-0.290837	181.621	0.251513	0.0351925	0.330561	-0.225041	0.6174	9.34246	0.0545879
Fam16-Sdlg9	unselected progeny	1.11916	4.38655	-0.00462747	-0.273738	0.213006	1.34306	10.3737	0.692758	-0.0778306	1.86132	0.126112	0.744503	1.91012	1.86899	2.95356	45.3301	0.0516431	2.48257e-06	-2.2874	194.001	0.303086	0.0273103	0.44844	-0.275443	0.485555	5.14226	0.039758
Fam17-Sdlg1	unselected progeny	-0.207782	-3.0869	-0.119106	-11.7551	0.125446	1.17315	8.00002	-0.819535	0.127407	0.813504	0.230036	0.451444	1.52481	1.51317	-0.0698501	-2.79947	-0.339238	1.15423e-06	6.15437	100.257	-0.383548	0.00176216	0.420303	0.48279	-0.26318	-1.84719	-0.0471853
Fam17-Sdlg2	unselected progeny	1.99389	9.04712	-0.13585	10.8501	-0.0493489	1.54934	5.05013	-0.658682	0.11563	2.4476	0.221116	0.969411	1.92012	2.45392	0.962931	11.5318	-0.306302	-3.47748e-06	0.211331	84.6922	-0.107865	0.00101815	0.172573	0.023637	-0.521639	1.72134	-0.026011
Fam17-Sdlg3	unselected progeny	-0.553435	-3.24449	-0.133936	4.74806	-0.158691	1.60375	17.436	0.700833	0.178778	2.50657	0.372525	0.877989	1.74552	2.02288	-0.117225	-3.69116	-0.261932	3.61806e-07	0.282075	137.574	0.278048	0.0227578	0.397071	-0.14885	-0.512996	2.38995	-0.0170248
Fam17-Sdlg4	unselected progeny	2.52603	10.3897	-0.150608	7.77133	0.0754602	2.26285	9.93879	-0.550156	0.0774664	2.50573	0.234461	1.05975	1.9376	2.78833	1.65964	23.7207	-0.207184	1.92911e-07	-0.486852	112.249	0.195689	0.00536824	0.420876	-0.135527	0.0544568	5.89223	0.07346
Fam17-Sdlg5	unselected progeny	1.52915	7.01629	-0.11711	17.1686	-0.123851	1.70294	9.12664	0.203086	0.0485832	2.85863	0.183895	1.08331	1.58142	2.58335	1.01671	16.2752	0.0701303	3.07733e-08	-1.55221	165.885	0.394531	0.00955698	0.353282	0.164982	-0.797001	3.89891	0.0634884
Fam17-Sdlg6	unselected progeny	2.47679	8.93611	-0.0354304	34.5403	-0.161273	0.848837	30.1957	0.258489	0.0772576	0.694738	0.337391	0.272352	1.2563	0.764175	2.86048	43.7761	-0.204056	9.55458e-09	-1.02752	77.3988	-0.0036279	-0.00478487	0.0732392	0.124919	-0.869044	3.81215	-0.0335388
Fam17-Sdlg7	unselected progeny	0.981744	2.93186	-0.129196	13.3065	0.0752494	1.72451	9.25944	0.831329	0.0766983	1.10896	0.238986	0.642157	1.67716	2.20844	-0.252995	-5.35895	0.147849	4.4154e-06	2.7438	152.119	0.0126362	0.00468849	0.471402	-0.144305	0.406715	2.51462	0.0479953
Fam17-Sdlg8	unselected progeny	2.82686	13.5675	-0.221976	12.114	-0.118161	2.80029	11.7798	-1.90683	0.145544	5.35014	0.361213	1.884	3.11868	4.05135	3.80086	54.4704	-0.690148	-2.55842e-07	-5.12515	125.346	0.840419	0.0343299	0.322866	-0.0361103	-0.43634	8.71613	0.0862068
Fam17-Sdlg9	unselected progeny	1.92601	5.08514	-0.10978	-13.0761	-0.0917189	1.87421	-1.70698	-0.274008	0.154315	2.24223	0.471447	0.874919	2.22616	2.14851	1.70655	22.9017	-0.154088	2.38042e-06	0.964622	96.7098	0.0847368	0.00404317	0.348764	0.0385093	-0.165425	3.07454	0.0224836
Fam18-Sdlg1	unselected progeny	-0.948983	-7.08309	0.0240336	21.6912	0.323593	-0.641012	5.68225	0.701071	-0.143456	-0.935519	-0.029074	-0.17081	-0.2331	0.0957812	-3.21651	-45.2626	0.190951	7.94768e-08	6.09293	79.7093	-0.290607	-0.00973582	0.0430406	-0.245999	-0.378279	-2.59118	0.0251798
Fam18-Sdlg2	unselected progeny	0.153186	1.4573	0.00177518	37.9531	0.0542146	-0.270992	15.7543	-0.428329	-0.0365316	0.0573244	-0.0459056	0.00840394	0.151581	-0.123504	3.81137	56.0597	-0.098654	-4.08071e-06	3.26761	124.71	-0.265316	-0.0105205	-0.0328122	-0.150128	-0.450302	-0.0324459	0.125566
Fam18-Sdlg3	unselected progeny	0.776273	1.20835	0.0075236	20.0231	0.237407	-1.02433	2.77761	-0.205522	-0.0659677	-0.164146	-0.213317	-0.120967	0.0690544	-0.466055	1.64291	23.0836	0.0757278	-2.79567e-06	4.75805	84.2557	-0.11575	-0.000537964	-0.0815927	-0.701664	-0.0781686	1.93054	0.0655039
Fam18-Sdlg4	unselected progeny	-1.79965	-9.68503	0.0528925	40.7211	0.575159	-0.629704	21.0289	1.01632	-0.122955	-1.36085	-0.0135846	-0.310264	-0.703701	-0.219403	-2.00303	-28.8996	0.51204	3.03771e-06	10.9155	134.79	-0.567237	-0.0163968	0.153351	-0.600389	1.21027	-4.94548	0.094962
Fam19-Sdlg1	unselected progeny	-1.17252	-4.89972	0.0943816	-50.7576	0.232085	-0.843753	-41.9571	0.813922	-0.153892	-3.67036	-0.184915	-1.20793	-1.53242	-2.55006	-0.483058	-10.5763	0.34043	4.18866e-07	0.95912	-20.5021	-0.64284	-0.00258178	-0.0472383	-1.1709	2.56238	-4.40396	0.0301832
Fam19-Sdlg10	unselected progeny	0.0478045	-0.358775	0.0547408	-25.0865	0.251386	-1.46499	-43.9986	0.612219	-0.0186953	-4.51194	-0.0607622	-1.3162	-2.17076	-2.34535	-2.27437	-33.7106	0.213257	-4.45232e-07	5.69208	-126.54	-1.14062	-0.0462635	-0.417862	-1.223	1.41039	-4.3562	0.0072905
Fam19-Sdlg11	unselected progeny	0.245516	3.64953	0.023462	-56.2723	0.170871	-0.569998	-37.0387	-1.41263	0.118465	-3.8285	-0.115866	-1.08609	-1.61099	-1.77623	-0.761828	-11.4696	-0.113047	1.19127e-06	2.50558	-72.1299	-1.1958	-0.0414504	-0.464356	-1.03978	1.34444	-3.14493	0.0204257
Fam19-Sdlg12	unselected progeny	-0.573008	-3.77356	-0.00385078	-51.1139	-0.19542	-0.807338	-52.7452	-1.28467	-0.0839637	-3.16119	-0.0237671	-0.828254	-1.20212	-1.30192	-0.56076	-9.62773	-0.196274	5.58318e-06	3.18893	-31.0933	-1.06794	-0.0250247	-0.144791	-0.670812	0.0801851	-2.42275	0.0777668
Fam19-Sdlg2	unselected progeny	0.371732	0.161945	-0.0299087	-54.4496	0.0620905	-1.01557	-38.2257	0.0284814	0.0246144	-2.1679	0.0230509	-0.782828	-1.363	-1.99143	-0.0825814	-2.93971	0.0987908	1.03658e-07	0.312089	-101.791	-0.425993	-0.0176992	-0.3121	-1.53251	1.11004	0.128523	0.0182779
Fam19-Sdlg3	unselected progeny	-0.337384	-2.09841	0.00793732	-63.0604	-0.111128	-0.790005	-47.5831	-1.07929	-0.00537401	-3.50435	-0.10422	-0.982266	-1.28033	-1.657	0.871472	10.7404	-0.223926	2.32848e-07	1.59626	-67.798	-0.888132	-0.0362141	-0.456305	-0.89914	0.479492	-1.50526	0.0566702
Fam19-Sdlg4	unselected progeny	-0.847469	-3.75601	-0.0354896	-38.9793	0.154598	-1.06723	-31.228	-1.34647	-0.0532009	-2.7746	0.001839	-0.951531	-1.68798	-2.2094	-1.871	-30.0578	0.0998796	1.22088e-06	3.26753	-50.6118	-1.01919	-0.0227064	-0.264554	-0.869276	1.12308	-3.84234	0.0636025
Fam19-Sdlg5	unselected progeny	0.387079	0.540938	0.077265	-32.8586	0.441243	-1.00718	-42.9394	0.832868	-0.0675622	-3.9204	-0.0950297	-1.12012	-1.4785	-1.83074	-1.44972	-24.5067	0.395237	6.4361e-07	4.72138	-31.9042	-0.730836	-0.0116709	-0.0897243	-1.09474	2.00333	-5.13798	0.030373
Fam19-Sdlg6	unselected progeny	-0.406483	-0.980712	0.0889575	-17.879	0.011176	-1.27166	-26.1186	-1.20621	-0.0778618	-3.97342	-0.0681377	-1.0402	-1.4652	-1.52404	0.771298	11.0403	-0.295663	6.64969e-06	3.52325	-80.0395	-1.13274	-0.0263972	-0.254945	-0.941409	1.12185	-5.99393	0.0046926
Fam19-Sdlg7	unselected progeny	-0.379749	-3.88375	0.0243533	-43.7097	-0.114022	-0.748026	-34.1555	-1.1884	-0.0829724	-3.5202	-0.0734934	-1.01527	-1.5482	-1.79127	0.13613	3.37859	-0.211578	5.34448e-06	1.88971	-112.804	-0.995439	-0.0362118	-0.248092	-1.05933	0.0960764	-4.47271	0.0497507
Fam19-Sdlg8	unselected progeny	-1.20666	-5.01782	0.13493	-28.5222	0.269322	-0.81973	-27.9353	-0.937269	0.0169484	-3.39445	-0.210585	-1.03302	-1.60202	-2.0462	0.822595	12.0081	0.182025	-2.84484e-06	0.65795	-80.4246	-0.843196	-0.0150477	-0.376193	-1.29924	1.37391	-3.21029	-0.00346263
Fam19-Sdlg9	unselected progeny	0.0252037	-0.233209	-0.0315863	-37.4492	0.160866	-1.18447	-35.6687	-1.3462	-0.0345827	-3.04689	-0.161965	-0.864773	-1.49538	-1.51331	-1.88658	-31.2861	-0.0262074	2.38887e-06	2.937	-59.7773	-0.829815	-0.0155786	-0.107403	-0.976274	1.82565	-6.02388	0.0355906
Fam1-Sdlg1	unselected progeny	0.624848	2.08825	0.162136	-42.5701	0.269198	-2.07803	-33.9303	-0.487403	-0.168972	-4.12771	-0.0313621	-1.64726	-2.7724	-4.21787	-1.58551	-23.8312	0.429958	-1.94494e-06	2.24222	-93.674	-0.517166	-0.0259879	-0.512095	-0.933234	2.32056	1.00163	0.0602806
Fam1-Sdlg2	unselected progeny	-0.635129	-3.59873	0.0848739	-54.6362	0.361418	-1.63209	-35.9695	0.690224	-0.00757362	-3.44867	0.00665247	-1.42775	-2.47729	-3.79929	-3.66905	-55.1497	0.340306	-5.06754e-07	2.0918	-125.438	-0.483452	-0.0323035	-0.463547	-1.19728	1.97697	-3.93171	0.0606309
Fam1-Sdlg3	unselected progeny	-1.69756	-12.0747	0.0874389	-37.3897	0.406242	-1.94507	-39.5956	0.840115	-0.0816371	-4.56124	-0.173182	-1.61957	-3.08537	-3.75286	-3.5129	-51.8916	0.265843	-3.48656e-06	4.73991	-40.1203	-0.896092	-0.0152888	-0.397759	-1.49061	1.28038	-2.74679	0.0520814
Fam1-Sdlg4	unselected progeny	-0.489795	-4.22138	0.0448928	-37.5672	0.678582	-1.21611	-35.6558	0.371329	-0.0177559	-3.1428	-0.135719	-1.26626	-2.56072	-3.39759	-2.86992	-45.0917	0.286182	-6.78746e-06	2.08766	-78.4926	-0.57314	-0.00466187	-0.559986	-1.84133	2.25801	0.255657	0.0859558
Fam1-Sdlg5	unselected progeny	-0.346032	-0.418646	0.0740419	-30.2681	0.71181	-1.78068	-36.3696	0.0350029	0.00310652	-2.55388	-0.00579218	-1.08184	-2.38841	-3.07456	-0.487974	-10.9165	0.554904	-7.24607e-06	2.24386	-105.601	-0.347634	-0.00683866	-0.657138	-1.71302	2.5641	1.22241	0.0706596
Fam1-Sdlg6	unselected progeny	-0.858363	-5.01222	0.0891683	-44.1776	0.484617	-2.00843	-47.6945	-0.387694	-0.0366114	-4.88359	-0.11519	-1.84228	-2.92434	-4.42178	-2.93635	-46.2323	0.239993	-1.007e-05	4.46014	-58.7703	-0.902525	-0.0367783	-0.620835	-1.26137	2.23026	0.780487	0.0590521
Fam20-Sdlg1	unselected progeny	0.168121	2.19708	0.099911	-27.3218	0.341978	-2.31856	-42.8617	-1.11287	-0.142032	-3.91648	-0.195107	-1.44464	-2.38126	-3.41799	-1.03755	-17.4853	0.235278	-1.96918e-06	4.13326	-70.5096	-1.00735	-0.0420373	-0.582792	-1.36592	1.46128	-0.657849	0.093034
Fam20-Sdlg2	unselected progeny	-0.613682	-3.22682	0.0415834	-38.7673	0.380221	-1.41052	-46.5969	0.713498	0.0196742	-3.6745	-0.151418	-1.30246	-2.40379	-3.00534	-2.4658	-37.7966	-0.0635675	-5.40351e-06	4.63425	-91.6326	-1.06271	-0.0276307	-0.435255	-1.46092	1.53746	-2.48339	0.0314076
Fam20-Sdlg3	unselected progeny	0.497823	2.44597	0.0418276	-37.2923	0.0405439	-1.35435	-44.5134	0.502429	-0.00879894	-2.81692	-0.0978746	-0.822726	-1.36145	-1.47697	-2.21873	-34.7537	0.11252	2.46412e-06	2.89014	-79.4648	-0.631178	-0.0222746	-0.148125	-0.787841	1.07284	-2.87117	0.0259505
Fam21-Sdlg1	unselected progeny	-0.348475	-4.75306	0.094659	-25.3408	0.396598	-1.86991	-36.1278	-1.18781	-0.0551656	-5.53759	-0.356996	-2.01305	-2.84264	-4.66974	-1.34351	-20.401	-0.524021	-6.36266e-06	3.64397	-136.149	-1.10088	-0.0300629	-0.656603	-1.19372	1.8558	1.72502	0.0982812
Fam21-Sdlg2	unselected progeny	-0.722046	-5.58729	0.096992	-30.927	0.47916	-1.8029	-43.6198	-1.22637	-0.0755843	-4.32746	-0.143758	-1.60739	-2.71331	-3.80258	-1.8857	-27.4389	-0.0797211	-7.91143e-06	2.52968	-106.207	-0.604642	-0.0156061	-0.554085	-1.6057	3.04035	0.182797	0.0880288
Fam21-Sdlg3	unselected progeny	0.0244818	-3.22027	0.100459	-18.136	0.261016	-2.00393	-34.3069	-1.40828	-0.144149	-4.74074	-0.312806	-1.78591	-3.10482	-4.3699	-1.1809	-17.2098	-0.376826	-1.083e-05	1.84903	-128.596	-1.09311	-0.0255746	-0.719027	-1.51276	1.35002	2.98926	0.0603354
Fam21-Sdlg4	unselected progeny	-0.982252	-4.63472	0.135877	-24.4421	0.50608	-2.01486	-40.1141	0.313384	0.000956097	-5.33161	-0.261447	-1.91922	-2.93541	-4.39278	-3.17845	-48.6721	0.0324901	-8.91998e-06	2.13275	-126.501	-1.30071	-0.0203496	-0.706875	-1.38831	1.94678	-2.72185	0.0986707
Fam21-Sdlg5	unselected progeny	-0.960582	-5.42534	0.0477004	-33.559	0.286339	-1.87422	-36.7099	0.4853	-0.0380258	-4.55967	-0.244434	-1.70555	-2.99568	-4.17343	-2.41957	-36.2882	0.0877646	-1.126e-05	2.79042	-107.874	-1.03259	-0.0250219	-0.729948	-0.911422	0.471352	-2.90641	-0.00980603
Fam21-Sdlg6	unselected progeny	-1.32076	-8.20219	0.0485398	-31.6989	0.279547	-2.01771	-42.2552	0.715368	0.00917024	-3.84703	-0.182534	-1.40293	-2.53356	-3.472	-2.18995	-35.7007	-0.0844934	-8.10701e-06	1.86332	-82.2574	-1.00012	-0.0247362	-0.554778	-1.02084	1.62301	-2.73776	0.0574071
Fam21-Sdlg7	unselected progeny	-0.4329	-3.76428	0.0563269	-34.9057	0.0446128	-1.56682	-30.0689	-1.56678	-0.084477	-4.18755	-0.392759	-1.49164	-2.43019	-3.5456	-0.653323	-10.3556	-0.422451	-6.09307e-06	1.62785	-118.702	-0.939978	-0.0113326	-0.524027	-1.34911	0.587332	0.113584	0.102123
Fam21-Sdlg8	unselected progeny	-0.827894	-3.38012	0.0505991	-29.9933	0.507424	-1.69729	-38.5549	0.391984	0.00889936	-3.7928	-0.0908572	-1.51643	-2.77181	-3.99986	-1.31476	-19.331	0.331884	-6.75353e-06	2.0711	-128.777	-0.861232	-0.00590447	-0.689229	-1.76911	1.68891	0.944985	0.0659853
Fam21-Sdlg9	unselected progeny	-1.08185	-6.24682	0.0329274	-21.0265	0.498604	-1.2093	-27.6377	0.764275	0.109426	-2.14426	-0.120396	-0.722613	-1.75509	-1.61399	-0.908794	-14.4851	0.0981784	-2.74058e-06	1.01922	-71.1689	-0.58362	-0.00641714	-0.357456	-0.993467	1.99566	-2.68032	0.096534
Fam22-Sdlg1	unselected progeny	-1.12095	-5.78589	0.0170765	-33.3616	0.490092	-1.8673	-46.9008	0.773004	0.0493355	-3.0988	-0.0735635	-1.22138	-2.62603	-3.20167	-1.93956	-29.7287	0.634113	-1.13015e-05	2.74252	-79.5113	-0.761355	-0.0132934	-0.616472	-1.67278	1.45131	-1.11708	0.0896789
Fam22-Sdlg2	unselected progeny	-1.17893	-5.51197	0.0526171	-28.0868	0.389148	-1.90872	-40.4506	-0.53823	0.0214735	-3.2742	-0.115727	-1.32699	-2.43433	-3.57784	-0.466427	-8.96392	-0.0139099	-1.00159e-05	4.99513	-88.3948	-0.902012	-0.0135857	-0.686891	-1.69104	1.19368	0.0597111	0.0757156
Fam22-Sdlg3	unselected progeny	-0.422918	-3.91088	0.0282226	-39.0427	0.285626	-1.37752	-40.7885	0.769895	-0.0417791	-2.68589	-0.0407897	-1.09184	-2.23866	-2.92682	-3.03357	-47.5306	0.338049	-7.50517e-06	3.26686	-69.5105	-0.516674	-0.0221277	-0.54281	-1.23164	0.656521	-2.2361	0.0570292
Fam22-Sdlg4	unselected progeny	0.127353	0.902495	0.000811057	-35.4303	0.223852	-1.20579	-26.3047	-1.11679	0.0563921	-3.05493	-0.170867	-1.15111	-2.32081	-2.87349	-2.01872	-27.6985	0.0585554	1.5047e-08	3.31259	-133.134	-0.77644	-0.02097	-0.445134	-0.976905	1.45589	1.11123	0.0682486
Fam22-Sdlg5	unselected progeny	-0.124608	-0.220504	0.0129743	-35.3959	0.246973	-1.65648	-37.2554	-1.20482	0.0345687	-2.64759	-0.257758	-1.04736	-2.24207	-2.76609	-1.26469	-17.2856	0.0369294	-5.42083e-06	4.16332	-142.611	-0.410643	-0.00793521	-0.375444	-0.427961	0.787373	-0.798746	0.0138307
Fam22-Sdlg6	unselected progeny	-0.81351	-3.53962	0.113467	-29.0222	0.279722	-2.28163	-44.5175	0.822216	0.0526256	-3.24524	-0.233352	-1.35389	-2.96615	-3.76833	-1.1384	-18.6595	0.405832	-6.92528e-06	3.44619	-93.8944	-0.81014	-0.00253818	-0.544938	-1.23531	1.51318	-2.52096	0.0993186
Fam22-Sdlg7	unselected progeny	-0.328026	-1.17267	0.124009	-47.7151	0.229098	-1.89149	-45.8224	-1.2908	-0.0152608	-2.93933	-0.2097	-1.257	-2.34888	-3.49079	-4.22443	-63.3594	-0.155981	-5.13155e-06	4.63339	-142.668	-0.432245	-0.0120304	-0.406024	-0.87513	1.40001	2.23643	-0.00231509
Fam23-Sdlg1	unselected progeny	-0.0707899	1.00094	0.133186	-29.5879	0.048353	-1.16101	-38.4595	-0.861801	0.0808928	-1.624	-0.0377215	-0.634169	-1.56953	-1.77702	-0.828761	-14.7202	-0.12428	4.95904e-06	-1.62371	-104.498	-0.365185	0.0321932	-0.0715103	-1.29925	0.833844	-0.434616	0.0683006
Fam23-Sdlg2	unselected progeny	-0.304184	-2.63135	0.0547601	-23.2871	-0.0289217	-1.40369	-26.2308	0.0561636	0.01559	-2.71581	-0.00650633	-0.940223	-2.00893	-2.24886	-1.65453	-24.5145	-0.13473	5.6453e-06	-1.41064	-95.6734	-0.541388	0.0152462	-0.142773	-1.19766	0.177244	-6.20785	0.0238239
Fam23-Sdlg3	unselected progeny	0.380728	2.9771	0.0270815	-42.3387	0.213871	-1.19106	-28.6572	0.882575	-0.129538	-3.1107	-0.0198421	-0.998639	-1.76029	-2.0864	-4.66863	-69.1244	0.489826	8.41396e-06	3.16705	-108.381	-0.640932	-0.0240647	-0.196426	-0.878309	1.33108	-3.89362	0.00282714
Fam23-Sdlg4	unselected progeny	-0.605555	-0.157306	0.0808609	-47.384	0.0942794	-1.06584	-34.9467	0.766554	-0.0052545	-2.7767	-0.0616565	-0.76736	-1.45719	-1.32362	-1.91135	-30.1763	0.257785	8.7625e-06	0.919935	-86.5199	-0.535242	0.0165823	0.137301	-1.34363	1.38235	-4.39055	0.0729431
Fam24-Sdlg1	unselected progeny	0.186333	0.669554	0.0377571	15.6545	0.207289	0.0462659	-2.57516	1.24068	0.0155192	0.538613	0.134677	0.345016	0.292278	1.21878	-5.29041	-81.1181	0.295728	-3.92098e-06	0.788581	21.7284	0.18803	-0.0281539	-0.0623198	0.954022	0.555284	-4.50161	-0.0710599
Fam24-Sdlg10	unselected progeny	0.227041	1.31819	0.032167	18.8316	0.451357	0.371672	2.55851	1.05397	0.00471492	0.762957	0.184436	0.24808	0.0561681	0.476921	-5.66059	-84.1979	0.303505	-4.62589e-06	-0.398835	9.68638	0.367941	-0.0249051	-0.246528	0.719333	1.0184	-2.27249	0.0108031
Fam24-Sdlg2	unselected progeny	0.546018	3.23901	0.00760749	31.9566	0.0572286	0.535727	10.0028	0.846163	-0.0566669	0.833058	0.0216681	0.486791	0.483923	1.58239	-3.85535	-55.5157	0.218463	-1.94856e-06	-1.97759	51.9023	0.20304	-0.025225	-0.0130991	0.695853	-0.497752	-3.29452	-0.0110639
Fam24-Sdlg3	unselected progeny	-0.343777	-1.91409	-0.00358719	12.3556	0.146125	0.220098	1.05744	1.75299	0.0230672	1.45703	0.139483	0.592195	0.718435	1.43093	-6.95522	-104.532	0.456921	1.7778e-06	-0.810166	58.1568	0.343782	-0.0170386	-0.125894	0.380508	-0.41961	-4.81326	-0.037786
Fam24-Sdlg4	unselected progeny	-0.136467	-1.75803	0.0238587	41.7357	0.256852	-0.136081	0.0376992	0.792325	-0.0239628	1.39926	0.0928197	0.422959	0.265348	0.753357	-4.6685	-71.2723	0.2624	-1.74291e-06	-0.1205	62.1309	0.438446	-0.0278119	-0.224079	0.502999	-0.261823	-4.32508	-0.0496002
Fam24-Sdlg5	unselected progeny	1.08559	2.5833	0.02157	10.4498	0.314165	0.75663	-7.03146	1.13598	0.0291717	1.24345	0.375317	0.443281	0.785374	0.978249	-6.63224	-98.9806	0.30523	-4.52238e-06	-1.0058	-1.77121	0.48341	-0.00637729	-0.053496	0.329056	0.941659	0.0312618	0.0136358
Fam24-Sdlg6	unselected progeny	-0.392177	-2.61057	0.034289	-4.13622	0.307856	0.446855	-1.98745	0.820549	0.0277906	1.94877	0.362411	0.487396	0.183063	0.474811	-5.59517	-82.6781	0.184245	9.85227e-07	-0.366503	34.7606	0.759495	0.00712043	0.0298313	0.194432	1.08033	-2.91715	-0.0603974
Fam24-Sdlg8	unselected progeny	0.148783	1.5601	-0.0204462	-31.1506	0.0799862	1.23985	-4.79965	1.56836	0.028528	2.48289	0.193569	0.793058	1.15427	1.43512	-4.46982	-66.0584	0.589955	-4.36601e-08	-0.545366	37.1923	0.696507	-0.00881738	-0.148995	0.993549	-0.47664	-1.076	-0.109204
Fam24-Sdlg9	unselected progeny	0.510348	0.431909	0.0344723	-0.738304	0.159136	0.723148	-0.169667	1.37981	-0.0065517	1.95316	0.239016	0.636436	0.644084	1.13338	-5.63261	-81.1373	0.307046	3.49352e-06	-1.25366	54.5637	0.479098	0.00548825	-0.059128	0.796169	0.465087	-3.09456	0.0420351
Fam25-Sdlg1	unselected progeny	-1.07249	-7.43259	0.0560499	-5.29326	-0.0388317	-0.579914	-9.61414	-0.558028	-0.163999	-1.25488	-0.165162	-0.56648	-0.838293	-1.60215	-2.98082	-42.3986	-0.0495205	-3.72187e-06	4.75593	-42.6779	0.0859657	-0.0335239	-0.364565	0.498206	0.716425	-1.19076	-0.160977
Fam25-Sdlg2	unselected progeny	-0.715688	-5.08401	0.0596791	-17.704	0.150791	-0.237144	-13.1019	-0.675213	-0.189632	-1.30362	-0.0845689	-0.504342	-0.876805	-1.32407	-6.10108	-87.3644	0.00491259	-3.26272e-06	4.23362	-17.4398	-0.0747913	-0.015822	-0.150913	0.396827	1.86717	-3.53461	-0.12046
Fam25-Sdlg3	unselected progeny	-1.25446	-7.9871	0.0454599	-1.48524	0.105356	-0.221239	-10.9536	0.0250484	-0.178113	-0.988841	-0.0613972	-0.382488	-1.11557	-0.905758	-3.85183	-55.3291	0.123612	-2.95936e-06	3.77056	-24.6429	0.0655504	-0.0183082	-0.115316	0.261807	1.14086	-0.462846	-0.142724
Fam25-Sdlg4	unselected progeny	-1.24264	-5.15785	0.0168256	-18.4283	0.0647396	-0.615078	-16.9597	0.448955	-0.167189	-1.85172	-0.113195	-0.611382	-0.955258	-1.2852	-5.68699	-82.686	0.340025	2.28659e-06	2.88438	-49.0683	0.0476124	-0.0137005	-0.0839695	0.0741175	1.16036	-5.91058	-0.112558
Fam25-Sdlg5	unselected progeny	-2.14634	-9.90551	0.0711372	11.6133	0.391761	-0.664791	-8.64275	0.68689	-0.175606	-2.30364	-0.153127	-0.651118	-1.63409	-0.996176	-4.96403	-73.335	0.18555	-9.49898e-06	5.15843	-39.4924	-0.197434	-0.0247804	-0.175747	-0.159326	2.24578	-4.21486	-0.0943671
Fam25-Sdlg6	unselected progeny	0.0559919	-2.03633	0.0508046	-26.3179	-0.0284105	-0.43752	-29.5343	-0.790541	-0.171432	-1.63273	-0.149767	-0.691741	-0.675783	-1.86978	-5.44555	-79.1806	-0.0656488	1.88666e-07	3.23313	-41.5358	-0.0774755	-0.0163284	-0.264029	0.227786	1.49904	-2.10892	-0.116755
Fam25-Sdlg7	unselected progeny	-0.346409	-2.1052	0.0553321	-32.3959	0.200875	-0.522981	-48.9337	-0.653355	-0.102552	-1.93985	-0.120066	-0.664675	-1.10637	-1.45539	-7.23089	-106.495	0.00332147	-5.40882e-06	4.70552	-78.6867	-0.273356	-0.0380503	-0.267562	0.0101573	1.96621	-4.89383	-0.103499
Fam25-Sdlg8	unselected progeny	-0.315828	-3.60004	0.0540738	2.9389	0.377099	-0.730929	-12.2693	-0.392859	-0.167842	-1.67929	-0.113123	-0.549281	-0.946526	-1.09017	-5.13361	-76.1893	-0.0527019	-8.69309e-06	5.85768	26.3507	-0.314358	-0.040538	-0.339833	0.303856	1.57255	-4.10279	-0.107108
Fam25-Sdlg9	unselected progeny	-0.641559	-5.24777	0.0192615	-22.9453	0.221669	-0.205079	-31.9265	0.527942	-0.110803	-1.19577	-0.185449	-0.425936	-0.919813	-0.984135	-5.51674	-81.6569	-0.1344	-4.64703e-06	1.82037	-5.35549	-0.338855	-0.0181443	-0.195323	0.211412	1.6307	-2.1585	-0.0960159
Fam26-Sdlg1	unselected progeny	0.109045	2.20061	-0.0580574	16.1186	0.014941	-0.15203	6.90746	0.641034	-0.0474958	-0.115144	0.100019	-0.080714	0.111593	-0.205829	-2.86229	-41.4556	0.239667	1.7788e-06	1.26805	-21.3301	0.298681	-0.0114429	-0.161421	0.524938	0.0253626	2.19771	-0.0517236
Fam26-Sdlg2	unselected progeny	-0.67046	0.51858	-0.0177827	23.759	0.0480143	0.640479	12.5731	-0.382825	-0.0186756	1.61887	-0.0380601	0.354426	0.796281	0.257379	-0.962416	-13.5533	-0.499838	-1.74021e-06	-2.07137	-23.1087	0.747785	-0.00801886	-0.18472	0.731717	-0.855749	5.92533	-0.0648882
Fam26-Sdlg3	unselected progeny	1.40052	11.5135	-0.00281452	37.1441	-0.0096704	0.470561	8.77102	-0.714213	-0.076589	0.353976	0.0946892	-0.11994	-0.145252	-0.8971	-0.244445	-2.67516	-0.506125	-1.14438e-05	-1.42829	-18.1179	0.215273	-0.0282981	-0.586401	0.896819	-0.281828	4.99786	-0.0376393
Fam26-Sdlg4	unselected progeny	0.250508	4.22379	-0.0158661	9.02742	-0.099047	0.267109	2.59034	-0.414235	-0.0696927	1.23284	0.0418815	0.262035	0.712932	0.153579	-1.69589	-25.7561	-0.0948345	-4.48082e-07	-0.103175	-27.3151	0.780677	-0.0165572	-0.197394	0.611509	-0.523267	3.37267	-0.0249474
Fam26-Sdlg5	unselected progeny	-0.248118	1.0184	0.000581188	7.2054	-0.0539269	-0.394434	6.18391	-0.116495	0.0349039	1.00795	-0.0743424	0.0552186	0.144324	-0.63439	-0.54865	-7.38648	-0.0958941	-1.73657e-06	-0.132014	17.2074	0.711366	-0.000598273	-0.0645851	0.648703	-0.567227	2.5741	-0.0462424
Fam26-Sdlg6	unselected progeny	0.49957	4.28431	-0.0284383	-2.72259	-0.0640177	0.636122	-6.57951	1.29982	-0.00916283	1.64266	0.0146093	0.405077	0.414772	0.436823	-3.82231	-55.2035	0.356119	4.86739e-06	-0.528828	2.49985	0.565328	0.00641347	0.0565445	0.867204	-0.771319	4.21297	-0.0255404
Fam26-Sdlg7	unselected progeny	0.558477	2.67676	-0.0711614	18.7645	0.148393	0.305575	-6.35364	0.610553	0.0558858	0.586075	0.0695371	0.245502	0.491936	0.658904	-1.50594	-21.5084	-0.060117	-3.5452e-06	0.883879	18.8677	0.0935657	-0.013373	-0.0873241	0.469229	0.496139	2.22711	0.05287
Fam27-Sdlg2	unselected progeny	1.6628	5.11118	-0.0808967	30.7178	-0.303077	1.15835	6.73586	0.24066	0.137764	2.18375	0.160935	0.758032	1.46345	1.59943	1.93669	28.7826	-0.272056	-7.68256e-06	-3.39226	45.8314	0.148415	-0.0202009	-0.278229	0.428854	-1.60825	7.69371	-0.0118213
Fam27-Sdlg3	unselected progeny	-0.883605	-3.37717	0.036969	24.6948	-0.363916	0.545456	14.0745	-0.123765	-0.053988	1.03916	0.0282963	0.353141	0.744166	0.741969	2.98578	46.2913	0.242534	9.06656e-07	-0.935329	-9.06962	0.159459	-0.00413311	0.0992777	0.678582	-0.985284	1.53846	0.0699479
Fam28-Sdlg1	unselected progeny	2.36601	10.8728	-0.0269412	15.1443	-0.203337	0.891353	3.3925	-0.512656	-0.0860523	1.62932	0.269826	0.389099	0.664663	0.294714	1.76716	27.3851	-0.138851	-3.15727e-06	-2.42058	-29.701	0.591408	-0.0055014	-0.150257	0.734976	-1.27789	5.42549	-0.132245
Fam28-Sdlg2	unselected progeny	2.12872	11.9114	-0.0281952	17.9315	-0.289346	1.11499	2.98747	-0.364979	-0.141694	3.63219	0.327303	1.18091	2.08407	2.29828	0.333917	5.62364	0.17028	6.9953e-08	-2.73909	93.6339	1.05857	0.00104529	0.133089	0.14481	-1.05606	5.08321	-0.0512973
Fam28-Sdlg3	unselected progeny	2.38086	8.60112	-0.0160665	21.4261	-0.17763	-0.0431588	5.13275	-0.627508	0.000138624	2.02433	0.262883	0.347512	1.12219	-0.303964	2.89674	47.6096	-0.0693744	-5.32137e-06	-4.30757	-20.4367	1.14886	0.0151001	-0.0809869	0.289816	-0.415548	8.58894	-0.0198104
Fam28-Sdlg4	unselected progeny	3.0039	15.108	-0.0361704	12.0181	-0.513342	0.744036	2.42207	0.272901	-0.13958	2.56035	0.42939	0.755683	1.30401	1.27361	2.5222	41.8616	0.123568	1.98031e-06	-3.36809	13.064	0.997166	-0.00416618	0.154962	0.577736	-0.839868	8.50516	-0.0548024
Fam28-Sdlg5	unselected progeny	1.6523	9.88235	-0.0374048	10.8414	-0.170408	0.451766	6.72173	0.781366	-0.0536539	2.53364	0.286476	0.729585	1.30593	1.07346	1.44786	25.4636	0.306257	2.50946e-06	-2.24883	46.8126	1.26921	-0.0020167	0.178031	0.327318	-0.833399	4.06692	-0.0674962
Fam28-Sdlg6	unselected progeny	2.71019	14.4513	-0.00427984	23.4345	-0.12169	0.745774	13.1431	0.0551094	-0.0477789	2.33426	0.351859	0.638846	1.04015	0.833979	2.94781	45.6842	-0.107927	-8.5421e-06	-6.2398	95.0582	1.07929	0.0144776	0.0999302	-0.00556738	-0.788517	7.84024	0.00971562
Fam28-Sdlg7	unselected progeny	1.16948	4.80771	0.0261361	8.9081	-0.313621	1.80028	5.15824	-0.383317	-0.0976496	3.84539	0.409357	1.15525	2.14857	1.95829	0.761297	14.5336	-0.0970744	-1.59012e-06	-2.83831	23.8531	1.06854	0.00566015	0.108882	0.311349	-1.29378	8.72964	-0.04138
Fam28-Sdlg8	unselected progeny	2.07641	9.28846	-0.0354768	6.92926	-0.402838	0.254928	3.08644	0.163857	-0.127779	0.852754	0.312599	0.0523529	0.742903	-0.573242	1.40512	21.6143	-0.241946	-4.59673e-06	-4.16987	-7.96232	0.764331	-0.0174126	-0.291072	0.311412	-1.32173	9.28697	-0.136105
Fam28-Sdlg9	unselected progeny	3.43671	14.7532	0.00163685	22.5349	-0.0782975	0.978336	6.58661	0.0345659	-0.0880529	2.5002	0.240104	0.741729	1.35262	1.20399	2.15343	35.415	0.165468	6.32765e-07	-1.98867	63.7773	0.974298	0.0240307	0.308739	0.222282	-0.649538	4.8686	0.0272259
Fam29-Sdlg1	unselected progeny	0.785989	2.92313	-0.00764952	34.057	-0.155443	-0.404017	5.34553	0.225535	0.113743	-0.80117	0.103209	-0.305736	-0.492672	-0.722207	-0.500155	-5.63628	0.451888	-3.32685e-06	-0.843741	9.64433	-0.0720414	-0.0384472	-0.227661	0.536252	-1.47529	-3.21019	0.0357445
Fam29-Sdlg2	unselected progeny	-0.0663581	1.13289	-0.09498	13.0823	-0.486466	1.3762	4.71477	0.427878	0.0959359	0.966099	0.380815	0.538685	0.914159	1.67464	0.890851	15.9212	0.157441	-6.18627e-06	-3.31463	-2.46104	-0.0972088	-0.0371479	-0.0496943	0.581123	-1.96342	4.14563	-0.0563283
Fam29-Sdlg3	unselected progeny	-0.327342	-2.1159	-0.0906804	21.1875	-0.335764	0.837339	10.0091	-0.365288	0.136926	1.27612	0.274578	0.496309	0.430955	1.23962	-0.838374	-11.953	-0.0221149	-3.80248e-06	-0.881365	-5.40506	0.214262	-0.0228237	-0.038299	0.525606	-1.58726	-3.07011	-0.0425464
Fam29-Sdlg4	unselected progeny	-0.0781614	0.535492	-0.0397896	29.1729	-0.310803	0.521302	16.9624	0.379356	-0.0533421	0.96834	0.156982	0.472283	0.464227	1.3828	-0.680541	-9.35723	0.0574902	-3.6303e-06	-2.60327	23.4788	0.15003	-0.0226562	0.112814	0.957464	-1.17696	-1.53634	0.00204132
Fam29-Sdlg5	unselected progeny	-0.148893	-0.715845	0.0238162	35.6516	-0.351148	0.315673	11.6032	-0.385756	-0.0915272	0.948321	0.223261	0.305539	0.64836	0.626184	-0.2201	-4.8808	-0.391936	-8.97251e-06	-2.2983	-6.47689	0.131833	-0.0389606	-0.162947	0.77292	-1.42663	1.26151	-0.0623726
Fam2-Sdlg1	unselected progeny	-0.268335	0.101344	0.0961398	-41.8168	0.586536	-2.11113	-50.5585	-0.982426	0.0534589	-4.11643	-0.078812	-1.52241	-2.64957	-3.58659	-2.07282	-32.1766	0.0896783	-4.69159e-06	7.34379	-120.668	-0.78845	-0.0314715	-0.553214	-0.740873	2.5094	0.692137	-0.033109
Fam2-Sdlg2	unselected progeny	0.199865	-0.678085	0.0924256	-25.32	0.499575	-1.41199	-37.0604	0.926132	-0.182318	-3.23628	0.0288573	-1.32655	-2.23574	-3.52839	-4.288	-62.2905	0.566547	-8.60835e-06	2.94044	-81.3462	-0.413643	-0.0144776	-0.417342	-1.3068	1.38712	1.67635	0.0647522
Fam2-Sdlg3	unselected progeny	-0.00496187	-1.80853	0.0751573	-25.6074	0.5114	-1.79909	-38.4577	-0.843896	-0.155135	-3.21033	-0.0117395	-1.28448	-2.27776	-3.3689	-3.5403	-51.7989	-0.163039	-1.7517e-06	5.68905	-85.2434	-0.693849	-0.0226949	-0.563237	-1.07274	2.10955	-1.11642	0.0296344
Fam2-Sdlg4	unselected progeny	-0.526656	-1.43291	0.106467	-51.9304	0.382741	-1.8994	-42.5425	-0.714785	-0.0626006	-3.39346	-0.0280376	-1.42354	-2.52473	-3.81573	-1.22212	-18.1158	0.285823	-5.27511e-06	2.89843	-108.087	-0.610279	-0.0426716	-0.604429	-0.812185	1.75449	-2.07917	-0.00841713
Fam2-Sdlg5	unselected progeny	-0.261066	-3.58453	0.153454	-41.1808	0.53954	-2.15144	-52.5287	-0.460666	-0.150784	-5.39494	-0.178937	-2.03413	-3.5604	-4.77797	-4.71713	-71.1264	0.194892	-9.05861e-06	6.86577	-39.2519	-0.942946	-0.0332986	-0.621883	-1.4298	2.65048	2.11803	0.0263438
Fam2-Sdlg6	unselected progeny	-0.563045	-3.7235	-0.018794	-43.6269	0.492311	-1.74811	-54.9938	-0.706921	-0.0586019	-3.33532	-0.0154583	-1.16361	-2.07033	-2.55685	-3.96891	-57.7982	0.0519014	-3.99559e-06	6.82662	-78.938	-0.683608	-0.021784	-0.333774	-1.36324	1.93422	0.0310626	0.00787673
Fam2-Sdlg7	unselected progeny	-0.769968	-3.34407	0.00547923	-57.0833	0.0680606	-0.929094	-38.6825	-0.982646	0.0373449	-1.86526	0.0922366	-0.807361	-1.13534	-2.33259	-1.55153	-23.1253	0.0880429	-5.3848e-06	2.51142	-97.4735	-0.471787	-0.0202681	-0.319434	-1.20253	0.146747	-1.00756	-0.0053094
Fam30-Sdlg1	unselected progeny	-0.0573498	-1.25501	0.14483	27.8571	-0.397973	0.170687	31.2377	0.314646	0.0127201	-0.480979	-0.0872341	-0.085486	-0.451118	-0.0410244	7.19599	111.042	0.324754	5.06054e-07	-4.36143	-105.516	0.21912	0.0267532	0.30799	-0.173496	-0.726735	-0.226181	0.0420159
Fam30-Sdlg10	unselected progeny	0.0962832	-2.76594	0.166236	41.402	-0.586846	0.435533	37.6874	0.0413022	0.0179637	0.81165	-0.0488976	0.368719	-0.140618	0.84597	5.23556	84.1898	0.179118	1.24122e-06	-0.692458	-26.7809	0.203492	0.0342344	0.446851	-0.177471	-1.21169	-0.193334	-0.0209345
Fam30-Sdlg11	unselected progeny	0.199731	-2.58656	0.193717	51.8768	-0.548921	-0.928435	52.3972	-0.559629	-9.84404e-05	-0.142824	-0.0654322	-0.0286614	-0.454849	-0.100468	5.5912	86.0753	-0.236525	3.11247e-06	-0.567003	-37.618	0.490788	0.0430979	0.391795	0.289391	-1.04724	2.58249	-0.0665092
Fam30-Sdlg12	unselected progeny	0.221764	-2.11209	0.187495	12.5754	-0.503004	0.148046	28.965	-1.01688	0.042843	0.122584	-0.107473	0.0254075	0.0516584	-0.153923	6.88416	107.097	-0.209713	-9.50315e-06	-3.1993	-14.7546	0.225762	0.0229244	0.0962306	0.0475632	-1.56572	2.53592	-0.0290807
Fam30-Sdlg14	unselected progeny	0.422971	-1.81831	0.189799	55.9593	-0.435958	-0.779784	43.8983	-0.197186	-0.0916414	0.521689	0.0528978	0.265028	-0.192563	0.69935	4.84042	75.5936	-0.077371	3.59819e-06	0.281338	-4.00205	-0.00820986	0.00772172	0.182103	-0.214189	-0.34124	0.387028	-0.00874571
Fam30-Sdlg15	unselected progeny	-0.0179549	-3.12506	0.140121	40.8843	-0.456482	0.452396	39.5417	0.107141	-0.00737221	1.18529	-0.113392	0.394292	-0.18078	0.674562	7.15116	111.848	-0.0539576	-3.31797e-06	-4.20488	8.59647	-0.0095209	0.0184084	0.142777	-0.242009	-1.15093	-2.75801	0.0754117
Fam30-Sdlg16	unselected progeny	0.351635	2.20276	0.21561	23.8403	-0.130382	-0.220025	24.875	0.298953	0.00764701	0.201107	-0.020838	0.0279953	-0.414225	-0.0950405	4.8318	73.0546	0.227045	-1.88483e-06	-3.93994	-65.2242	0.254965	0.0182671	0.246279	-0.160072	-0.212273	0.464177	0.05918
Fam30-Sdlg17	unselected progeny	-0.541801	-3.99934	0.222998	57.1629	-0.00306174	-0.566846	53.9891	-0.278043	-0.0629219	-0.0878673	-0.0955809	0.0181846	-0.447574	0.0880202	4.96121	78.3855	-0.0512981	3.66109e-07	-1.58355	-38.9561	0.0647906	0.0288073	0.401865	0.330955	-0.472871	1.39473	0.032783
Fam30-Sdlg18	unselected progeny	1.9152	5.07514	0.177762	91.6876	-0.234771	0.389478	51.5744	-0.948102	-0.131765	1.33148	0.104266	0.414128	0.437485	0.649045	7.95894	121.749	-0.365782	1.1163e-06	-4.54444	-17.0324	0.505953	0.0308597	0.232279	0.105335	0.086434	2.95381	0.0815517
Fam30-Sdlg19	unselected progeny	0.0689172	-3.46227	0.134145	52.2431	-0.404926	-0.281542	54.0484	0.43946	-0.0492966	-0.014651	-0.107952	0.0207509	-0.201075	0.0193728	6.75371	103.948	-0.19188	7.82467e-07	-3.69428	-50.4027	0.270306	0.0231351	0.165487	0.0443303	-0.594026	0.700423	-0.0276839
Fam30-Sdlg2	unselected progeny	0.0889557	-1.42456	0.169598	9.62879	-0.509175	0.0432087	26.8571	-1.70095	0.0116982	1.26773	-0.00170942	0.261909	-0.119808	0.0437429	7.97071	125.487	-0.212791	4.2633e-07	-3.40627	-83.6601	0.950041	0.0521844	0.356741	0.177067	-0.0713993	5.60993	0.0264779
Fam30-Sdlg20	unselected progeny	0.0654216	-0.68895	0.235044	52.565	-0.34826	-1.03627	49.1046	-0.56863	-0.0614608	-1.55563	-0.0696322	-0.566725	-1.53618	-1.35076	6.72481	105.828	0.0229801	2.15682e-06	-0.0962756	32.5201	-0.247029	0.00489489	0.0562786	-0.0610544	-0.310699	-1.38512	0.0675192
Fam30-Sdlg21	unselected progeny	0.0149961	-3.45926	0.158496	-1.81906	-0.399063	-0.0294069	10.3779	-1.15667	-0.0560411	0.0426365	-0.252436	-0.0913497	-0.36736	-0.490616	5.55137	86.2124	-0.194058	-1.79019e-06	-0.365039	-57.7314	0.0932995	0.00433073	-0.00713711	-0.0415867	-1.25071	-1.02778	-0.0720085
Fam30-Sdlg3	unselected progeny	-0.272013	-5.47891	0.155451	25.3809	-0.572243	0.640641	25.6636	-1.29992	-0.0424903	1.03478	-0.0537227	0.351487	0.409758	0.581925	5.06301	79.148	-0.366933	-1.55944e-06	0.987213	-38.9796	0.195098	0.0162839	0.141655	0.275354	-1.68084	-1.11705	-0.0181782
Fam30-Sdlg4	unselected progeny	0.127479	0.229207	0.137962	63.5505	-0.204927	-0.614021	46.1072	-0.431385	0.00531881	-0.582157	-0.127362	-0.199131	-0.972299	-0.427767	8.43383	131.815	0.0618103	3.59511e-07	-4.57276	33.68	0.0692241	0.00736079	0.0323803	0.114303	-0.283121	1.1647	0.101901
Fam30-Sdlg5	unselected progeny	0.47318	-3.10903	0.16425	9.81457	-0.358077	0.511179	16.1147	-0.397427	-0.00369672	0.833364	-0.0400035	0.228419	-0.209234	0.261764	4.52533	71.9043	-0.142758	-1.85177e-06	0.493438	-40.3611	0.316945	0.00871402	0.269514	-0.00249268	-1.50096	1.56801	-0.0711894
Fam30-Sdlg6	unselected progeny	0.000487536	-3.23226	0.0964611	5.10597	-0.610876	1.04002	19.9118	-0.847249	0.0616132	1.50031	-0.104098	0.591812	0.757621	1.37034	6.10404	96.9252	-0.115243	1.81953e-06	-1.3145	-84.6236	0.609671	0.026924	0.247472	-0.00612352	-1.21233	3.48779	-0.0700949
Fam30-Sdlg7	unselected progeny	0.976664	-0.263645	0.125216	30.5652	-0.502437	0.488977	29.623	-0.253809	0.0485526	1.0501	-0.0742635	0.407962	0.0975979	0.877009	5.73368	91.0358	0.175205	5.61548e-06	-0.920202	-9.11796	0.267489	0.0200558	0.350857	0.078301	-1.40217	-0.430416	0.0170011
Fam30-Sdlg8	unselected progeny	-0.490119	-4.36426	0.219262	28.6781	-0.356211	-0.821866	30.6818	0.0527755	-0.0499847	-0.885956	-0.0395876	-0.273578	-0.837529	-0.623707	5.24117	84.5101	0.168691	4.20053e-06	-0.436632	-81.7531	0.014185	0.0154785	0.227734	-0.00840053	-0.545961	-2.33396	-0.0235454
Fam30-Sdlg9	unselected progeny	0.0251876	-3.52937	0.159236	32.6989	-0.522932	-0.259006	39.2524	0.178487	-0.00211435	-0.341328	-0.0493469	-0.0183249	-0.381197	0.136845	5.95566	93.5761	0.15109	4.46583e-06	0.565252	-61.2311	0.0370471	0.0325665	0.46212	0.0983726	-1.20822	-1.61137	-0.0340847
Fam31-Sdlg1	unselected progeny	0.565033	1.92972	0.0588604	22.5489	-0.205762	0.254549	34.6447	0.216258	0.155896	0.628301	-0.16387	0.121423	0.362476	0.0976852	6.11579	91.7737	-0.436929	-2.16193e-06	-5.21338	19.4151	-0.156875	-0.0047767	-0.104401	0.508586	-1.0508	2.60194	-0.0280519
Fam31-Sdlg2	unselected progeny	0.495119	1.20627	0.0796698	30.183	-0.215315	-0.16889	25.5692	0.0174741	0.0962053	-0.235508	-0.207032	-0.0126683	0.306498	0.204183	2.25873	32.6169	-0.264092	8.14242e-07	0.57814	41.2872	-0.255816	-0.0163959	-0.174334	0.828983	-0.646732	-1.47147	-0.0402807
Fam31-Sdlg3	unselected progeny	-0.0937523	-1.11194	-0.0953798	-24.9973	-0.369083	1.43603	4.99378	-0.146268	0.312471	2.76797	-0.111784	0.973762	1.80108	2.17402	2.21626	31.4519	-0.402496	4.56886e-06	-1.68399	1.85374	0.426787	0.00782792	0.100321	0.190694	-0.738067	5.53969	-0.0309238
Fam32-Sdlg1	unselected progeny	-0.679716	-4.99889	0.00152425	-16.9049	-0.570442	-0.273915	0.757461	0.101286	0.245271	2.26106	0.105634	0.502457	0.301742	0.348355	1.33799	17.7619	0.0988193	-6.38096e-06	-1.95201	-13.3962	0.429654	-0.00600005	-0.263107	0.762726	-1.76738	0.260242	-0.0599079
Fam32-Sdlg10	unselected progeny	-1.4422	-8.68914	0.114173	28.6377	-0.0818653	-0.261993	29.6088	0.278932	0.0149075	0.408946	0.0289093	0.0780842	-0.515975	0.0752967	0.709417	8.30991	0.0944714	-5.36828e-06	-1.00099	31.0497	0.137678	7.97133e-05	0.00192754	0.635422	-0.474447	-3.04289	-0.0428944
Fam32-Sdlg11	unselected progeny	-0.334961	-5.19575	-0.00922783	0.835516	-0.0348838	0.544267	-0.647512	1.05499	0.191375	0.945367	0.26118	0.351351	0.451876	0.865602	-2.13279	-30.8009	0.495726	-5.72287e-06	-1.26587	-24.5439	0.1148	-0.0141695	-0.133142	0.0219174	-1.12505	-1.92863	-0.103195
Fam32-Sdlg12	unselected progeny	0.451828	0.33184	0.0212575	41.9925	-0.295602	0.609311	35.5922	1.13608	0.147247	1.6008	0.388963	0.567648	0.76541	1.2809	-0.0125173	-1.04926	0.209805	2.93256e-06	-5.74336	63.2548	0.284709	0.00172508	0.102133	0.682322	-1.24498	-0.74626	-0.0104322
Fam32-Sdlg2	unselected progeny	-1.38952	-8.75412	0.0105476	27.7872	-0.188376	0.302304	12.5861	0.912558	0.0539206	0.11982	0.117696	0.256704	-0.0383092	1.20803	0.750831	9.54466	0.235585	-3.75092e-06	-0.564778	63.3573	-0.382695	-0.0211677	-0.0275918	0.192736	-1.02259	-3.84929	0.038319
Fam32-Sdlg3	unselected progeny	-1.42201	-9.14574	0.0312793	-0.884376	-0.260977	0.766601	6.61048	0.441274	0.163292	2.30584	0.229746	0.742543	0.819122	1.35993	-2.05668	-28.6394	0.0337491	6.63966e-07	0.19834	-36.602	0.418477	0.00301912	0.0552319	0.347827	-1.77957	-0.76143	-0.0658451
Fam32-Sdlg4	unselected progeny	-0.503897	-5.81264	0.0103701	3.5681	-0.447099	1.16509	24.2158	0.958752	0.160168	2.91526	0.22747	0.889046	0.890554	1.53237	-0.0914101	0.355368	0.337901	5.60786e-06	-2.14887	81.7518	0.391389	0.0268658	0.28497	0.355908	-1.50484	-1.85704	-0.0170792
Fam32-Sdlg5	unselected progeny	-0.449746	-1.66546	0.0449863	17.0394	-0.360123	0.57987	19.929	0.86117	0.188826	2.82697	0.250662	0.747252	0.778657	1.02439	1.63919	19.4465	0.552991	7.30991e-07	-5.79756	6.52149	0.623473	0.00439821	-0.0980547	0.339418	-1.25694	3.01414	0.028075
Fam32-Sdlg6	unselected progeny	-1.86911	-9.85557	0.055537	5.43402	-0.410845	0.717012	23.8077	0.0380877	0.179316	3.29166	0.243201	0.931466	0.63042	1.42929	0.547972	9.61685	0.0940596	7.1804e-06	-1.14015	25.8971	0.796058	0.0292606	0.176636	0.355939	-1.35808	3.74538	-0.0086875
Fam32-Sdlg7	unselected progeny	-0.613901	-3.51142	0.0756375	19.5354	-0.00156021	0.00583768	14.9483	1.2009	0.156305	2.20061	0.276013	0.554434	0.135577	0.587931	-1.48973	-24.7959	0.592743	1.87657e-06	0.911053	-31.9607	0.475216	-0.0163874	-0.0652854	-0.116409	-0.568785	0.332371	0.0115269
Fam32-Sdlg8	unselected progeny	0.36347	-3.16581	0.028338	-1.24295	-0.421274	-0.251746	4.32736	0.850993	0.18471	0.737523	0.179273	0.186844	-0.162669	0.245807	-0.498045	-6.75489	0.255808	-8.77854e-07	0.84187	61.9156	-0.109382	-0.010452	-0.0763704	0.132733	-2.03389	-1.1081	-0.0559703
Fam32-Sdlg9	unselected progeny	0.36425	-3.19697	0.018033	0.690718	-0.368821	-0.47892	11.7795	0.224042	0.075852	0.633421	0.118375	0.0363598	-0.121439	-0.330257	0.33297	5.02104	-0.261357	8.80669e-07	2.67947	21.1937	0.242297	-0.0134666	-0.205332	0.569679	-1.12327	2.42957	-0.0826086
Fam33-Sdlg1	unselected progeny	-0.489023	-2.34809	-0.213452	-18.7585	-0.2738	1.48852	7.49425	-0.178718	0.186007	0.945964	0.055013	0.475955	1.44831	1.41238	2.45708	38.502	0.0987455	1.18115e-06	-3.89858	-14.906	0.0868987	0.0336257	0.394053	0.23873	-0.594938	-2.71745	-0.0152198
Fam33-Sdlg2	unselected progeny	0.262047	0.940192	-0.120105	-16.5493	-0.363668	1.08571	22.123	0.690395	0.214755	2.45402	0.116644	0.810296	1.47204	1.53289	1.08832	15.7508	-0.193728	-3.87416e-06	-6.59217	-63.6448	0.643549	0.0466367	0.481677	-0.0719383	-1.89653	1.48588	-0.0998017
Fam34-Sdlg1	unselected progeny	-1.85436	-7.43119	0.0793114	7.7871	-0.0231503	-0.444866	1.58325	0.549901	-0.0428696	0.34744	0.0406818	0.155303	0.0486469	0.436799	-2.04749	-29.7814	0.256391	-3.5384e-06	1.42677	-73.4145	-0.144021	0.00234942	0.012442	-0.240207	-0.204441	-3.82368	0.0695163
Fam34-Sdlg2	unselected progeny	0.528797	3.22027	0.0617886	22.1345	0.144607	-0.777872	17.8015	1.01482	-0.0889499	-0.879795	0.0537793	-0.463443	-0.660884	-1.35549	-0.867943	-15.3261	0.251828	-3.51867e-06	-3.2201	0.994582	-0.0887634	-0.0110534	-0.134977	-0.49136	0.548432	-2.58625	0.038651
Fam34-Sdlg3	unselected progeny	0.0176587	1.86174	0.030916	37.1183	0.0435386	-0.445496	16.7574	0.925138	-0.124158	-0.527744	0.27778	-0.112214	-0.214245	-0.0169446	-1.59472	-23.289	0.344911	-6.61226e-07	-3.09844	1.58511	-0.0598416	0.00239982	0.156491	-1.00254	0.540222	-3.99437	0.17167
Fam34-Sdlg4	unselected progeny	-2.55323	-11.7169	-0.00339565	-36.5686	-0.00883749	0.104866	-26.2977	0.766596	0.00534043	-0.399477	0.0479905	-0.130434	-0.549157	-0.22768	-4.00771	-55.2245	0.533661	-2.16805e-06	2.02487	-18.2956	0.0317254	0.00348176	0.162021	-0.455735	-0.591272	-1.12077	-0.0335992
Fam34-Sdlg5	unselected progeny	-1.14186	-5.12257	-0.0623665	-6.91714	0.0400582	0.63196	-8.14919	0.416744	0.0364871	0.409066	0.0107381	0.341071	0.313918	1.27022	-2.19929	-33.9164	0.0495411	-3.24882e-06	0.450664	72.5144	-0.106392	-0.00376286	0.242834	-0.496912	-0.261022	-3.64338	0.0238621
Fam34-Sdlg6	unselected progeny	-0.0521077	-0.480198	0.0175132	19.1333	-0.209544	-0.387627	13.5729	0.335219	0.0675495	0.546709	0.0194832	0.20045	0.374194	0.436307	0.70429	8.66747	-0.278189	-5.63009e-06	-2.79863	-61.2178	0.187703	0.0155282	-0.0483197	0.0391312	-0.570581	-4.14608	-0.00670406
Fam34-Sdlg7	unselected progeny	-0.722022	-3.25567	-0.00574522	-22.4288	-0.151865	0.0224004	-4.24337	0.825702	0.0329464	0.429735	-0.00992884	0.102299	0.676721	0.151113	-1.24665	-19.6276	0.106992	-3.05477e-06	-2.12212	-61.2392	0.232318	0.00237286	0.00713985	0.0823796	-0.777493	-3.81602	0.0187608
Fam35-Sdlg1	unselected progeny	1.42468	3.2952	-0.104818	-14.5532	-0.497096	1.04729	4.99782	-1.36465	0.108529	2.96145	0.291027	0.760154	1.7115	0.853357	5.46031	80.8527	-0.190001	-2.207e-06	-4.59477	1.11384	0.599112	0.00482894	-0.123427	0.216633	-1.37532	8.13862	-0.0432077
Fam35-Sdlg10	unselected progeny	2.28064	6.87824	0.0137879	21.9405	-0.572346	0.0882254	31.6575	1.15792	0.16981	1.01769	0.252354	0.277076	0.697697	0.473957	8.03351	120.449	-0.0172534	-1.75352e-06	-7.21908	90.2977	0.334886	0.0106865	0.107347	0.105671	-1.65884	8.0735	-0.0156968
Fam35-Sdlg11	unselected progeny	1.68867	5.25495	0.0960888	16.1262	-0.410355	0.521335	37.039	-1.28374	-0.0365152	2.24151	0.108712	0.618843	1.03702	0.915238	8.35468	129.774	-0.0666947	3.04782e-06	-5.37354	65.4445	0.688436	0.0566276	0.419802	0.387775	-0.568344	5.86074	0.11016
Fam35-Sdlg12	unselected progeny	0.55126	-0.586445	0.0870379	4.66511	-0.573273	1.14201	22.7721	-1.37472	-0.0390795	2.7597	0.26165	0.918914	1.34065	1.90815	5.90931	92.9874	-0.382637	1.7849e-06	-1.84469	83.2674	0.283898	0.0343324	0.327422	0.213639	-1.17167	2.32474	-0.0523606
Fam35-Sdlg13	unselected progeny	2.29058	9.19031	0.0756458	64.4184	-0.111715	-0.834727	49.0433	-0.484773	-0.0300519	0.702279	0.0163438	0.126438	0.376251	-0.0888588	8.24532	124.252	-0.0813312	-1.43506e-06	-4.46004	74.398	0.22743	0.0143497	0.0644287	0.105761	0.0232391	5.252	0.0636037
Fam35-Sdlg14	unselected progeny	0.965662	2.74824	0.00783082	34.8485	-0.384127	-0.0472968	27.3822	-0.0605112	0.0225359	0.73717	0.151158	0.101783	0.170327	-0.153748	4.53886	69.8581	-0.188113	-1.31237e-06	-4.51449	-12.9723	0.334704	0.0333129	0.166811	0.132237	-0.8076	4.50872	-0.0797941
Fam35-Sdlg15	unselected progeny	-0.172255	-3.51631	0.0494791	44.6237	-0.15539	0.0531115	35.5139	-1.04125	-0.0617969	0.6982	0.00344364	0.237839	0.595544	0.526233	6.70004	102.143	-0.13964	-4.94751e-06	-3.88607	91.7297	0.0029206	0.0186661	0.1865	0.375657	-0.324079	1.37483	0.0233049
Fam35-Sdlg16	unselected progeny	0.519931	3.08271	0.0131617	2.09088	-0.584606	0.632628	20.1439	-0.138895	0.071061	2.69458	0.0475393	0.799856	1.76681	1.36367	5.49882	81.2963	-0.309975	4.89139e-06	-5.35538	22.5613	0.687184	0.0394391	0.165749	0.364904	-1.53066	5.14532	-0.0584506
Fam35-Sdlg17	unselected progeny	2.06663	6.02272	0.0457396	-12.6531	-0.459881	1.21925	21.3135	-0.121812	0.132988	2.44352	0.0713521	0.820654	1.63196	1.65703	5.8264	90.3948	0.102803	5.49567e-07	-2.54489	96.8446	0.294835	0.0159741	0.260889	0.565745	-1.47532	4.33893	-0.0419224
Fam35-Sdlg18	unselected progeny	3.03835	9.43141	0.0274788	28.441	-0.404639	0.117707	28.4265	0.0521424	0.00826313	1.01445	0.294874	0.190235	0.394005	-0.0466502	5.77321	85.2227	-0.296835	2.23418e-06	-4.15737	39.1371	0.59878	0.00820003	0.012859	0.405903	-0.863449	6.60524	-0.0326315
Fam35-Sdlg19	unselected progeny	1.78974	7.47742	0.0426236	23.8787	-0.665739	1.52595	37.1686	-0.55494	0.135026	4.36249	0.271657	1.37324	1.92318	2.47409	5.34521	82.1008	-0.422759	3.87013e-06	-7.16364	14.2478	0.751446	0.0235732	0.178781	0.205679	-1.79569	6.11861	-0.0296749
Fam35-Sdlg2	unselected progeny	2.55719	8.36343	-0.00219213	4.30583	-0.449723	0.664281	24.3719	-1.51866	0.127261	2.41605	0.158263	0.613435	1.18655	0.692649	7.16895	107.231	-0.132247	-4.77783e-06	-6.59132	64.7643	0.534377	0.00829736	-0.192503	-0.0251661	-1.74013	6.51799	-0.00730001
Fam35-Sdlg20	unselected progeny	0.201646	-0.876765	0.166816	38.8231	-0.374954	0.450711	51.0401	-1.2545	-0.126157	1.92464	0.0567004	0.687744	0.903073	1.47321	6.5254	101.364	-0.161408	5.35758e-06	-2.39133	98.2329	0.243126	0.0231597	0.302904	0.310715	-0.407202	-1.22008	0.0762294
Fam35-Sdlg22	unselected progeny	2.0315	6.17422	0.0715535	21.3544	-0.370665	0.982077	34.3956	-0.249718	0.0455885	3.10084	0.126798	1.02167	1.91698	2.0298	6.56209	98.8581	-0.196966	3.5534e-06	-6.16953	37.9708	0.77622	0.0407338	0.137836	0.219144	-0.950699	3.17896	0.0435123
Fam35-Sdlg23	unselected progeny	0.902041	1.41067	-0.0139176	22.0174	-0.415374	1.64572	30.1749	0.246101	0.0451603	2.86668	0.202802	1.08795	1.98949	2.59152	5.86417	88.7106	0.23342	1.14078e-05	-3.73793	70.2001	0.243042	0.0112621	0.350244	0.558985	-1.00001	2.94266	0.0643379
Fam35-Sdlg24	unselected progeny	2.23415	6.04111	0.0411717	71.1117	-0.402666	-0.139232	39.7379	0.548855	0.0359926	0.0445725	0.264148	0.0338139	-0.120793	0.193189	4.26985	63.4019	0.0769751	4.16314e-06	-5.21199	72.9457	0.0220962	0.0172652	0.171893	0.235905	-0.868313	4.52489	-0.000466522
Fam35-Sdlg3	unselected progeny	1.24447	5.22717	-0.0516669	28.4574	-0.66391	0.151639	37.0067	-0.497257	0.0636511	2.39445	0.225654	0.631545	0.932107	0.790869	6.44045	97.3844	-0.528733	4.56292e-07	-7.89688	24.0368	0.760971	0.0235606	0.0236875	0.327777	-1.23735	4.92554	0.00985523
Fam35-Sdlg4	unselected progeny	4.10729	16.8928	-0.0766068	42.5858	-0.552106	-0.771814	32.4453	0.240022	0.157086	0.860822	0.302788	0.0598666	0.334063	-0.568014	7.50792	112.037	-0.173532	-3.96963e-06	-6.68257	49.3819	0.594634	0.00253873	-0.161945	0.115606	-1.31392	9.30704	-0.0217899
Fam35-Sdlg5	unselected progeny	1.09854	2.47485	0.0872421	16.418	-0.13272	0.176228	26.7668	0.744151	5.01047e-06	0.0820439	0.178983	-0.0186221	0.605849	-0.212767	4.84729	73.0218	0.0454326	-7.67177e-06	-3.24047	115.733	-0.0232129	-0.0167167	0.0339693	0.154938	-0.539138	5.61461	-0.00713033
Fam35-Sdlg6	unselected progeny	2.9295	10.1913	0.0125297	-10.5862	-0.405153	1.35729	21.594	0.854903	0.198504	2.07904	0.191399	0.666329	1.54762	1.26256	4.92027	75.3173	0.195788	-6.53733e-07	-6.36169	77.0082	0.720668	0.0330849	0.284543	0.107003	-1.16004	7.59524	-0.0544055
Fam35-Sdlg7	unselected progeny	2.85537	10.8998	0.0833712	51.1089	-0.202974	-0.183109	38.3565	-1.23079	-0.113685	0.42603	0.316612	0.0651848	0.57113	-0.0749991	5.93189	88.0868	-0.180596	-6.82333e-06	-4.70603	36.9708	0.132735	0.0132727	0.056429	0.12958	-0.838337	4.80438	0.0360092
Fam35-Sdlg8	unselected progeny	2.60234	8.705	0.0405548	30.7098	-0.556286	0.80616	32.8852	0.176039	0.0131583	2.05401	0.218775	0.769328	1.18004	1.83016	5.32751	81.1395	0.0182219	4.71685e-06	-2.74601	99.9405	0.561404	0.0308149	0.516559	0.514776	-1.48317	4.30229	-0.0179024
Fam35-Sdlg9	unselected progeny	2.02019	5.81453	0.0447254	1.35707	-0.528426	0.915377	12.2384	-0.150941	-0.00913908	1.0588	0.165458	0.360015	1.01526	0.83523	5.575	85.8716	-0.281912	-3.18684e-06	-5.39832	30.1421	0.114676	0.0257017	0.226425	0.254961	-1.81008	4.8532	0.03492
Fam36-Sdlg1	unselected progeny	-0.293554	-1.86046	0.0802653	31.9161	-0.217419	0.128265	38.8909	0.0338463	-0.00566572	1.78367	0.0607962	0.549576	1.22614	1.00942	-0.0594511	0.690407	-0.172957	4.19236e-07	-3.13059	4.66213	0.494927	0.0317645	0.236693	0.566973	-0.213965	-3.23665	-0.0647224
Fam36-Sdlg2	unselected progeny	0.625305	-3.4638	-0.0639787	8.33404	-0.477357	0.355967	17.9042	0.528458	0.133536	1.67053	0.289654	0.559285	0.788216	1.2147	1.85364	26.6479	0.0212274	-4.731e-07	-0.373022	103.258	0.339273	-0.00789689	-0.06704	0.2124	-1.82671	0.781053	-0.0355569
Fam36-Sdlg3	unselected progeny	0.100658	-3.26485	0.0773415	8.20127	-0.490408	0.543573	27.2829	0.379069	0.0291838	2.96383	0.167653	0.766714	1.84795	0.955859	1.92839	26.8651	-0.172215	5.18152e-06	-4.55449	11.0297	0.697247	0.0361559	0.118385	0.525922	-1.5799	-1.05014	-0.0264422
Fam36-Sdlg4	unselected progeny	0.589956	-0.307145	0.0523965	27.5401	-0.374055	0.00821821	36.078	0.980023	0.123911	2.28191	0.259425	0.602047	0.517872	0.717157	1.86599	28.684	0.468148	1.05619e-05	-5.64758	51.8144	0.894232	0.0208395	0.0741087	0.671232	-0.972312	-1.46038	0.0236947
Fam36-Sdlg5	unselected progeny	1.10521	1.75	-0.0818055	-24.212	-0.471202	1.66208	-3.10965	0.378121	0.177697	3.73453	0.410868	1.02972	2.02494	1.47217	0.707052	9.65422	0.124814	2.70668e-06	-2.50197	44.3501	1.06356	0.0145023	-0.0215557	0.405859	-1.59603	2.63939	0.0144324
Fam36-Sdlg6	unselected progeny	1.23883	3.51379	-0.0138285	46.3665	-0.126042	-0.217054	22.5695	1.2357	0.156822	0.54459	0.0583251	0.223383	0.756704	0.675084	2.11978	29.5074	0.386877	3.41824e-06	-2.82945	100.908	0.101301	-0.00393369	0.152243	0.634279	-1.26001	0.0922707	0.0403956
Fam36-Sdlg7	unselected progeny	-0.05317	-3.49087	-0.0339655	-1.08442	-0.191355	0.352862	-0.921326	0.0415211	0.0833247	1.27491	0.169999	0.380851	0.967369	0.731037	0.221675	4.30773	-0.00107171	2.57545e-06	1.29132	-21.2022	0.371643	0.00158924	0.17995	0.764057	-0.474836	1.5974	-0.0433301
Fam36-Sdlg8	unselected progeny	-0.0697453	-5.11753	-0.067027	-4.79128	-0.403559	0.597742	-0.237322	0.512005	0.150737	2.57948	0.314196	0.789355	1.46171	1.42985	-0.543205	-6.9746	0.266356	7.26655e-06	0.764348	87.2173	0.321943	0.00535063	0.0648104	0.368961	-1.21261	-2.07147	-0.0104029
Fam36-Sdlg9	unselected progeny	1.43931	5.67906	-0.0668946	-1.95565	-0.572658	0.476781	14.1535	0.962722	0.254745	2.93331	0.249313	0.743063	0.810735	0.806653	0.950624	12.7083	0.507215	6.89212e-06	-3.47223	52.1674	0.78856	0.0224302	0.13546	0.558742	-2.21228	3.65246	-0.0309046
Fam37-Sdlg1	unselected progeny	-0.804802	-2.98082	0.0152991	0.729873	-0.339352	-0.609402	3.35992	-0.470387	0.104772	0.745427	-0.0561516	0.138285	0.275084	0.0640015	1.40389	19.8696	0.194889	7.53709e-06	0.233971	-49.0982	0.110078	-0.00724911	0.223671	0.39737	-1.2926	-3.2044	-0.0573847
Fam37-Sdlg10	unselected progeny	-1.87718	-8.90874	0.0634382	32.8218	-0.283357	-0.172	20.7513	0.18364	0.0782553	0.565906	0.147705	0.136399	-0.271127	0.164922	-0.469111	-6.87072	0.178329	-8.85206e-07	-1.42158	-7.46834	-0.130959	-0.00567872	0.0256702	-0.308323	-1.0813	-4.48485	-0.0778337
Fam37-Sdlg11	unselected progeny	-2.55344	-9.43392	0.0388492	6.37032	-0.228524	0.309285	7.45487	0.085327	0.13187	0.915593	0.0505957	0.452913	0.355185	1.35387	0.230508	4.91657	0.0791775	-4.03857e-06	-0.381557	-7.18215	-0.35078	-0.0198847	0.0845841	-0.366926	-2.34766	-2.1183	-0.110658
Fam37-Sdlg12	unselected progeny	-0.325169	-3.45344	0.00839706	5.08807	-0.236215	-1.03149	18.0836	1.13347	0.179836	0.229064	0.0827294	-0.316176	-0.494303	-1.69019	1.37369	17.991	0.428699	3.39603e-06	-1.94858	-76.2072	0.176429	-0.0177274	-0.427499	-0.00473114	-0.265895	0.815781	-0.10086
Fam37-Sdlg13	unselected progeny	-2.45297	-11.078	0.01746	23.6733	-0.149653	0.261531	26.0912	0.302067	0.0211254	0.0714784	0.133959	0.088184	-0.221569	0.455115	0.436777	6.1539	0.199419	-1.56878e-06	-2.05446	-14.6358	-0.340918	-0.0281178	-0.0240267	0.0976588	-0.982624	-5.6824	-0.0577972
Fam37-Sdlg14	unselected progeny	-0.592082	-0.29395	0.0306607	20.5471	-0.142706	-0.570932	10.4731	-0.145694	0.161315	0.287212	0.234189	0.0309999	-0.235745	0.0215688	-0.178251	-2.55616	0.47495	5.51641e-06	0.0837964	-35.2474	0.129232	-0.022742	0.152908	-0.169363	-0.17546	-0.763745	-0.0112027
Fam37-Sdlg15	unselected progeny	-0.656782	-3.71874	-0.0239336	-15.3724	-0.39641	-0.19566	2.13806	-0.158818	0.198481	0.313197	-0.00818376	0.204222	0.237232	0.730327	1.79299	26.3062	0.157605	1.46848e-06	1.02919	-26.8487	-0.171719	-0.0487138	-0.110281	0.2312	-1.98784	-1.86412	-0.101946
Fam37-Sdlg16	unselected progeny	-2.49475	-10.9012	0.0306695	7.46888	0.0169459	0.755753	10.4217	0.241704	0.0400406	2.1804	0.124354	0.74572	1.21114	1.52798	-0.555011	-9.27729	0.0893511	-6.10647e-07	1.49681	-11.9937	0.0443499	-0.0143712	-0.0755288	0.337234	-0.392593	-4.86321	-0.046082
Fam37-Sdlg2	unselected progeny	-1.35253	-5.02907	0.0944444	17.2984	0.0385406	-0.224301	-3.31961	-0.971893	0.0748004	0.205536	0.133189	0.0577983	-0.00278633	0.180392	-0.839523	-12.399	0.319878	4.75818e-07	0.180651	-83.454	-0.119065	-0.0202088	0.0444081	-0.0515812	0.123376	-4.42062	-0.00200579
Fam37-Sdlg3	unselected progeny	-1.36671	-8.93116	-0.0300247	-1.12475	-0.277663	-0.436503	2.69047	0.283171	0.103638	0.97012	0.256387	0.259414	0.236155	0.555139	0.149953	4.11551	0.296459	5.28501e-06	1.91853	24.4347	0.309171	0.00162901	0.275417	-0.0707844	-0.250259	0.860512	-0.0578682
Fam37-Sdlg4	unselected progeny	-1.72346	-7.09208	-0.0276831	-15.3053	-0.416914	0.472737	0.206036	0.0435716	0.166799	0.978139	-0.0624233	0.322328	0.393126	0.752988	1.56452	23.8397	-0.0916891	-4.32857e-07	-2.48912	36.5997	-0.156168	-0.00578813	0.0628183	-0.101482	-2.15267	1.27439	-0.127283
Fam37-Sdlg5	unselected progeny	0.747043	1.31392	0.0208656	8.37625	-0.301413	-0.421494	26.4666	1.41506	0.144267	0.0189218	0.141464	-0.294861	-0.691684	-1.38198	1.57853	24.0054	0.481772	2.06156e-06	-3.38886	-9.17394	0.189078	-0.00985874	-0.0190291	0.145763	-0.815237	0.759636	-0.0992532
Fam37-Sdlg6	unselected progeny	-2.18845	-9.19594	0.0447229	-4.9269	-0.271295	-0.178935	3.9108	-0.10189	0.120863	0.817065	-0.00634113	0.221077	0.114025	0.386732	-1.19864	-15.1981	0.172295	1.39228e-06	0.200316	-14.6054	-0.055105	-0.00384737	0.171562	-0.313896	-1.44633	-1.71372	-0.16547
Fam37-Sdlg7	unselected progeny	0.72953	3.44799	0.0667333	7.71707	-0.213628	-0.447506	2.48599	0.355576	0.1635	0.759739	0.193196	0.000982746	0.119787	-0.614452	-0.0491177	-1.51083	0.255262	-1.60452e-06	-2.68453	-71.3187	0.307986	-0.0102479	0.00330905	-0.334439	-0.982396	4.46385	-0.105477
Fam37-Sdlg8	unselected progeny	-2.03391	-7.40092	-0.0435525	9.22509	-0.495621	0.634708	19.7071	0.886046	0.272988	1.87881	0.176124	0.683686	0.400335	1.57777	3.0701	45.6689	0.207751	1.22057e-06	-4.84269	-0.305261	-0.0825448	-0.0162051	-0.0745894	-0.608535	-2.40764	0.763314	-0.075351
Fam37-Sdlg9	unselected progeny	-1.14544	-4.73121	0.0642725	2.74592	-0.0428323	-0.157446	-10.9392	-0.981825	0.0628689	0.278543	0.0946294	-0.00957155	0.173505	-0.0921759	-0.242643	-3.02749	-0.00809829	-5.04766e-06	-2.95638	-89.9438	0.0837063	-0.0004047	-0.0308339	-0.432363	-0.271901	0.675749	-0.0868588
Fam38-Sdlg1	unselected progeny	-1.35385	-6.52561	0.0865023	29.0982	-0.215312	-1.45292	18.8191	0.360896	-0.0270783	-1.71079	-0.0967775	-0.589399	-1.35709	-1.20776	2.48839	39.9483	0.134873	-2.78636e-06	2.44113	3.9241	-0.545047	-0.00506222	-0.0138205	-0.715067	-1.32864	-3.21154	0.0369474
Fam38-Sdlg10	unselected progeny	-2.22076	-9.99667	0.105022	47.3698	-0.333459	-1.03154	20.6267	-0.943978	0.0264794	0.27077	-0.179083	-0.0367125	-0.901344	-0.429997	2.32514	36.9704	-0.239346	-7.42709e-06	2.04386	-47.2006	-0.252436	-0.00757624	-0.243441	-0.539887	-1.75995	-1.81665	-0.0264583
Fam38-Sdlg2	unselected progeny	-1.35937	-7.98937	0.0581269	-5.78159	-0.379391	-0.0313368	-2.52314	-0.419399	0.0454544	0.999597	-0.0511222	0.2981	0.038071	0.44457	1.19129	19.4459	-0.120725	1.19648e-06	4.88083	-27.3908	-0.0219504	0.00575729	0.150268	-0.0467256	-1.55151	-2.26979	-0.0476908
Fam38-Sdlg3	unselected progeny	-0.848702	-4.29297	0.059076	29.1345	-0.0337363	-1.06309	-3.7773	0.173678	0.0500687	-0.645657	-0.0699447	-0.159663	-0.668772	-0.0938661	-0.543822	-8.26954	0.43949	2.19516e-07	5.35123	-22.8137	-0.273813	-0.0166471	-0.0187811	-0.481207	-0.831765	-0.495912	0.0302784
Fam38-Sdlg4	unselected progeny	-1.10761	-4.58834	0.129608	22.1798	-0.183746	-1.58911	20.4796	-0.387675	-0.0186612	-0.472999	-0.124386	-0.430841	-0.780047	-1.60104	2.04661	31.4644	0.103501	-2.61372e-06	2.87231	-61.0317	0.0029551	-0.00516203	-0.292535	-0.39019	-0.934427	-0.252857	-0.0342658
Fam38-Sdlg5	unselected progeny	-0.566661	-3.32334	0.00679012	33.2999	-0.0353118	-0.46843	10.9255	-0.632876	-0.0415519	0.496987	0.0492623	0.206614	0.39559	0.54677	0.567904	6.96413	-0.0225985	1.03925e-06	6.59811	-17.1289	-0.184313	-0.0228588	-0.0230968	0.526686	-0.133615	-4.19553	0.0469844
Fam38-Sdlg6	unselected progeny	-1.12613	-6.58185	0.137122	57.3606	-0.139904	-1.30862	25.5446	-0.719869	-0.1178	-1.1279	-0.118434	-0.392195	-0.864363	-0.726408	1.5974	23.4719	-0.0481221	-2.2784e-06	5.41858	-41.5462	-0.651194	-0.0188002	-0.0788228	0.0670293	-0.334341	-1.2501	0.0513792
Fam38-Sdlg7	unselected progeny	-1.30762	-6.55295	0.0241645	33.941	-0.314973	-0.630312	21.563	0.137309	0.123483	-0.622751	-0.0376097	-0.140613	-0.574815	-0.105448	2.70322	43.5596	0.10547	-6.93406e-06	1.2737	-29.2336	-0.384519	-0.0321661	-0.268398	-0.16253	-1.81092	-0.890155	-0.0284423
Fam38-Sdlg8	unselected progeny	-0.969145	-5.77476	-0.00163922	10.4454	-0.263163	-0.164154	-0.659447	0.151693	0.108202	-0.420867	-0.0989484	-0.191391	-0.179095	-0.553376	2.2198	30.5838	0.121982	-8.2519e-06	2.11661	-1.90407	-0.460598	-0.0293387	-0.323369	-0.276537	-1.58351	-1.50144	0.0527279
Fam38-Sdlg9	unselected progeny	-1.70718	-8.97866	0.0613877	9.5397	-0.396993	-1.30939	0.432915	0.541948	0.100918	0.260987	-0.130271	-0.00990759	-0.369792	-0.324468	1.58081	25.2385	0.223453	1.99065e-07	8.43371	-17.1328	-0.300349	-0.0160836	-0.102137	-0.276306	-1.71775	-0.433534	-0.02878
Fam39-Sdlg1	unselected progeny	0.713005	1.31589	0.0376242	0.100914	-0.0340738	-0.632949	-24.0083	-1.41055	-0.176799	-2.81493	-0.136854	-1.02061	-1.81	-2.47142	-0.692882	-11.9592	-0.0715254	7.9351e-08	1.29028	-82.9133	-0.655516	-0.0148483	-0.471213	0.034916	0.649564	1.39286	0.0673964
Fam39-Sdlg10	unselected progeny	-0.440415	-4.32498	0.0158516	3.82079	0.0147106	-1.25357	-18.0689	-1.02077	-0.125166	-2.55191	-0.112526	-1.1521	-1.73921	-3.34164	-1.97314	-30.2641	-0.0197978	1.29631e-07	0.604266	-58.3964	-0.507475	-0.0326734	-0.614816	0.182	0.401713	1.09176	0.00928487
Fam39-Sdlg11	unselected progeny	-1.16757	-4.38694	0.0510747	-21.1987	-0.175602	-1.42848	-30.2813	-1.14442	-0.106487	-2.50234	-0.050612	-1.15624	-1.784	-3.45196	-1.67144	-24.5215	-0.200675	-2.73035e-06	0.773317	-55.0785	-0.464441	-0.0164202	-0.541486	0.159098	0.209066	-0.932729	0.00151073
Fam39-Sdlg12	unselected progeny	-0.895021	-2.19782	0.0186399	-7.06506	-0.0260532	-0.692171	-27.0858	-0.791169	-0.0721819	-2.58786	-0.0177656	-1.08193	-1.74527	-2.91031	-1.65746	-24.8276	0.188889	8.27459e-07	1.25863	-70.9412	-0.568794	-0.0217779	-0.561054	-0.0502729	0.491501	3.53167	0.00844826
Fam39-Sdlg13	unselected progeny	-0.287759	-1.70668	0.124962	1.06648	-0.105104	-1.60281	-18.1618	-1.32254	-0.199752	-3.45087	-0.0738484	-1.42	-2.58424	-3.82729	-1.87514	-28.6189	0.0415392	-3.35743e-06	0.644075	-80.7296	-0.681247	-0.0133952	-0.656382	-0.0958155	0.127953	-0.235735	0.0405988
Fam39-Sdlg14	unselected progeny	-1.07804	-3.37967	0.0449002	-7.12133	-0.162526	-1.88482	-17.1165	-1.21597	-0.128352	-2.73469	-0.077616	-1.2643	-1.96686	-3.66274	-2.7316	-41.9885	-0.138989	-6.41776e-07	1.0701	-78.6193	-0.45292	-0.0350627	-0.759419	0.0184185	-0.28048	2.36002	-0.0196008
Fam39-Sdlg15	unselected progeny	-0.285323	-2.22429	0.0705202	8.90891	-0.103383	-1.02608	-15.8846	-1.23935	-0.120486	-2.39527	-0.113927	-1.074	-1.87765	-3.0832	-0.203151	-3.20789	0.0248933	7.97322e-07	-1.0979	-65.6888	-0.458359	-0.0302052	-0.610415	0.192924	0.386559	4.36371	0.0333881
Fam39-Sdlg16	unselected progeny	-1.07193	-6.06496	0.103151	3.71947	-0.234078	-1.7227	-20.3727	-0.415968	-0.124315	-2.09701	0.0184698	-1.1035	-2.14997	-3.50592	-1.06557	-18.1763	0.12941	-1.97188e-06	-0.849673	-77.9016	-0.315681	-0.0183022	-0.603485	0.149206	-0.501659	2.01499	0.0227876
Fam39-Sdlg17	unselected progeny	-0.4715	-1.73415	0.0965773	-14.7739	-0.0472555	-1.4516	-34.7703	-0.851549	-0.122414	-3.25444	-0.168221	-1.35995	-2.29899	-3.64924	-1.6323	-23.2808	0.105089	-1.90588e-06	1.09817	-99.1691	-0.463567	-0.0108524	-0.558212	0.0898735	0.290872	2.60143	0.0301227
Fam39-Sdlg18	unselected progeny	-1.27639	-4.18876	0.115391	-7.39505	-0.146273	-1.66321	-29.4624	-0.331629	-0.105801	-3.38056	0.051243	-1.47197	-2.79194	-4.13363	-3.53111	-53.209	0.161793	-3.36075e-06	0.847902	-111.98	-0.595042	-0.0150029	-0.673011	0.10659	0.272852	1.41389	-0.0143
Fam39-Sdlg2	unselected progeny	-0.857436	-4.26483	0.0734349	9.29443	-0.0411823	-1.62428	-16.9648	-0.411786	-0.161143	-3.27917	0.00252084	-1.42701	-2.33948	-3.95742	-2.26956	-33.7232	0.168887	-2.91877e-06	-0.659505	-38.8828	-0.624744	-0.0357702	-0.730487	-0.024999	0.161322	2.56406	0.00298246
Fam39-Sdlg3	unselected progeny	-0.61996	-2.50018	-0.00926226	-26.6149	-0.281317	-0.856071	-31.1493	-0.721706	-0.0932302	-1.00896	-0.000435388	-0.545093	-0.593436	-1.81614	-1.8805	-28.0915	-0.0959972	3.0009e-06	0.360081	-81.3917	-0.226526	-0.0125809	-0.345775	0.0911958	-0.369949	0.245781	-0.0111269
Fam39-Sdlg4	unselected progeny	-0.62666	-3.20388	0.107582	2.49071	-0.134742	-1.9691	-24.8179	-0.11002	-0.200281	-4.38464	-0.0682802	-1.68286	-2.84956	-4.18729	-2.01866	-31.4793	0.168287	-3.86444e-06	1.33027	-109.308	-0.885309	-0.0264918	-0.616101	0.0465455	0.398244	-1.30145	0.0573921
Fam39-Sdlg5	unselected progeny	-1.62409	-6.51386	0.0519172	-18.4836	-0.322317	-2.10184	-30.322	-0.80413	-0.142346	-3.14564	-0.0287426	-1.41527	-2.49075	-4.10372	-2.40214	-37.2539	-0.0526266	-5.52279e-06	1.08254	-94.4014	-0.603437	-0.0269845	-0.612789	0.169754	-0.295675	-0.60555	-0.0158143
Fam39-Sdlg6	unselected progeny	0.374525	-1.22865	0.0848357	7.49964	-0.000699452	-0.924815	-11.8227	-0.924413	-0.141322	-2.57485	-0.0608398	-1.02861	-1.75178	-2.77231	0.694081	9.9384	-0.128703	-2.89901e-06	0.563257	-44.786	-0.428206	-0.00100364	-0.335023	0.102569	0.915325	1.65261	0.0964848
Fam39-Sdlg7	unselected progeny	-0.549652	-2.76689	0.120137	-2.19115	-0.173734	-1.71227	-22.28	-1.56668	-0.134266	-1.79295	-0.169889	-0.961547	-1.98917	-3.21727	-0.761844	-13.948	-0.252101	-4.69778e-06	-0.641461	-79.432	-0.270573	-0.00430874	-0.562465	0.0852637	-0.177688	0.130107	0.0724182
Fam39-Sdlg8	unselected progeny	-0.921967	-3.44467	0.0809164	-7.63716	-0.158983	-1.78547	-21.3532	-0.63815	-0.178295	-3.47385	0.0492594	-1.584	-2.43703	-4.57316	-4.20093	-62.7361	0.146481	-4.37629e-06	0.749956	-65.9598	-0.631377	-0.0385333	-0.701639	0.00186358	0.296292	0.725428	-0.0243426
Fam39-Sdlg9	unselected progeny	-0.351176	-2.69996	0.0438418	4.56025	-0.121392	-1.72457	-24.1841	-0.846891	-0.161995	-3.35347	0.000817405	-1.38596	-2.15435	-3.67849	-1.4002	-23.3543	0.0581618	4.75716e-07	0.803853	-62.3034	-0.587984	-0.0309223	-0.669019	-0.0735195	0.582056	0.156912	0.0314964
Fam3-Sdlg1	unselected progeny	0.554519	5.88016	0.190302	26.9748	0.137701	0.00172431	17.8251	-0.566247	-0.251311	-0.478503	-0.0639886	-0.219216	-0.499319	-0.80789	-0.303459	1.42619	0.059249	-1.40356e-06	2.80434	22.0221	0.707264	0.00976149	0.0560145	0.018929	0.995848	-0.899121	0.0738432
Fam3-Sdlg2	unselected progeny	0.880943	3.77209	0.0716549	4.37656	0.103385	0.0941713	-0.0372075	0.78422	-0.138523	-0.272553	-0.24134	-0.00560537	-0.0373091	0.106629	0.548189	9.86649	0.022831	3.42773e-06	0.285292	5.19197	0.293168	0.0187588	0.318492	0.550761	-0.348711	0.54355	-0.0476749
Fam3-Sdlg3	unselected progeny	0.498004	-0.16367	0.144231	3.68925	-0.130936	0.0518385	13.1641	-0.242102	-0.176555	0.0737634	-0.0349319	-0.0388817	0.081676	-0.330157	0.694149	15.5214	0.0521211	-6.01122e-07	2.53575	-24.4468	0.785821	0.0320823	0.383226	0.268227	0.0888399	0.769941	0.0208843
Fam40-Sdlg1	unselected progeny	0.243995	3.28241	-0.0182318	-33.2603	0.587393	-0.394883	-51.0214	1.85075	-0.078222	-2.73448	-0.141786	-0.966666	-1.38497	-2.00444	-5.38491	-82.5729	0.567123	-8.55023e-06	1.6248	-82.8139	-0.312022	-0.00519902	-0.132804	-0.722455	0.940919	-1.31908	0.0150397
Fam40-Sdlg2	unselected progeny	-0.461293	0.586553	0.0255407	-3.57734	0.476198	0.298972	-10.6032	1.40289	-0.0733034	0.181874	0.0987189	0.0324189	-0.256214	-0.0105411	-1.86908	-32.9531	0.387798	-6.16839e-06	0.24604	70.1804	0.272024	0.0355058	0.0780173	-1.18393	1.08141	-3.53065	0.0936087
Fam40-Sdlg3	unselected progeny	-0.994432	-1.23881	-0.0584027	-30.6149	0.211439	0.378318	-25.9288	2.14199	-0.0499391	0.0111241	-0.0102964	0.0614077	-0.125639	0.269299	-5.19354	-77.7078	0.469274	4.27284e-07	-1.19149	-0.076843	0.412622	0.0353017	0.287856	-0.245021	0.133215	-4.77466	0.0293006
Fam40-Sdlg4	unselected progeny	-0.684609	-2.03434	-0.0211232	-21.5716	0.529743	0.0177741	-26.6759	2.01063	0.0190269	-0.985482	0.137717	-0.327582	-1.1851	-0.63588	-6.96201	-101.505	0.454071	-4.39904e-06	1.43598	-70.8159	0.193796	0.00605241	0.110733	-0.776761	1.07718	-3.17454	0.0452323
Fam40-Sdlg5	unselected progeny	-1.00228	-5.44365	0.0142781	-9.58924	0.533292	0.224272	-22.5788	1.96142	-0.173793	-0.021964	0.0957538	-0.131248	-0.384626	-0.659764	-6.40907	-94.2237	0.61961	-3.99584e-06	-0.27267	-0.626114	0.418688	0.0362424	0.0683975	-1.18636	1.33691	-1.12496	0.0972924
Fam40-Sdlg6	unselected progeny	0.475914	1.53048	0.0161163	-37.9795	0.535789	0.170534	-44.1773	2.39233	-0.158246	-0.446314	-0.0645764	-0.295959	-0.510239	-0.963817	-6.9829	-102.11	0.665958	-1.90803e-06	0.581714	-29.7539	0.198752	0.0145829	-0.00433117	-0.733848	0.909038	1.34016	0.0658787
Fam40-Sdlg7	unselected progeny	-0.571573	0.249491	0.0136549	-27.7307	0.600076	-0.241698	-29.8279	1.9316	-0.0990698	-1.73973	0.135007	-0.905813	-1.79068	-2.58213	-7.06379	-105.91	0.949783	-7.27103e-06	0.886605	-98.158	0.146595	-0.00720465	-0.31466	-1.04494	1.42898	1.21	0.0257777
Fam40-Sdlg8	unselected progeny	-1.02911	-3.64693	-0.00211189	8.52612	0.50347	0.081081	1.42911	1.76628	0.016492	-0.117829	0.0604312	-0.138065	-0.689759	-0.413368	-4.28559	-65.3131	0.398873	-9.183e-06	0.337876	-40.9016	0.208075	0.0190851	-0.0208458	-0.686129	1.14108	0.209299	0.0171642
Fam41-Sdlg1	unselected progeny	1.31796	9.21277	0.00512904	5.57815	0.18529	0.455639	-0.671266	0.0510737	0.0834537	-0.70982	-0.00959289	-0.141861	-0.536383	0.0875339	0.202807	-0.499787	-0.03563	-9.18212e-06	0.533804	5.12617	-0.254721	-0.0100483	-0.0714527	-0.375139	0.29663	2.0031	0.0249086
Fam41-Sdlg2	unselected progeny	0.00751997	-0.390237	0.0478384	9.95953	0.3492	-0.147656	-1.43975	0.188704	0.0320185	-1.2139	-0.291038	-0.253122	-0.547302	-0.00466595	-0.252037	-6.467	-0.128698	-5.68711e-06	0.271201	14.2036	-0.0776036	0.0252361	0.136053	-0.84848	1.11755	-0.94591	0.0552582
Fam41-Sdlg3	unselected progeny	-0.719769	-0.0228127	-0.0272299	-1.84371	0.246213	0.285869	6.12871	0.605005	0.0122101	1.39665	-0.280648	0.411825	0.0094276	0.704776	-0.398943	-5.60499	-0.407916	2.50853e-06	-1.65831	-27.943	0.26849	0.0307479	0.183551	-0.236444	0.0870519	-3.0594	0.0592097
Fam41-Sdlg4	unselected progeny	0.115889	-1.05116	-0.0306277	-18.2253	0.156916	0.0797135	-12.6011	0.327825	0.0314334	-0.653217	-0.175419	-0.314716	-0.237617	-0.812664	-1.27543	-23.7805	0.107928	-7.90589e-06	0.487076	50.6376	-0.173167	-0.00385758	-0.229182	-0.505714	0.153884	4.04695	0.087749
Fam41-Sdlg5	unselected progeny	0.543997	7.47381	-0.0776895	6.26724	0.00314098	1.44421	12.3211	0.409991	0.0105871	1.87437	-0.0619985	0.856905	1.51909	2.43365	1.50547	17.862	-0.120899	-2.59025e-07	-5.1339	88.2969	0.145747	0.04126	0.354958	-0.370661	-0.860835	-0.93906	0.0856353
Fam41-Sdlg6	unselected progeny	0.351797	4.6715	0.0338139	35.7031	0.189249	-0.0910211	17.6693	-0.0100672	-0.0114835	-1.14622	-0.271414	-0.166967	-0.418497	0.363673	1.89064	22.1742	-0.0717347	-6.95739e-06	0.853836	110.151	-0.314956	0.016076	0.0302551	-0.358193	0.652304	-3.05869	0.097017
Fam41-Sdlg7	unselected progeny	-0.70776	-0.18595	0.0341781	19.5336	0.260608	-0.705891	0.189462	0.066865	-0.0195724	-1.65954	-0.18707	-0.52594	-1.39592	-0.845289	0.68749	4.8073	-0.0783158	-6.792e-06	-0.0340242	21.1394	-0.370475	-0.00483726	-0.056218	0.0552793	0.815384	-2.01524	0.124573
Fam41-Sdlg8	unselected progeny	-1.66415	-7.43513	0.00136529	19.0201	0.213302	-0.220532	6.61818	0.445615	0.0414502	0.264829	-0.229492	0.138038	-0.289725	0.487703	-0.143455	-7.28434	-0.0234253	4.69973e-06	-1.30976	102.638	0.0916969	0.0361621	0.209118	-0.242903	0.196094	-6.52321	0.0614427
Fam41-Sdlg9	unselected progeny	0.358645	2.08391	-0.0495833	-1.00176	0.328119	0.62814	-12.3277	0.260452	0.0568556	0.91896	-0.163516	0.366003	0.486635	0.976079	0.129998	-3.21317	-0.0978138	-2.42507e-06	-3.94097	-15.8008	0.221763	0.0346122	0.19304	-0.648982	0.622922	0.877859	0.045697
Fam42-Sdlg1	unselected progeny	-0.17525	-2.19002	-0.0424464	-3.66363	0.110058	0.682071	-9.77762	0.822893	0.0588423	-0.251812	0.0370362	0.0288257	0.320207	0.585564	0.671512	5.486	0.157689	-7.26069e-06	-0.140832	52.0549	-0.456578	-0.00258586	0.0248166	-0.188387	-0.167905	0.978625	0.110521
Fam42-Sdlg2	unselected progeny	0.253305	-1.85856	0.110473	33.8016	0.181591	-0.684693	8.23736	0.0289156	-0.0463909	-0.19617	-0.120798	-0.181945	-0.368601	-0.592888	0.0840642	1.20672	-0.237684	-1.27117e-05	0.342197	8.97335	-0.0316949	0.0130157	-0.240877	-0.696558	0.915504	2.45841	0.122188
Fam42-Sdlg3	unselected progeny	0.809866	2.45731	0.0232499	-5.40487	0.101951	0.51199	-14.6202	1.18386	0.037276	-0.494867	0.0166934	-0.143278	-0.61891	-0.0820533	-1.52344	-23.7507	0.236637	-5.21254e-06	-0.790297	-0.273822	-0.0300251	0.0162831	0.0816666	-0.749556	-0.115361	0.946112	0.0279768
Fam42-Sdlg4	unselected progeny	0.0768119	-0.099253	0.0034822	-4.22132	0.159742	0.61705	-17.0632	0.992849	0.0989591	-0.281148	0.15163	-0.134311	-0.162137	-0.195943	-1.27251	-18.1663	0.092061	-8.87286e-06	1.09292	-40.6465	-0.180131	-0.00636606	-0.0506518	-0.628936	0.539266	4.21252	0.0178096
Fam43-Sdlg1	unselected progeny	0.0967559	2.8344	-0.00464888	-12.2434	-0.0255792	0.30664	-12.4774	1.16098	0.0453467	1.0039	0.00943665	0.222146	0.0901102	0.229824	-0.968388	-13.8532	0.267135	-2.58344e-06	-1.67722	-34.3022	0.55465	0.0155087	0.322559	-0.623469	-0.874943	0.596911	-0.062664
Fam43-Sdlg2	unselected progeny	-0.628662	-1.18172	0.0210709	-8.57126	0.143776	-0.201935	-9.13403	1.69488	0.183645	1.31545	0.209197	0.172176	-0.228236	-0.302276	-2.84127	-44.1393	0.709308	3.81517e-07	-0.565295	-77.342	0.386235	0.00546277	-0.0308322	-0.663638	-0.385467	0.987904	-0.0727045
Fam43-Sdlg3	unselected progeny	-1.51432	-4.52698	0.0798686	3.65451	0.424297	-0.593992	-15.8755	0.655904	0.0160402	-0.98121	-0.178335	-0.501494	-1.26397	-1.43309	-3.64087	-54.722	0.177597	-1.00299e-05	0.134962	-44.8495	-0.134897	-0.0180639	-0.360711	-1.17018	1.06257	-2.28211	0.033881
Fam44-Sdlg1	unselected progeny	-1.60368	-4.35047	0.0593394	19.3168	-0.314779	0.384159	37.3696	-1.38909	-0.0181793	0.576734	-0.23075	0.262989	0.367017	0.612122	5.26629	82.2381	-0.227045	3.62892e-06	-0.697099	-33.2343	0.0511925	0.0254424	0.301214	0.488948	-1.28542	-4.73987	0.0468435
Fam44-Sdlg2	unselected progeny	0.906229	5.14545	0.0492543	6.68434	-0.450506	0.660638	4.01665	-0.720404	-0.0155489	0.808813	0.0846791	0.487829	0.832247	1.5246	4.67891	72.4475	-0.248498	-1.72142e-06	0.8987	-68.805	0.0511406	0.0079132	0.279648	-0.00410231	-0.847921	-0.420752	0.0289961
Fam44-Sdlg3	unselected progeny	-1.61077	-8.49412	0.123233	13.3605	-0.129566	-0.54403	15.4512	-0.640274	-0.0871701	-0.260753	-0.25008	-0.162422	-0.487579	-0.649468	2.92628	45.4136	-0.25974	5.44536e-06	2.97332	-28.2762	0.152238	0.0151386	0.264961	0.306886	-0.450593	-5.38124	-0.000777329
Fam44-Sdlg4	unselected progeny	-0.713661	-3.92012	0.0459478	7.71639	-0.091492	0.459239	9.17996	-0.831374	-0.0519457	1.12892	0.00668363	0.495908	0.422726	1.23516	3.71691	60.1051	-0.201272	5.93446e-06	0.225081	-24.0915	0.327528	0.0148754	0.44387	0.272528	0.732225	-2.4977	0.00471595
Fam44-Sdlg5	unselected progeny	-1.18632	-2.61613	0.0456866	26.3805	-0.238595	0.283205	25.916	-1.61543	-0.00927794	0.103171	-0.157659	0.35227	0.0836326	1.40071	4.45817	69.4886	-0.272299	2.40301e-06	2.19448	-59.1111	0.0329215	0.00442608	0.381574	0.469737	-0.296839	-5.19795	-0.0456963
Fam44-Sdlg6	unselected progeny	-1.23668	-4.19404	0.147171	39.6257	-0.119593	-0.0214802	30.0707	-0.942093	-0.138862	-0.426145	-0.367556	-0.0088368	-0.46348	0.242744	3.74137	57.2688	-0.334942	1.1257e-06	2.31358	-39.4243	0.0310113	0.0147405	0.306428	0.309088	-0.751549	-7.13511	-0.0239782
Fam44-Sdlg7	unselected progeny	0.446934	7.52185	0.216579	34.9928	-0.0786855	-0.560821	27.9273	-1.82107	-0.0688715	-1.13775	-0.393812	-0.348177	-0.661077	-0.744689	4.30206	67.2867	-0.364099	-3.99638e-06	-0.237682	-19.0693	-0.272741	-0.00156546	-0.0151032	0.150681	0.179869	-4.85123	0.00968237
Fam44-Sdlg8	unselected progeny	-0.24179	2.00332	0.0651402	-8.79471	-0.228297	-0.0257394	-0.804126	-1.56278	-0.0308645	-0.57656	-0.0535518	0.1084	-0.575744	1.02835	4.21122	66.2867	-0.117204	3.40802e-06	2.9258	-39.2834	-0.297671	0.0013813	0.342872	0.031963	0.471679	-4.91231	0.0585397
Fam45-Sdlg1	unselected progeny	-0.498189	-2.75025	-0.0459811	-0.836684	0.485677	-0.540636	4.45212	-1.46809	-0.151949	-1.70233	-0.0884472	-0.478037	0.251692	-0.63325	-3.96623	-56.7813	-0.250033	3.99171e-06	4.56031	120.171	-0.302836	-0.0255464	-0.075178	0.38227	1.84365	-7.28431	0.0580075
Fam45-Sdlg2	unselected progeny	-0.167828	0.785659	-0.101642	-14.8938	0.110818	0.510853	-5.683	-0.0864811	0.0166958	0.391744	0.041444	0.137223	0.495779	0.446788	-2.6988	-41.0356	0.0883701	6.10554e-07	1.93335	23.857	-0.218239	0.00725317	0.224099	0.161753	0.378351	1.07135	-0.0127767
Fam45-Sdlg3	unselected progeny	-1.00274	-2.37641	-0.079645	3.24226	0.240326	0.0515207	-7.80222	-0.483285	-0.0784999	0.493949	-0.134787	0.205032	0.359664	0.652755	-1.28645	-21.6113	-0.238119	8.13303e-07	2.13569	102.332	-0.138602	-0.00474245	0.168539	0.626302	0.932529	-4.97375	0.0429496
Fam45-Sdlg4	unselected progeny	-0.381504	2.42596	-0.0352854	10.5349	-0.0685242	0.0915338	10.3604	-0.495543	-0.0282227	-1.05342	-0.169804	-0.136452	0.430704	0.355717	-0.420658	-8.50586	-0.244669	1.30003e-06	-0.0718087	90.9545	-0.66577	-0.0318533	-0.097273	0.966688	-0.65055	-8.03845	0.0832095
Fam47-Sdlg1	unselected progeny	-2.53805	-9.09613	-0.0765297	-10.4561	0.050219	-0.400152	-3.81905	-0.510824	-0.0496203	-1.24199	-0.178932	-0.565093	-1.26637	-1.55784	-2.04921	-30.2578	-0.0375698	-3.26398e-06	2.63554	-69.6844	-0.318592	-0.0226306	-0.299622	-0.19139	0.441028	-2.68297	-0.0358219
Fam47-Sdlg2	unselected progeny	-3.44695	-13.5079	0.0175054	8.31039	-0.0366219	-1.38715	-0.497724	-1.40173	-0.0904135	-2.80971	-0.320307	-0.82792	-1.78206	-1.3014	0.648968	8.1432	-0.0230737	-9.58549e-07	4.88512	-27.5359	-0.90798	-0.0317329	-0.107433	0.11667	1.11713	-6.15642	-0.00848032
Fam47-Sdlg3	unselected progeny	-4.61729	-16.2405	0.0198945	6.74486	0.0773284	-1.27171	12.2409	-1.12217	-0.135476	-2.55518	-0.294632	-0.840891	-1.53976	-1.62006	-1.06457	-15.319	0.0342591	1.91066e-06	5.03856	-5.21116	-0.579754	-0.0290317	-0.0969343	0.13399	1.46455	-5.98634	-0.0479124
Fam47-Sdlg4	unselected progeny	-3.75133	-15.3446	-0.0532608	-22.418	0.128206	0.0246692	-4.96191	-1.26136	-0.0390615	-0.88434	-0.103623	-0.186497	-0.598649	-0.0669989	-2.83976	-41.9027	-0.135751	1.81612e-06	5.77314	-11.3952	-0.391728	-0.0249239	0.0590371	-0.0323971	0.850688	-3.66626	-0.100835
Fam47-Sdlg5	unselected progeny	-4.28892	-14.545	0.11771	11.6173	0.0186292	-1.70774	-1.31366	-1.55208	-0.141904	-3.4123	-0.384082	-1.14393	-2.14004	-2.36387	-2.05587	-30.1266	-0.307337	-2.4738e-06	8.03017	-61.545	-0.663342	-0.0376777	-0.208049	0.0703778	1.09238	-9.09706	-0.0969754
Fam47-Sdlg6	unselected progeny	-2.25797	-7.10553	0.00351029	-28.9745	0.0663771	-0.229536	-24.5293	-1.22804	-0.00505073	-1.51295	-0.235254	-0.444961	-0.743388	-0.725103	-3.21291	-47.4038	-0.291757	4.50849e-06	6.2005	-42.5325	-0.547715	-0.00517168	0.158921	0.317247	1.63213	-5.43531	-0.0430476
Fam47-Sdlg7	unselected progeny	-2.48354	-11.4961	-0.0117816	-17.8274	0.163232	-1.10015	-19.7655	0.161729	-0.0103906	-1.72222	-0.137053	-0.752645	-1.68415	-1.93308	-2.70782	-40.2395	-0.115567	1.57818e-06	2.5691	-48.4527	-0.366879	-0.0185271	-0.108018	-4.75454e-05	1.9093	-3.6902	-0.0106211
Fam47-Sdlg8	unselected progeny	-3.65975	-11.0083	-0.00833263	-0.259064	0.0818965	-1.07949	-7.12104	-0.140575	-0.120842	-3.00769	-0.251391	-0.784093	-1.58059	-0.877213	-1.92855	-29.4562	0.234821	2.64891e-06	4.56415	-36.5215	-0.940063	-0.0161581	0.138986	-0.448924	1.82059	-8.84299	-0.000194385
Fam48-Sdlg1	unselected progeny	-1.46445	-7.06424	-0.195302	-6.89185	0.145709	1.06908	3.98485	0.302429	0.0566475	-0.337009	-0.0209697	0.354785	0.786509	2.03159	-2.61367	-41.0219	0.0323824	1.81819e-05	-0.317948	61.9572	-0.539647	-0.0223041	0.395733	0.228304	1.43541	-7.82947	-0.0477831
Fam48-Sdlg2	unselected progeny	-1.83422	-7.04814	-0.209857	-45.6053	-0.272574	0.994894	-28.8613	0.195518	0.185471	-0.302953	-0.0501176	0.0895185	0.665472	0.707846	-0.136218	-1.39492	0.134575	8.94891e-06	0.258823	11.4722	-0.720247	-0.0197866	0.296332	0.567881	0.615895	-4.70624	0.018217
Fam48-Sdlg3	unselected progeny	-1.60489	-1.5896	-0.1764	-5.14246	0.153107	0.379907	-22.9751	0.348231	0.0704062	-0.577948	-0.172752	0.143608	0.222167	1.2266	-2.44246	-40.8123	-0.0457514	3.7054e-06	0.279945	23.7482	-0.546347	-0.0164601	0.251392	0.591362	1.69662	-9.66239	-0.0270058
Fam48-Sdlg4	unselected progeny	-1.27496	-2.42195	-0.0947448	5.54993	0.00149878	0.653248	3.69652	0.613727	0.100418	-1.26601	-0.202702	-0.0432062	0.0289221	0.977586	-0.0182641	-2.83178	0.150199	5.53021e-06	-2.48074	-34.1023	-0.673367	-0.0241043	0.0788582	0.20028	1.71045	-7.66316	-0.0105051
Fam48-Sdlg5	unselected progeny	-1.0708	-1.46854	-0.293898	-16.3743	-0.0189294	1.40156	-6.21288	-0.93104	0.117978	1.42287	-0.0484343	0.676907	1.44459	1.95753	-0.0611927	-3.50721	0.0566856	9.87429e-06	-2.18145	66.6384	-0.238527	-0.016532	0.143027	0.171036	1.3917	-3.28581	-0.0342753
Fam48-Sdlg6	unselected progeny	-2.8895	-9.13596	-0.166881	-20.7822	-0.175418	-0.131213	-18.1785	0.301058	0.160123	-0.996764	-0.0632742	-0.122414	-0.621543	0.269272	-0.879932	-12.6166	0.0177447	2.8066e-06	0.515367	-59.4721	-0.460079	-0.0102831	0.224984	0.23958	0.586857	-6.16091	-0.083737
Fam48-Sdlg7	unselected progeny	-2.93837	-7.19193	-0.211875	-27.0504	0.0291401	0.914131	-20.2274	0.254273	0.139108	0.293249	-0.0414906	0.444637	0.70091	1.90057	-2.36683	-36.8393	-0.0439192	8.83937e-06	0.865212	-13.9677	-0.372325	0.0104095	0.583767	0.410218	0.816298	-9.30774	-0.0425444
Fam49-Sdlg1	unselected progeny	-1.35768	-2.10509	-0.133517	-20.2048	0.532177	1.13209	-22.3203	0.892134	-0.0245048	-0.0815186	-0.106816	0.28171	0.355532	1.44161	-3.68305	-54.2794	0.21319	-3.19048e-07	-0.364082	-22.9545	-0.347908	-0.0141218	0.122279	0.482847	0.530441	-4.087	0.0218962
Fam49-Sdlg2	unselected progeny	-0.28964	0.476922	-0.141677	-38.2372	0.367994	0.625282	-34.809	1.22392	-0.01303	-1.30314	-0.073157	-0.0659505	0.296809	0.938039	-5.3871	-78.0708	0.413933	-5.1839e-07	3.52906	-17.3664	-0.475402	-0.0302148	0.0727241	0.0404091	0.889638	-4.73858	-0.0194452
Fam49-Sdlg3	unselected progeny	-1.07174	-1.22231	-0.00926299	18.1069	0.0337687	-0.0787526	15.3655	0.525237	0.0646585	-0.813786	0.00595529	0.00257477	0.127094	0.870097	-2.86992	-43.7494	0.0194319	1.48047e-06	2.08838	-19.4386	-0.206423	0.00761592	0.23554	0.0533007	0.493561	-8.0299	0.0368749
Fam4-Sdlg1	unselected progeny	1.01146	6.07311	-0.192317	-10.3829	0.394241	1.19587	-2.44907	-0.0224046	0.0322479	0.619063	0.000640852	0.420863	1.19706	1.34968	-3.29394	-50.152	0.0439906	5.61425e-06	0.464868	76.404	0.0782309	-0.00113113	0.173396	0.573804	1.58081	-2.74501	-0.0379933
Fam4-Sdlg2	unselected progeny	0.938424	8.29208	-0.19097	-15.7479	0.275374	0.731649	-20.4045	-0.786111	-0.0686468	-0.725976	-0.0565012	0.0574174	0.417935	0.9628	-1.67546	-27.4788	0.235714	1.79131e-07	2.69905	24.7122	-0.420208	-0.0187443	0.063217	0.321502	1.79768	-0.273286	0.00720018
Fam4-Sdlg3	unselected progeny	-0.101539	1.92414	-0.106648	-24.6086	0.273455	0.025881	-35.8206	-0.283971	-0.1041	-1.09271	-0.163172	-0.275701	-0.0362472	-0.421507	-4.84086	-72.4904	0.0769543	-5.36897e-07	1.27976	9.59337	-0.453193	-0.0135352	-0.0469055	0.280867	1.19256	-4.88907	0.00790561
Fam4-Sdlg4	unselected progeny	0.880572	5.33251	-0.109538	-29.7098	0.518872	-0.214257	-37.165	-0.751764	-0.137839	-0.75868	-0.167203	-0.168852	0.0349017	-0.160488	-2.94704	-43.8815	0.00363469	-3.596e-06	1.95637	11.0018	-0.120427	0.00470477	0.166694	0.338305	2.77912	-0.188213	0.0157131
Fam4-Sdlg5	unselected progeny	0.538106	0.769045	-0.16568	-19.3996	0.223479	0.0576541	-14.9016	1.0108	-0.0176015	-1.07537	-0.0926602	-0.399373	0.0265752	-0.879428	-4.06996	-62.1439	0.598125	-2.4746e-06	2.42583	-42.9569	-0.286903	-0.033906	-0.0448643	0.503028	1.39964	-0.197293	-0.064318
Fam50-Sdlg1	unselected progeny	0.593995	4.95878	0.0492472	9.88217	-0.183762	0.0354021	25.7751	-0.0140685	-0.0712229	-0.00955186	0.0208184	0.150079	0.447792	0.747879	4.70002	71.5388	-0.119144	2.91388e-06	-0.591659	158.75	-0.147763	-0.00705856	0.240756	0.632373	-0.389608	-4.97276	0.0649756
Fam50-Sdlg10	unselected progeny	0.193455	4.71369	0.0586185	20.2351	0.0142056	-0.00973351	19.3845	-1.33492	-0.0885803	0.491963	-0.169964	0.169453	0.43234	0.237841	4.4307	66.9328	-0.207119	-2.88644e-06	2.05827	54.2942	-0.0937841	-0.0212902	-0.0674246	0.53381	-0.501801	-2.41304	-0.0531365
Fam50-Sdlg11	unselected progeny	1.90953	9.88635	-0.112477	12.1568	-0.418641	-0.123046	7.76264	-1.4557	0.0187067	0.214832	-0.0424864	0.073165	0.36796	0.133839	4.82543	71.2555	-0.174169	6.03474e-08	-3.63799	3.53006	-0.080852	0.0132	0.0667754	0.212054	-0.79196	2.17266	0.0461268
Fam50-Sdlg12	unselected progeny	1.21044	7.71746	0.0908153	15.7284	-0.247578	0.66599	25.7562	-1.51559	-0.0384606	0.889398	-0.229539	0.483582	0.848043	1.46291	5.91981	90.4723	-0.287629	1.62847e-06	-3.13217	22.0697	-0.166023	0.0081428	0.0772903	0.450841	-0.159241	-3.4586	0.115094
Fam50-Sdlg13	unselected progeny	0.551195	1.75992	-0.0130468	10.9663	-0.380961	1.09941	24.6193	0.00111162	0.088213	1.59028	0.197552	0.796446	1.34197	2.39061	4.53333	69.5941	0.025971	2.62588e-08	-1.73619	94.7955	-0.0231164	-0.014062	0.26401	0.023924	-1.01775	-4.02809	-0.0320855
Fam50-Sdlg2	unselected progeny	1.31685	3.38728	-0.0505539	-16.1393	-0.253848	1.69395	11.2969	-1.06093	0.0338069	1.49464	0.150104	0.614505	1.41204	1.62847	2.41557	40.4445	-0.087422	8.19126e-06	-1.44319	98.0754	0.0781946	0.0014018	0.317155	0.385549	-0.111117	1.07826	0.0600699
Fam50-Sdlg3	unselected progeny	1.80124	6.37141	-0.183728	-17.0041	-0.0900554	1.23203	5.51393	-1.61919	0.0144519	2.65884	0.18333	0.905253	1.69445	1.84169	3.38469	53.4848	-0.362967	2.40916e-06	-0.88693	91.7021	0.475379	0.00507575	0.236626	0.650379	-0.368639	1.2942	-0.0106024
Fam50-Sdlg4	unselected progeny	0.952802	6.37007	-0.0566023	0.675548	-0.234867	0.548199	9.65627	-0.0138473	0.0418739	0.190528	0.124884	0.347127	0.754342	1.52608	4.15005	64.2235	-0.282346	4.47526e-06	-1.05763	34.9798	-0.276102	-0.00558412	0.277233	0.790979	-0.682267	-1.90728	0.0416933
Fam50-Sdlg5	unselected progeny	0.402952	-0.132365	-0.0925344	-20.7186	-0.423525	1.32926	9.53755	-1.0966	0.0290524	1.12152	0.164506	0.651051	1.23875	2.15301	1.70858	26.9461	-0.118422	8.65908e-06	0.0283939	68.5664	-0.184544	-0.0157103	0.340486	0.360355	-0.855215	-0.444513	0.0512444
Fam50-Sdlg6	unselected progeny	0.389624	2.80741	0.00530953	20.2944	-0.149009	0.240221	18.4801	-0.0368635	0.0567049	0.624616	0.0163394	0.357027	0.4467	1.06326	3.19847	48.2814	-0.199606	4.5693e-06	0.985196	30.2776	-0.106351	0.00349052	0.162783	0.23515	-0.641999	0.617158	0.00859969
Fam50-Sdlg7	unselected progeny	2.09267	13.4758	-0.0663094	-3.91388	-0.213182	0.698133	-0.0427689	0.158381	0.0277335	0.362239	0.186676	0.409735	0.950523	1.60226	2.75127	40.9451	-0.0341423	-2.1459e-06	0.288544	53.8196	-0.18471	-0.0111033	0.258814	0.47086	-0.445363	2.87521	0.00967334
Fam50-Sdlg8	unselected progeny	0.786714	5.15433	0.000546936	23.4366	0.0200707	0.0957166	13.11	-0.329616	0.0165012	0.205777	0.0013573	0.0240343	0.891532	-0.0770801	3.48925	51.6275	-0.555485	-4.55621e-06	-4.13257	45.2186	0.13794	-0.0152425	-0.158466	0.46071	-0.382358	0.941059	-0.0569168
Fam50-Sdlg9	unselected progeny	0.885536	4.19914	0.0716791	16.6764	-0.00277642	0.900609	19.7864	-1.06471	-0.00686786	0.996464	-0.0532597	0.535886	0.998208	1.66817	3.65491	53.5328	-0.408506	3.84277e-06	-3.88025	7.03582	-0.114716	-0.00400164	0.175996	0.627531	-0.409149	-2.54055	-0.0303235
Fam51-Sdlg1	unselected progeny	1.3538	10.3538	-0.100982	5.98961	-0.332546	0.151249	-1.89428	-0.25951	0.0919686	0.465129	0.0168697	0.0878931	0.249901	0.122964	1.07318	11.9768	-0.43788	3.56131e-06	-4.28749	-42.6126	-0.146944	-0.0023211	-0.0253885	0.506727	-0.506673	-1.83186	0.0738318
Fam51-Sdlg2	unselected progeny	1.9975	11.8704	-0.0891443	6.94293	-0.193051	0.817599	5.50372	0.200234	0.190361	1.70228	0.161564	0.64209	0.913651	1.54915	1.05406	12.187	-0.435244	-1.76016e-06	-2.62839	-30.5395	-0.0279998	0.0145094	0.0412458	0.694459	-0.980411	-0.236214	-0.0204291
Fam51-Sdlg3	unselected progeny	1.02954	5.64314	-0.186185	-15.7608	-0.202959	0.986612	-11.9836	-0.527932	0.112798	2.56078	0.201509	0.79691	1.24121	1.54276	0.597874	6.97297	-0.432413	4.3188e-06	-1.04833	-6.76949	0.357618	0.0173087	0.280883	0.770451	-0.694739	-1.24388	0.0240265
Fam51-Sdlg4	unselected progeny	0.554289	3.96941	-0.116009	-32.9017	-0.435772	1.30089	-30.2032	0.043533	0.209194	2.41656	0.253301	0.88799	1.61963	2.09474	-0.0525843	-3.73011	-0.2113	6.26097e-07	-0.125623	10.981	0.0559138	-0.0225761	0.309424	0.391838	-1.02735	2.91919	0.0164297
Fam51-Sdlg5	unselected progeny	1.63237	10.0131	0.00678457	-0.214677	-0.258505	1.02549	1.77424	-0.0193224	0.0750111	1.17229	0.193927	0.518353	0.876281	1.41278	0.197985	-0.230531	-0.232053	9.20209e-07	-1.59168	39.4784	-0.110201	0.00343987	0.358893	0.631975	-1.09181	-1.10037	0.00386374
Fam52-Sdlg1	unselected progeny	0.0013402	0.746153	-0.137091	-35.3774	-0.152629	-0.175328	-18.4412	0.167775	-0.0351541	-0.590982	0.0866618	-0.177846	-0.250941	-0.114309	-2.7338	-37.5919	-0.161795	2.14653e-05	0.20139	-97.5753	0.218552	-0.0102125	-0.0247019	0.520953	-0.429065	0.985933	-0.0622946
Fam52-Sdlg2	unselected progeny	-0.629198	-3.1732	-0.142104	-27.0604	0.142334	0.137919	-15.8992	0.324659	0.0292506	0.68253	0.0809286	0.250366	0.921654	0.615157	-1.46936	-22.5463	-0.154949	7.09912e-06	0.475382	-84.3778	0.541165	-0.00263199	-0.0138112	0.794507	0.250857	0.0270088	-0.0709054
Fam52-Sdlg3	unselected progeny	-2.11674	-9.7851	-0.085743	-28.2684	-0.0204285	-0.775069	-3.0191	-1.26892	-0.0265058	0.1232	-0.0727158	-0.114459	0.164878	-0.502233	1.76133	28.8293	-0.316699	4.29019e-06	-0.0623553	-67.0647	0.367573	-0.012774	-0.0373115	0.577542	0.377702	-1.84344	-0.100312
Fam53-Sdlg1	unselected progeny	0.0866368	2.93285	-0.222744	-23.7766	0.15348	0.829856	3.6527	-0.00927585	0.0540512	0.842696	0.0392835	0.558348	1.88623	2.0392	-0.0973265	-3.96079	-0.335272	9.92898e-06	-1.50749	-87.6712	0.213064	0.0134231	0.408628	0.85127	0.88944	1.5856	-0.0896958
Fam53-Sdlg2	unselected progeny	0.355796	3.45183	-0.172683	-19.6993	-0.132259	1.13355	-1.55368	-0.356829	0.104824	1.16868	-0.00552986	0.734527	1.71416	2.50454	0.287461	3.40952	-0.231233	9.24865e-06	-1.56349	-90.1447	0.150323	0.00926905	0.413685	0.920933	-0.463177	-0.499857	-0.0572976
Fam53-Sdlg3	unselected progeny	-0.0693939	-2.94102	-0.257752	-41.4353	-0.162308	0.756865	-7.22652	-0.644222	0.078768	2.37941	-0.0723412	0.772644	1.9474	1.54781	0.823755	11.6121	-0.31844	1.01661e-05	-1.02288	-20.8122	0.670224	0.0310602	0.331629	0.862085	-0.314259	3.88288	-0.14934
Fam53-Sdlg4	unselected progeny	0.243519	4.45553	-0.163295	-25.6082	-0.149368	1.0062	6.15805	-0.0726041	0.154766	1.40867	0.109378	0.668579	1.46853	1.99845	0.39173	5.35519	-0.0799901	1.44111e-05	-1.56192	-85.8143	0.441678	0.0291197	0.635795	0.731399	-0.147021	-1.75157	-0.0414034
Fam53-Sdlg5	unselected progeny	0.978006	7.13841	-0.176295	-26.3194	-0.0549613	1.04269	8.48597	-0.0743018	0.186496	2.05569	-0.153432	0.898976	1.40498	2.40888	0.037217	-0.376033	-0.30248	9.6854e-06	-3.84951	-52.7675	0.709367	0.0496135	0.640361	0.661073	-0.984992	0.0276033	-0.0699297
Fam54-Sdlg1	unselected progeny	-2.01387	-7.60332	-0.100289	-10.9072	0.490388	-0.0251556	0.516043	1.22976	0.0172255	-1.09357	-0.201841	-0.105881	0.0400845	0.621876	-2.60802	-39.2869	0.345858	1.4885e-07	-0.220305	-9.63781	-0.286126	-0.026635	-0.103717	-0.516421	1.04902	-4.77196	0.00952782
Fam54-Sdlg2	unselected progeny	-1.31052	-5.63002	-0.104039	-37.4858	0.165914	0.222629	-27.3263	1.19587	-0.0208097	0.423414	-0.0588336	0.277819	0.802665	0.99196	-5.5497	-79.239	0.453493	6.73117e-06	1.36044	-36.2423	0.0784782	0.00914125	0.287246	-0.383646	-0.00450964	-1.03951	-0.00433826
Fam54-Sdlg3	unselected progeny	-1.98971	-6.67107	-0.114932	-30.0474	0.234792	-0.0476665	-12.0435	-0.696001	0.0113606	0.0122349	-0.182974	0.0200056	-0.045306	0.247583	-1.91212	-29.422	-0.164806	3.25437e-06	-0.796857	1.34899	0.325956	0.00290787	0.0245411	0.20855	0.213232	-0.407653	-0.0495388
Fam54-Sdlg4	unselected progeny	-0.166791	2.206	-0.0594532	-16.9344	0.223401	0.627359	-10.9984	0.936582	0.159458	0.70154	0.137604	0.327649	0.0351369	1.01088	-2.51733	-39.6721	0.375199	6.7273e-07	0.747508	-40.7127	0.316601	0.00871546	0.174355	-0.429442	0.0547947	-4.79037	0.0122937
Fam55-Sdlg2	unselected progeny	1.27663	8.40441	-0.11101	-1.31298	-0.261682	1.13645	14.0891	0.398667	0.136978	3.17391	0.168729	1.06027	1.26226	2.23911	2.12339	28.7504	-0.497697	2.4825e-06	-3.93337	-37.7514	0.633401	0.0488845	0.424175	0.802052	-0.47059	3.75686	0.00301078
Fam55-Sdlg3	unselected progeny	1.05985	3.26371	-0.108438	-13.1117	-0.143772	0.342558	2.72745	0.0332616	0.138288	2.16617	0.202633	0.737822	0.774927	1.66931	-0.341994	-7.83318	-0.547569	5.04464e-06	0.956812	-40.1697	0.478074	0.00617591	0.218874	1.07139	-0.648891	2.64017	-0.0595241
Fam56-Sdlg1	unselected progeny	-1.71741	-4.77595	-0.0614735	-11.3357	-0.0380013	-1.00094	-0.331151	0.0176508	0.133566	1.93924	-0.159119	0.662163	0.938244	1.44366	1.15146	15.0965	-0.189508	5.26185e-06	-0.882953	-48.1482	0.260961	0.0101144	0.225212	0.215947	-0.504768	-2.50625	-0.10044
Fam56-Sdlg2	unselected progeny	-1.49538	-4.3797	-0.134035	-13.2209	-0.0296748	0.630274	-17.2877	-1.06388	0.0744556	1.85855	-0.00384787	0.762526	1.10798	2.1712	-1.21961	-19.7887	-0.132496	1.23509e-06	-0.161165	-33.9238	0.288871	-0.0183109	0.221273	0.340874	-0.969176	1.80755	-0.148605
Fam57-Sdlg1	unselected progeny	-0.164897	-1.61325	-0.0281408	12.4304	0.16511	-0.114081	-3.86232	0.0674565	-0.0315522	0.632688	-0.177459	0.305359	0.549568	1.02635	0.160714	0.281918	0.0514514	1.12134e-06	5.71282	-70.1004	0.164484	-0.0173442	0.036751	0.452409	0.0500864	0.308699	0.0239326
Fam57-Sdlg2	unselected progeny	0.278214	0.850683	0.016926	13.2319	0.0506653	-0.511771	-0.857196	-0.336651	-0.0182726	0.0304884	-0.0895798	0.218441	0.68308	1.10377	-1.30298	-22.9778	-0.137484	1.46674e-06	5.68548	-87.0253	-0.211297	-0.0264362	0.0463892	0.401585	-0.674264	-0.989935	0.0481289
Fam5-Sdlg1	unselected progeny	-0.760404	-3.46649	-0.119638	-34.8033	0.148167	0.912726	-7.77126	0.743215	-0.092332	0.732034	-0.198183	0.377815	1.76519	1.31674	-3.02004	-44.4718	-0.0149501	3.8997e-06	-0.134125	57.5512	0.00227477	0.00932413	0.155563	0.864475	0.0752975	2.16904	-0.0611006
Fam5-Sdlg2	unselected progeny	-0.156296	0.321113	-0.0749449	-15.2849	0.345575	0.0909864	-5.62325	-0.233559	-0.0840487	0.744105	-0.199774	0.182448	0.323123	0.30379	-3.4294	-53.1434	-0.473665	-1.43829e-06	1.67527	24.032	0.181677	-0.00126453	-0.150593	0.737664	0.752859	1.68734	-0.0980698
Fam5-Sdlg3	unselected progeny	0.550127	2.38815	-0.0383938	-5.46547	0.0970079	0.755567	19.8496	0.430807	-0.0162973	0.394921	-0.107231	0.219569	1.31582	0.833702	0.611272	10.7331	-0.0515844	1.09169e-05	-1.59432	-0.891699	0.0756485	-0.000241906	0.150666	0.861195	-0.491059	0.309042	-0.00794612
Fam5-Sdlg4	unselected progeny	0.916336	2.31754	-0.0404759	-19.0832	0.293224	0.25632	-6.52894	1.18929	-0.0720701	0.989657	-0.0850476	0.272716	0.976601	0.590866	-3.67764	-56.6608	0.162303	-8.44911e-07	-0.24112	-24.3535	0.256751	0.000979029	0.0123509	0.53091	-0.01766	3.31487	-0.0534802
Fam61-Sdlg1	unselected progeny	-0.893421	-4.64472	-0.200558	-31.0485	-0.298303	1.12144	9.16339	0.453668	0.234203	1.6826	0.166329	0.638747	1.26355	1.53333	1.63267	27.5928	-0.102389	7.89879e-08	-4.29098	23.9627	0.357258	0.0407304	0.571813	0.517882	-0.49462	0.0898134	-0.0550897
Fam61-Sdlg2	unselected progeny	-0.637024	-2.99747	-0.152715	-9.27246	-0.26636	1.09551	10.4867	0.36772	0.116746	1.48209	0.257691	0.696638	1.35696	1.94246	-0.00401367	1.23015	-0.109999	1.86821e-06	0.336011	-31.9625	0.129091	0.0192136	0.430624	0.900805	-0.475137	0.267272	-0.0498789
Fam62-Sdlg1	unselected progeny	-3.32934	-13.5274	-0.0286672	-0.48536	-0.100055	-0.196717	11.125	1.06483	-0.146167	-0.659443	-0.0287385	-0.13143	-0.413987	0.0342423	-3.72119	-52.4843	0.291039	-5.42402e-07	-0.520267	10.6236	-0.189294	0.0262329	0.157659	-0.133017	-0.572063	-2.2857	-0.0276778
Fam62-Sdlg2	unselected progeny	-1.66515	-5.56411	-0.00426663	-2.54505	-0.00510799	0.316719	2.83301	1.4157	0.0356427	-0.0560876	0.130603	0.0464006	-0.324989	0.283249	-1.67566	-22.8271	0.400942	-9.55498e-06	-3.92854	4.75936	0.0401558	-5.96158e-05	0.099854	-0.299996	-0.717701	1.87597	0.0700794
Fam64-Sdlg2	unselected progeny	-3.13287	-8.92816	-0.144969	-16.9557	0.00156774	0.402527	-1.41776	0.306796	0.0321749	1.39099	0.299553	0.453615	0.0263785	0.990357	-2.19483	-31.8788	0.29743	3.70765e-06	1.4143	59.476	0.130278	-0.00938407	0.0583171	0.58368	-0.0687149	-10.0361	-0.0123207
Fam67-Sdlg1	unselected progeny	-0.576587	-1.99979	-0.0122071	36.4762	-0.302168	0.332337	32.4938	-1.1216	-0.0491736	1.77989	-0.0390479	0.734424	0.870354	1.85435	2.90035	43.6117	-0.341162	4.6134e-07	-3.43734	-27.3945	0.204831	0.0159631	0.194197	0.510133	-0.62345	1.70371	-0.0420522
Fam68-Sdlg1	unselected progeny	1.28718	4.97178	0.133431	14.6583	-0.153077	0.806717	26.89	0.182746	-0.0698201	1.09931	-0.24828	0.394717	0.272425	0.84453	4.96523	79.3839	0.0165435	1.07647e-05	-0.0350397	-128.622	0.553288	0.0246544	0.239665	0.877029	-0.994844	1.33072	-0.0260042
Fam6-Sdlg1	unselected progeny	0.347939	2.63259	0.0229572	9.26241	0.253156	-0.514485	-8.05172	-0.449494	-0.15874	-1.41244	-0.113391	-0.359025	-0.178323	-0.487444	-3.91229	-59.5581	0.0117753	-6.76769e-06	7.29924	28.7989	-0.314692	-0.0270272	-0.186416	0.192007	-0.238322	-3.95557	0.0422793
Fam6-Sdlg2	unselected progeny	-0.863733	-3.00019	-0.031282	26.5613	0.191533	-0.171838	-9.44518	0.437117	-0.110507	0.249599	-0.0686642	0.249633	-0.0439569	0.919359	-4.87467	-72.355	0.222721	-8.62366e-07	6.38065	44.3239	-0.0233246	-0.0200914	0.120709	0.180969	-0.292378	-5.50426	0.010955
Fam6-Sdlg3	unselected progeny	-0.816448	-6.87957	0.00692298	20.3612	0.274775	-0.677097	-8.79051	-0.665958	-0.243036	-1.27816	-0.25342	-0.275973	-0.674256	-0.147708	-1.36414	-17.5005	-0.246839	-2.3781e-06	6.0052	38.8961	-0.3195	-0.0218979	-0.260567	0.0327016	0.13632	-2.09391	0.0638309
Fam6-Sdlg4	unselected progeny	-0.77463	-5.5611	0.0334361	2.08234	0.304249	-1.08608	-18.9081	0.545417	-0.13744	-0.298808	0.0500925	-0.381777	-0.715975	-1.38875	-5.28833	-77.3382	0.374103	-6.71418e-06	8.76154	3.43903	0.0681738	-0.0260391	-0.19997	-0.0980002	0.701158	-0.95361	0.0308918
Fam6-Sdlg5	unselected progeny	-1.09982	-6.60057	-0.0167426	3.83602	0.158342	0.182768	-8.91553	0.321548	-0.170118	-0.0367006	-0.178595	-0.0128113	0.239401	-0.0585965	-3.31691	-48.0115	0.17389	-2.86181e-06	6.23543	29.7444	-0.234309	-0.00845763	-0.0418383	0.184182	-0.183945	-2.9933	0.00789125
Fam70-Sdlg1	unselected progeny	2.46359	8.10929	-0.0353591	21.4366	0.0868548	0.122982	12.3712	0.338707	-0.136461	0.470765	0.158946	0.150767	0.376864	0.28871	-0.489995	-6.94035	0.228381	-3.8905e-07	-0.427784	99.9255	0.399343	0.0193226	0.159476	0.237048	-0.099889	2.8733	-0.00926945
Fam74-Sdlg1	unselected progeny	-1.21717	-3.86263	-0.108078	-10.7774	0.410344	0.653965	-0.367109	0.311422	0.00616816	-0.0797059	-0.251518	0.169491	0.606442	1.11527	-1.75164	-25.9748	-0.344014	8.09543e-06	4.12314	42.6713	0.0929119	0.00485721	0.246366	0.355845	1.23253	-2.44838	0.03685
Fam75-Sdlg1	unselected progeny	-0.984921	-4.18046	-0.00989667	17.3895	0.447229	-0.0428469	7.78701	0.174632	-0.168813	-1.25589	-0.171084	-0.238058	-0.554625	0.0809711	-0.691987	-10.2394	0.221317	-3.98875e-07	4.52764	6.84603	-0.443495	0.0124218	0.187916	-0.624784	2.36994	0.550893	0.081632
Fam76-Sdlg1	unselected progeny	-0.641654	-3.45141	0.0380037	24.5994	0.0625375	0.397548	34.2193	-1.22912	0.0336925	0.810531	-0.0706757	0.310267	0.557817	0.783374	0.792908	9.12538	-0.430268	5.36172e-06	1.90532	142.621	-0.0731635	0.00855547	0.0631485	0.108201	-0.227324	-0.550165	0.0789592
Fam77-Sdlg1	unselected progeny	-0.303914	-1.84845	-0.00539079	13.4548	0.434212	-0.0275334	10.9453	-0.775531	0.0362396	-0.296945	-0.257956	0.106202	0.536079	0.828079	0.193466	0.141984	-0.174703	3.41326e-06	5.41976	132.092	-0.396178	0.0187918	0.376863	0.0656358	1.09491	-5.64759	0.0793932
Fam78-Sdlg1	unselected progeny	2.34155	6.1294	-0.0333439	14.6011	0.502254	0.57277	19.9344	0.139593	0.0248086	1.51035	0.207521	0.675882	1.42298	1.8581	-0.94205	-13.7985	0.0431255	5.27312e-08	3.98738	128.26	0.366853	0.0257187	0.3135	-0.025004	0.229956	2.17606	0.0513168
Fam7-Sdlg1	unselected progeny	0.231531	2.89064	-0.0677848	-41.1252	-0.0124553	-0.872813	-36.3318	0.131485	0.0419903	-1.39675	-0.0994246	-0.583763	-0.872822	-1.36673	-4.29498	-64.6261	0.0324551	3.70462e-06	-0.626807	-125.518	-0.0109215	-0.00358766	-0.233959	0.235755	-0.720568	2.66768	-0.0781599
Fam7-Sdlg2	unselected progeny	-0.105163	0.109962	-0.0732124	17.2049	0.159012	-0.882229	-6.87948	0.659832	-0.0300279	-2.15718	-0.209977	-0.485929	-0.498884	-0.207587	-2.10064	-30.5131	-0.137229	3.68218e-06	1.11961	-35.8063	-0.593891	-0.0268302	-0.216995	0.339603	0.108406	-3.33399	-0.013501
Fam7-Sdlg3	unselected progeny	-0.85875	-4.11231	-0.102545	-24.6449	0.0442247	-0.362907	-22.3952	0.596029	0.0355635	-0.529941	-0.137067	-0.165558	-0.157228	-0.225295	-4.00602	-58.9288	0.296353	3.76749e-06	0.891223	-61.4573	0.041494	-0.00166227	-0.00978941	0.0329699	-0.681878	0.580223	-0.0916785
Fam7-Sdlg4	unselected progeny	-0.212173	0.253301	-0.0610144	22.1852	-0.0571735	-0.582771	1.5916	0.693702	-0.0520065	-1.19564	-0.0369443	-0.415228	-0.532431	-0.796438	-2.66799	-37.5224	-0.35068	5.70076e-06	0.300613	-92.9863	-0.11112	0.000626244	-0.221349	0.526754	-0.111057	0.474919	-0.0235245
Fam7-Sdlg5	unselected progeny	-0.344449	-0.742329	-0.0345709	-12.3663	0.204936	0.504508	-12.9354	-0.952675	-0.0276622	1.77193	-0.0998291	0.656075	1.2415	1.52935	-0.822847	-9.69323	-0.191382	1.00277e-06	-0.188232	-65.7012	0.332428	-0.0018715	-0.0589761	0.832103	-0.673564	0.535265	-0.101082
Fam7-Sdlg6	unselected progeny	0.212662	2.5373	-0.196262	-40.932	-0.303439	0.79953	-28.4114	0.532378	0.0816294	0.476137	-0.0279989	0.39924	1.09164	1.5565	-1.95774	-27.0296	0.0545809	8.96232e-06	-2.56082	-60.0987	0.0912531	0.0144259	0.175302	0.471248	-1.32564	-0.411577	-0.115512
Fam7-Sdlg7	unselected progeny	-0.702818	-2.05746	-0.0862706	-18.6162	-0.305053	-0.462928	-5.14567	-0.162539	-0.0359636	0.809479	-0.106505	0.0624888	0.141113	-0.423508	-1.25831	-16.8841	-0.0790184	4.07335e-06	-0.447072	-39.0966	0.474043	-0.00178665	-0.45104	0.490999	-1.34154	2.82968	-0.0854829
Fam82-Sdlg1	unselected progeny	-0.111251	0.314163	0.0663246	-46.3502	0.286942	-1.0357	-56.1587	0.860388	0.0800545	-4.05394	-0.129668	-1.18223	-1.92694	-1.97854	-5.49284	-82.0695	0.430164	3.98226e-06	4.9359	-101.402	-0.918476	-0.00683845	-0.0165586	-0.934682	1.75887	-4.54853	0.000524606
Fam8-Sdlg1	unselected progeny	1.26283	6.70804	0.010603	5.73138	0.414087	0.420008	8.86791	1.52144	0.157962	1.40341	-0.0827147	0.216736	-0.238183	-0.255787	-1.19312	-18.3341	0.291371	-3.39673e-06	-4.45884	17.3262	0.608352	0.0247307	-0.0733627	-0.51874	0.265071	7.88986	0.0591157
Fam8-Sdlg10	unselected progeny	-0.311605	-0.395023	0.0620049	20.2653	0.395797	-0.249031	9.76001	0.503033	0.0560654	0.938878	-0.181004	0.185588	-0.0592945	0.211343	-0.418383	-12.5072	-0.255403	-1.61217e-06	-0.224579	42.6591	0.610614	0.0434547	0.0370499	-0.159834	1.12106	3.88536	0.0478682
Fam8-Sdlg11	unselected progeny	0.0990798	1.43489	0.0458149	2.46793	0.592889	-0.809305	-6.31039	0.82437	-0.0220848	-0.485858	-0.205892	-0.473973	-1.26483	-1.71937	-1.25101	-21.7205	0.251811	-1.31605e-06	-0.364296	26.9348	0.30867	0.0202453	-0.316277	-0.552781	1.06385	3.49689	0.0107804
Fam8-Sdlg12	unselected progeny	0.00382809	3.09671	0.0856403	13.6948	0.517534	0.373301	1.05287	0.163151	0.0424021	-0.878481	-0.205278	-0.367807	-0.514157	-0.898496	-1.48654	-24.9941	-0.218746	-1.20581e-05	-2.08387	-26.8092	0.0316123	0.000375233	-0.305108	-0.263879	0.174524	4.87474	0.0493968
Fam8-Sdlg2	unselected progeny	-1.3113	-4.0272	0.0382841	4.25529	0.317167	-0.167049	0.624496	-0.0468978	0.0714651	-0.631878	-0.286463	-0.476247	-0.845497	-1.55967	-0.431743	-12.9403	-0.228169	-7.68825e-06	-1.50299	-7.32648	0.175156	0.0183062	-0.254078	-0.475467	0.714022	3.8456	0.0083188
Fam8-Sdlg3	unselected progeny	0.433907	3.94068	0.0558314	9.8357	0.372562	-0.578177	7.49283	-0.0239309	-0.0109051	-0.546993	-0.222058	-0.419713	-0.959281	-1.39773	-0.10878	-6.16597	-0.103189	-1.11477e-05	1.50501	-26.0459	0.26158	0.00129975	-0.327464	-0.12202	0.867934	4.84781	0.00680149
Fam8-Sdlg4	unselected progeny	0.00866081	-0.249271	-0.0225888	-15.0794	0.400311	0.463462	-14.1538	0.534614	-0.0028434	0.35541	-0.184078	0.00318559	-0.12317	-0.145369	-1.77023	-27.9296	0.114361	-2.24076e-06	-0.278113	15.0668	0.192162	0.0169734	0.0214433	-0.389567	0.881966	5.16924	0.069053
Fam8-Sdlg5	unselected progeny	0.878114	2.34763	-0.0272565	8.89206	0.48487	0.300956	5.66034	0.1175	-0.0752687	0.434295	-0.123641	0.120297	-0.0253024	0.309978	-0.792872	-11.4209	-0.0910033	-9.14449e-06	1.86051	1.28879	0.130968	-0.00889169	-0.103597	-0.238444	0.822141	3.27211	0.0318712
Fam8-Sdlg6	unselected progeny	0.8593	4.89471	-0.0264401	9.17237	0.105711	1.16369	13.324	0.591071	0.0521249	1.5858	-0.134236	0.528687	0.577787	1.17538	-0.548607	-11.4696	-0.169789	-1.55219e-06	-4.68604	97.4769	0.420309	0.0235143	0.0710021	0.0147946	-0.0485079	5.82341	0.0530871
Fam8-Sdlg7	unselected progeny	0.474947	3.9817	0.0649157	10.0063	0.476701	-0.36354	-0.188065	-0.149261	-0.0923193	-1.21457	-0.252568	-0.486952	-0.818646	-1.05227	-1.49623	-24.7083	-0.334101	-8.32471e-06	0.541029	-9.54967	0.122656	0.0220774	-0.0482123	-0.514501	1.42909	1.82863	0.0145115
Fam8-Sdlg8	unselected progeny	1.66074	7.07769	0.0152109	-3.33178	0.17139	0.692173	2.79447	0.79944	0.118817	0.614374	-0.253943	0.0819479	-0.046676	-0.151175	0.555606	5.47209	-0.194304	-1.15645e-05	-2.97736	10.5356	0.195864	0.0128335	-0.284491	-0.407855	-0.514299	10.1106	0.0343329
Fam8-Sdlg9	unselected progeny	0.438222	3.46764	0.0882666	24.6363	0.40006	0.100424	13.7271	0.278218	0.00361772	-0.179418	-0.101488	-0.254196	-0.533601	-0.968106	-0.902897	-17.426	0.072304	-8.64924e-06	-3.15964	39.8561	0.186478	0.0165253	-0.30301	-0.612103	0.981784	4.76717	0.0438738
Fam92-Sdlg1	unselected progeny	-0.210744	-0.594753	0.0524283	17.4111	0.635463	-0.0720551	7.31243	0.874065	-0.0401411	0.159543	-0.326892	-0.0941751	-0.370897	-0.531865	-1.4674	-26.519	-0.149828	-6.26033e-06	-1.7436	51.826	0.283286	0.0266227	-0.0120563	-0.465506	1.25422	1.32055	0.0870106
Fam93-Sdlg1	unselected progeny	2.31457	11.7708	-0.0321617	-2.55032	0.0709228	0.924818	3.17649	1.0787	0.0803974	2.67982	0.196065	0.67703	1.10188	0.802015	-2.43997	-39.903	0.338682	1.39959e-06	-2.77025	40.0531	0.99334	0.0426763	0.289147	-0.287183	-0.609957	3.23076	0.0308115
Fam94-Sdlg1	unselected progeny	0.0427201	-0.651444	-0.20048	-9.86468	-0.676366	1.53106	24.9985	-1.05001	0.223401	1.94574	0.228548	0.942741	1.71597	2.897	4.16246	63.6202	-0.40618	7.39293e-06	-0.881395	77.0383	-0.275308	0.0110166	0.352951	0.409369	-1.45684	2.22933	0.00666736
Fam9-Sdlg1	unselected progeny	1.95449	13.65	0.0594816	8.10133	-0.0821419	0.0828722	14.7412	-0.977126	-0.0744325	0.928438	-0.117215	0.274442	0.870885	0.457936	2.80641	41.6766	-0.018014	2.259e-06	-1.24291	80.898	0.498039	-0.0065018	-0.0477768	0.633908	-0.145093	4.51353	-0.0652566
Fam9-Sdlg2	unselected progeny	1.45288	4.81673	0.0383563	11.8338	0.054081	-0.31129	12.9765	-1.10167	-0.0690418	-0.284337	0.0535224	-0.365224	0.152449	-1.4837	2.28616	33.5385	-0.452215	-5.57691e-06	-2.03296	1.43854	-0.0721998	-0.0295807	-0.370541	0.654218	-0.0898166	5.01429	-0.0319228
Fam9-Sdlg3	unselected progeny	0.412792	1.39288	0.0678024	16.0452	0.112344	-0.52666	4.35888	-0.468684	-0.0981838	0.0821999	-0.0217869	-0.0992437	0.110443	-0.478582	1.0706	15.322	-0.159171	-3.75671e-06	1.35095	55.1586	0.0965734	-0.00587134	-0.115454	0.371722	0.153007	5.61128	-0.00131894
Fam9-Sdlg4	unselected progeny	0.799939	6.881	-0.0143696	17.0764	-0.0046944	-0.249767	9.10441	-1.18515	-0.0352998	-0.0786984	-0.000633848	-0.00524021	0.560796	0.169835	1.82073	25.5201	-0.30381	-9.46038e-07	-1.67839	-6.77747	0.265005	0.00658445	0.130145	0.238731	0.324525	5.33305	-0.059007
Fam9-Sdlg5	unselected progeny	1.70551	9.7352	0.0973692	21.4597	-0.134497	-0.457556	10.7631	-0.232475	-0.0479058	-0.267732	-0.17219	-0.138965	0.0284783	-0.432213	2.05543	30.415	-0.499372	-1.19801e-07	-0.819281	-5.69683	-0.0261158	0.0105129	-0.100122	0.426703	-0.165659	2.72975	-0.0868945
Gil-Peck	cultivar & ancestor	0.615228	-0.655134	0.0251933	11.2039	0.238313	-0.917047	4.26303	0.154118	-0.0774291	-0.843327	-0.0607971	-0.355519	-0.35216	-0.898979	-2.78802	-43.5629	-0.261167	-1.18075e-06	-0.532265	19.5311	-0.154385	-0.015127	-0.151102	0.792223	-0.302235	-1.78766	-0.0476235
Glacier	cultivar & ancestor	1.1308	4.09275	0.00111779	-15.527	-0.096831	2.03519	6.11422	1.07587	-0.00897429	3.00582	0.13462	1.02119	2.29736	2.16872	-4.09976	-59.7593	0.107891	-8.14822e-07	-2.5221	45.0626	0.872833	0.0342738	0.21271	0.495228	-0.699046	4.23859	0.0387617
Index	cultivar & ancestor	-3.03896	-10.6804	0.060977	5.28906	0.088685	0.580754	20.6252	0.276887	0.148589	2.0108	-0.171741	0.587384	0.622827	0.918027	-3.56119	-54.5447	-0.263931	8.34138e-06	-1.43104	105.086	0.323673	-0.000498129	-0.146636	0.494354	-1.51653	-2.124	-0.0440652
Kiona	cultivar & ancestor	2.26661	7.23173	-0.0416362	-9.08944	0.198708	1.22509	-8.72535	0.956887	-0.0417922	1.29228	0.0368471	0.545288	1.45835	1.40315	-4.91032	-73.014	0.0749312	-4.15868e-06	-0.00748744	65.3533	0.559768	-0.0107033	-0.0303556	1.15792	0.345586	-1.27078	-0.0820812
Kordia	cultivar & ancestor	1.39341	7.30255	-0.0615897	25.5691	-0.140551	1.02058	-4.23931	0.136047	-0.116189	2.53668	0.321049	0.673807	1.1214	0.82746	-1.39367	-17.7128	0.0497138	-6.04428e-06	-1.99063	-12.0061	0.917342	-0.0218814	-0.19098	0.781037	-1.12539	5.93112	-0.0164144
Krupnoplodnaya	cultivar & ancestor	-0.318904	-0.793352	-0.246974	-31.4449	-0.0143048	1.04122	-10.4735	0.868142	0.0950058	1.10994	0.0830985	0.65957	1.51369	2.05791	-2.70934	-39.5345	0.0681303	4.30152e-06	-1.85854	-66.841	0.278539	0.0435727	0.619417	0.402798	-0.109585	-1.00533	-0.0821787
Lambert	cultivar & ancestor	0.962592	4.39916	0.0119113	-5.68908	0.0501372	0.222173	-5.87346	0.246997	0.0563671	2.22645	-0.00761769	0.454015	0.325446	0.163562	0.0485874	-2.52008	-0.303031	-4.78698e-06	-4.10698	-0.839373	0.595572	0.0245695	-0.156461	0.580361	-0.939841	2.96175	-0.0712639
Lapins	cultivar & ancestor	0.225183	-2.07737	0.0343289	24.0119	-0.638617	0.679583	37.8571	-0.215621	0.20533	1.80692	0.0786269	0.597227	1.01423	1.26808	5.67365	84.2967	-0.212472	2.53642e-06	-4.62619	3.6824	0.128092	0.0175715	0.182264	0.35736	-1.83072	2.99128	-0.0264936
MIM 17	wild ancestor	-1.05716	-5.69526	0.162747	-74.0375	0.376932	-3.61561	-74.0133	-0.725239	-0.177942	-7.61195	-0.135297	-2.71884	-4.7043	-6.4871	-3.80248	-55.8288	0.239701	-1.57743e-06	5.56175	-240.157	-1.52403	-0.0524826	-0.999452	-1.84699	2.68344	-7.09083	0.0323488
MIM 23	wild ancestor	0.161333	-0.197288	0.158447	-70.8852	0.406514	-3.87972	-85.1417	-0.317448	-0.162945	-7.3735	-0.0999821	-2.67866	-4.71643	-6.44791	-5.73322	-84.0114	0.53563	-5.88527e-06	9.20062	-230.28	-1.58431	-0.0629195	-0.970755	-1.74092	2.48373	-3.00353	0.00407636
Moreau	cultivar & ancestor	-1.66774	-5.71253	-0.029255	-17.061	0.580433	-0.580725	-28.5274	1.81287	-0.196515	-1.96878	0.0789604	-0.580825	-1.0061	-0.98145	-9.30429	-136.634	0.709511	-8.86828e-06	3.34205	-31.7822	-0.195703	-0.0140232	-0.06415	-0.908491	1.13628	-6.47151	0.0567368
Napoleon	cultivar & ancestor	-1.27934	-3.12104	-0.103488	-7.78678	-0.0127612	-0.310535	-7.09205	-1.07177	-0.041608	-0.0237647	-0.107071	-0.320022	-0.89639	-1.39783	-1.17796	-17.6064	-0.166589	-3.70992e-07	-0.752203	22.0303	0.347418	-0.0306095	-0.420815	0.789498	-0.223079	-0.619941	-0.0418793
Newstar	cultivar & ancestor	0.215275	-2.37373	-0.0311756	1.13764	-0.290986	1.06557	4.32638	0.725426	0.149461	1.12187	0.172448	0.581867	1.35289	1.90151	-0.0256479	-2.16173	-0.10265	3.30752e-06	-0.467597	55.3646	-0.255628	-0.0202472	0.0630293	0.842253	-1.91662	-1.90823	0.00738502
NY54	wild ancestor	-0.965488	-4.71757	0.0628915	-23.8365	0.0264932	-2.19098	-41.6688	-0.133327	-0.23287	-4.58994	-0.123195	-1.92151	-3.30513	-5.33681	-3.88556	-56.9631	0.262442	-1.9022e-06	2.70279	-135.694	-0.847432	-0.0517024	-0.903155	-0.22315	0.981339	0.217578	0.0684142
Olympus	cultivar & ancestor	1.13887	3.82948	0.00167942	15.549	-0.410016	0.867759	26.0937	0.470234	0.101264	1.90551	0.159391	0.64834	1.08623	1.46322	1.75588	24.5873	-0.115654	1.75045e-06	-2.74286	78.6284	0.094979	0.0250358	0.35613	0.150371	-1.56095	-0.435899	-0.045007
PMR-1	cultivar & ancestor	1.2899	5.90181	0.0515085	-3.70108	0.424524	0.628897	-10.7655	1.83008	0.00322332	0.851463	-0.0141703	0.132338	-0.297143	-0.0503612	-1.35856	-23.8509	0.35594	-6.60212e-06	-2.7062	18.2925	0.679589	0.055078	0.168739	-1.37781	0.763801	6.74174	0.103045
Rainier	cultivar & ancestor	-0.860369	-0.970438	-0.118839	-2.64364	-0.172673	0.64594	7.22458	-1.18494	0.165678	0.188993	-0.146215	0.287567	0.832727	1.28884	1.4613	19.2469	-0.536224	3.66185e-06	-0.254512	15.425	-0.458127	-0.0224794	0.0898046	0.783625	-0.562899	-6.26332	-0.0156672
Regina	cultivar & ancestor	3.05855	13.4186	0.026905	19.1576	-0.268468	0.546208	22.5627	-0.450608	-0.131398	1.88894	0.287642	0.562755	1.18836	0.890934	5.76108	88.95	-0.0944445	-9.80335e-07	-4.58044	109.222	0.764616	0.0254948	0.219352	-0.0700664	-0.441491	7.3987	-0.00398313
SatoNashiki	cultivar & ancestor	-1.89405	-4.65711	-0.041592	-1.81678	-0.0424318	-0.543861	-11.3635	-0.0832399	-0.00844662	-0.920875	-0.0172075	-0.273247	-1.2705	-0.514458	-0.607122	-8.66323	0.186075	3.36454e-07	-1.94639	-30.6164	0.0586292	-0.00754715	-0.096905	0.0499562	-0.394585	-6.0654	-0.0582042
Schmidt	cultivar & ancestor	0.422599	1.61367	-0.0321108	5.60312	-0.313475	-0.0506299	-4.36317	-0.591896	0.0285519	-0.152689	0.237021	-0.0922127	-0.48386	-0.285653	0.271733	2.41713	-0.0740359	2.51987e-06	-0.721219	-39.6901	0.105007	0.0131379	0.136108	0.186086	-0.104531	1.61294	0.0131978
Schneiders	cultivar & ancestor	1.61366	5.6245	-0.037795	13.2559	-0.355973	0.293718	2.94597	-0.99152	-0.144904	1.09157	0.189943	0.359694	0.452925	0.669127	0.978426	15.1303	-0.226552	-2.40983e-07	-3.29561	-25.7489	0.297347	-0.0137352	-0.0828359	0.273511	-0.879761	4.56393	-0.0779771
Selah	cultivar & ancestor	-0.0799785	0.837964	-0.0970519	-14.9576	-0.0484867	1.04358	15.8191	-0.119679	0.137646	2.61485	-0.133236	0.98313	1.95302	2.50513	1.66255	22.6474	-0.435824	1.20497e-05	-2.70224	-57.4071	0.52025	0.0143805	0.252021	1.05382	-0.584216	2.81551	-0.0734468
SelF1-Sdlg1	unselected progeny	0.640415	1.15094	0.0503393	-15.8745	0.514783	0.128242	-1.49835	-0.103551	-0.284858	-0.294916	-0.0152551	-0.428944	0.514899	-1.69769	-6.78103	-94.491	-0.0972132	-8.6085e-07	3.63126	51.0701	0.480969	0.0107035	-0.0177368	0.401159	1.44016	1.31748	0.0114677
SelF1-Sdlg2	unselected progeny	1.49487	7.09466	-0.0731265	-2.1655	0.36972	1.01116	6.09561	0.359089	-0.159328	1.2567	-0.146192	0.503753	1.71809	1.24006	-3.26207	-47.7384	-0.0954919	5.4935e-06	0.839674	197.286	0.507735	0.031996	0.389732	0.616106	0.156198	-1.73263	-0.0139572
SelF1-Sdlg3	unselected progeny	0.624955	5.55918	-0.0534152	1.78109	0.495077	0.370558	5.90096	0.724333	-0.133249	0.32449	-0.230724	0.130689	0.667289	0.357286	-3.91118	-59.4394	-0.0939105	5.23213e-07	0.600688	158.057	0.325468	0.011916	0.139008	0.770296	0.768437	0.392474	-0.0389251
SelF1-Sdlg4	unselected progeny	2.16102	9.04253	-0.0525772	-7.09317	0.387209	0.570001	-4.66751	-0.54441	-0.202711	0.350061	-0.150477	0.0445135	1.07452	-0.0384744	-2.83018	-41.7127	-0.20657	-7.76788e-07	2.04937	17.0322	0.214245	-0.00809431	-0.101701	0.965098	1.17557	4.06773	0.0282282
SelF1-Sdlg5	unselected progeny	0.841868	3.84659	0.0207824	-6.18761	0.377078	0.747119	-2.32418	-0.238852	-0.31089	0.966151	0.00316388	0.168872	1.01735	-0.0221345	-5.21333	-74.1276	-0.32422	1.48402e-06	0.710241	125.324	0.609726	0.0113977	0.11983	0.624996	1.03859	1.55213	0.0749398
SelF1-Sdlg6	unselected progeny	1.16304	4.9753	-0.00499644	-10.3208	0.666276	-0.188139	-10.3061	0.366989	-0.142419	-0.14451	-0.276992	-0.248123	0.275787	-0.985565	-4.99847	-76.1482	0.0127481	-4.09999e-06	3.55646	123.65	0.233313	0.0133327	0.0258454	0.596687	1.3291	4.36369	-0.0161867
SelF1-Sdlg7	unselected progeny	2.3418	9.09052	-0.0141175	-9.45019	0.524579	0.399285	-10.5681	1.37035	-0.169592	0.340672	-0.10348	-0.0998686	0.196314	-0.646839	-5.68782	-84.9473	0.398139	-3.88227e-06	1.38745	51.0513	0.561946	0.00706728	0.0869719	0.628285	1.31047	7.45061	-0.0160036
SelF2-Sdlg1	unselected progeny	0.0115682	-2.9763	0.106762	37.3421	-0.787013	0.270242	63.205	0.155583	0.185904	0.747606	0.0564574	0.314899	0.313517	0.905059	7.15911	110.225	-0.234505	1.23291e-06	-6.21902	73.2305	-0.174805	0.0447756	0.430754	-0.0812204	-2.25843	1.87598	-0.00738708
SelF2-Sdlg2	unselected progeny	-0.298728	-4.11219	0.093897	53.0743	-0.394523	-0.475466	47.57	-0.182119	0.0165805	0.384674	-0.0337544	0.198988	0.566743	0.770336	6.10006	89.8825	-0.39771	2.84107e-06	-4.31027	0.152755	-0.0575967	0.0416288	0.365691	0.59666	-1.13877	0.864042	0.0415916
SelF3-Sdlg1	unselected progeny	1.81578	8.60983	-0.0587498	-23.6505	-0.10534	1.04213	4.09189	0.532566	0.154325	2.42973	-0.11646	0.976292	2.45581	2.58861	0.900464	10.7862	-0.293285	6.3152e-06	-1.60108	-71.596	0.264167	0.00556732	0.249884	1.00839	-1.00902	4.69408	-0.120131
SelF3-Sdlg2	unselected progeny	0.0564519	4.88685	-0.111989	0.881529	-0.157684	1.55826	29.2997	-0.0467432	0.259283	2.75502	-0.0259923	1.06418	2.01152	2.7955	3.9228	57.5083	-0.15553	1.78301e-05	-4.23276	-63.0596	0.714197	0.0117725	0.291591	0.828646	-0.774815	3.73019	0.0102995
SelF3-Sdlg3	unselected progeny	1.41738	8.43222	-0.0628091	-20.1009	-0.107736	1.27971	8.53608	0.850244	0.227985	2.53049	-0.070454	0.902434	1.76226	2.17584	0.736393	8.92725	-0.21915	1.08166e-05	-3.12496	-96.4019	0.517138	0.0181768	0.148876	0.967146	-1.24927	2.44288	-0.0815036
SelF3-Sdlg4	unselected progeny	-0.828884	-4.01504	0.0345205	-15.2595	-0.0543253	0.23403	18.5988	0.89852	0.170774	2.06504	-0.163045	0.727866	1.34365	1.69256	-0.0334639	-1.48282	-0.193068	8.38947e-06	-3.77047	-49.1353	0.0394387	0.0112413	0.0479593	0.736824	-1.37509	-0.907738	-0.0762908
SelF3-Sdlg5	unselected progeny	0.723417	3.15814	-0.0260068	-22.2352	-0.088647	0.785744	12.3838	0.72513	0.136263	1.30329	-0.220453	0.65928	1.83954	2.16669	0.804266	10.2369	-0.134057	7.41126e-06	-1.25959	-61.028	0.156879	0.0121808	0.366073	1.20956	-0.892525	0.370391	-0.0960084
Stella	cultivar & ancestor	0.309217	0.0240318	0.0740048	8.98765	-0.137851	0.172884	12.1957	0.216338	0.0731941	2.78714	-0.000144712	0.658536	0.974052	0.541235	0.0989338	-0.43704	-0.249545	1.56942e-06	-4.03843	39.9429	0.77229	0.0259224	-0.0778777	0.82581	-1.41981	3.73401	-0.00168138
Summit	cultivar & ancestor	1.82046	8.23048	-0.211451	-10.075	-0.564081	2.36524	-10.9282	-0.405992	0.300467	3.39735	0.47638	1.19537	2.19314	2.68639	-0.316667	-4.83965	-0.309402	-7.1223e-07	-2.3941	-22.9176	0.375514	-0.0148848	0.183956	0.572294	-2.07726	4.27867	-0.0877549
Sunburst	cultivar & ancestor	2.0991	12.233	-0.0951709	-10.1694	-0.351751	1.21909	-13.9499	1.03576	0.136468	3.09561	0.407607	0.979563	1.04345	1.84301	-0.52574	-12.3252	0.0549114	-1.49385e-06	-2.80173	-13.8469	0.651356	0.0343297	0.42275	0.354403	-1.10284	5.3784	0.0245325
Sweetheart	cultivar & ancestor	-1.91907	-7.24057	-0.0170708	17.4489	-0.651615	0.745868	44.087	-0.296758	0.177778	1.95528	0.170184	0.820979	1.05525	2.23054	4.04876	62.4726	-0.392826	1.87153e-07	-3.50874	45.0409	-0.00475082	0.0322853	0.398125	0.869544	-1.82904	0.568068	-0.00980024
Tieton	cultivar & ancestor	0.331515	2.12576	-0.030715	6.69421	0.0765144	0.252021	4.41035	1.18478	0.00927613	2.25443	0.202788	0.654968	1.34116	1.0277	-4.1681	-63.5973	0.522419	3.56032e-06	-0.259475	102.661	0.864226	0.0147922	0.206211	0.58095	-0.594598	-4.02992	-0.00979862
Unk10-Sdlg1	unselected progeny	0.605662	4.34519	-0.0480914	6.08268	0.0583121	0.488752	15.9959	-1.26118	0.013759	1.33125	-0.166971	0.472669	1.03187	1.12812	2.8402	39.8695	-0.39665	9.04409e-07	-2.93936	89.13	-0.0485041	0.0561874	0.39676	-0.721865	0.409681	-2.00038	0.121565
Unk11-Sdlg1	unselected progeny	0.0951741	2.01196	-0.0471664	-1.00294	0.168088	1.892	15.3245	-0.015296	0.0206501	2.23077	0.157109	0.971525	1.42105	2.57794	2.78404	40.5614	-0.107708	3.67804e-06	-1.75714	77.5265	0.379672	0.0352252	0.529813	-0.437746	0.136359	3.89542	0.056476
Unk12-Sdlg1	unselected progeny	3.39001	19.0694	0.0558201	48.5905	0.240356	0.984711	29.7007	-1.58616	-0.0127167	0.769867	-0.0454839	0.50304	0.923267	1.74827	4.88692	69.4438	-0.573107	-3.45016e-06	-1.92551	101.715	0.0489795	0.0188237	0.0593281	-0.0847793	0.792657	4.49975	0.140928
Unk14-Sdlg1	unselected progeny	0.92209	3.05712	-0.0414713	3.64911	0.108581	0.0555156	-11.4779	1.03911	0.0834902	-0.107594	0.0438459	-0.0703468	0.528209	-0.300105	-3.96865	-62.1073	0.521483	2.45367e-06	0.232426	26.5652	0.287778	-0.0292263	-0.227239	0.453818	0.642414	-2.35181	-0.0363827
Unk15-Sdlg1	unselected progeny	2.33246	8.05754	-0.019222	-7.69253	0.460296	0.739554	-10.2638	1.43307	0.0454487	0.788897	0.148773	0.379868	1.26941	1.10605	-4.02926	-60.4452	0.0561148	-8.22104e-06	-0.129033	93.9709	0.237672	0.0103676	0.0459592	0.404315	0.981828	-4.97012	0.0436623
Unk16-Sdlg1	unselected progeny	0.190439	-0.464503	0.00793018	22.9167	-0.646356	-0.355792	34.2104	0.336733	0.221569	-0.30464	-0.0694927	-0.225788	-0.039135	-0.667016	5.61034	83.3426	-0.352314	-2.01067e-06	-8.29602	10.3507	-0.146311	0.0144914	-0.137649	0.517933	-1.76339	3.00776	0.00357053
Unk17-Sdlg1	unselected progeny	-0.579306	-1.85099	-0.138106	-12.4839	0.17479	0.0703387	-18.4739	-1.5313	0.014859	0.523456	-0.186984	0.175004	-0.0732961	0.283419	0.266615	-2.04901	-0.398873	-3.50075e-06	-1.28763	-43.1976	-0.100845	-0.0219264	-0.304434	0.353615	0.300443	-0.0661937	-0.0302588
Unk1-Sdlg1	unselected progeny	0.0720005	4.55266	-0.087676	-25.5667	-0.124463	1.18192	-14.0971	-0.887216	0.0919234	1.81321	-0.117109	0.679767	0.773113	1.69934	-0.766544	-13.6093	-0.299063	-2.96671e-06	-3.21101	-30.849	0.135915	0.0194102	0.0525013	0.617523	-1.16673	4.18559	-0.0278547
Unk20-Sdlg1	unselected progeny	1.10258	3.51337	-0.0185006	-16.3999	0.0349291	0.23346	-6.42175	1.49426	0.20497	-1.82731	0.0345262	-0.35597	0.542247	0.251607	0.345747	3.78129	0.276332	4.02411e-06	4.67261	-0.89672	-0.643615	-0.0366128	-0.203907	-0.0408259	-0.598914	1.04605	0.00073959
Unk21-Sdlg1	unselected progeny	-0.320348	-3.14381	-0.0131196	-13.5808	0.104596	0.300216	-2.75535	1.08178	0.111225	0.282558	-0.173192	-0.046156	0.281216	-0.247787	-1.08557	-19.6093	-0.166362	4.82555e-06	-0.2106	-25.7158	0.272596	-0.00571684	-0.0210445	0.653385	0.0447019	0.907053	-0.0597508
Unk22-Sdlg1	unselected progeny	-1.14105	-3.66597	-0.154363	-43.0964	-0.245419	-0.0707514	-8.92025	-0.225023	0.0388415	-1.04517	0.10673	-0.325451	0.475404	-0.396626	0.21609	4.23282	-0.16434	1.61871e-05	-1.05771	-71.8236	-0.178616	-0.031386	-0.157869	0.537471	-0.703603	-0.593562	-0.0740105
Unk23-Sdlg1	unselected progeny	-0.332299	-0.733696	-0.0933815	-9.80754	0.111862	0.528222	-2.94265	0.440969	0.0625335	1.18157	-0.0628986	0.618517	1.31935	1.96863	3.15237	47.2856	-0.0170556	6.12101e-06	0.696971	3.88738	0.0981954	0.0179936	0.343658	0.412376	-0.2287	0.158091	0.0338579
Unk24-Sdlg1	unselected progeny	-0.570644	-2.99947	0.050212	1.37586	0.132675	-0.130722	8.54289	-0.447435	0.0759375	-0.536158	-0.272379	-0.218815	-0.339204	-0.367834	0.349363	3.50671	-0.0968482	-9.90028e-07	-1.3505	-22.0788	-0.135448	0.0129674	0.0920339	0.0376461	0.0979083	-2.55811	-0.00478158
Unk25-Sdlg1	unselected progeny	-0.303775	-1.37329	-0.0292684	-3.6182	-0.113884	-0.561567	3.5588	-0.414362	0.192919	0.981586	-0.139296	0.149866	-0.570003	-0.0175496	1.15373	16.2187	-0.266548	7.32348e-06	-2.5397	-85.8214	0.147738	0.0110732	-0.0101659	0.527368	-0.520731	1.01663	-0.0111902
Unk2-Sdlg1	unselected progeny	0.0305256	-0.973984	-0.0170805	6.33426	0.123063	0.0397514	5.32279	-1.14639	-0.112886	1.34657	-0.0288129	0.372332	0.905502	0.50846	2.50681	37.8656	-0.804026	-3.49078e-06	-0.637839	71.3375	0.389947	0.0216378	0.0517212	0.49575	0.332167	2.21122	0.0131217
Unk3-Sdlg1	unselected progeny	2.048	8.09532	-0.0325517	2.59182	0.210203	0.128879	4.87994	0.778046	-0.120916	0.203726	-0.023526	0.0394976	0.373793	0.0315887	-1.65757	-26.7537	0.162418	-9.89456e-06	0.23785	58.4421	0.073637	0.00330559	0.0296004	0.214657	0.336353	2.37929	0.0674198
Unk4-Sdlg1	unselected progeny	1.00026	4.99332	-0.0868418	-3.98061	0.33494	1.12057	-1.87306	1.99946	-0.0773903	2.53847	0.0106363	0.754966	1.48397	1.38072	-3.17405	-46.6554	0.0633542	3.79873e-06	-2.11938	54.677	0.970386	0.0328434	0.391471	0.429905	0.231021	3.55147	-0.00100841
Unk5-Sdlg1	unselected progeny	1.62694	6.75946	-0.0475679	9.81335	0.161745	0.531108	4.24127	0.287059	-0.139568	0.657708	0.115939	0.291069	1.13452	0.889729	0.00447288	3.89184	-0.200646	2.11595e-06	1.49088	61.7193	0.232306	-0.00143419	0.0282748	0.355253	0.109158	2.81972	0.0594084
Unk6-Sdlg1	unselected progeny	-0.44212	1.26906	0.0169817	-3.83049	0.319712	-1.07522	-8.23736	0.696589	-0.0726212	-1.78989	-0.111264	-0.248822	0.106539	0.703031	-4.39416	-64.606	0.242236	3.32103e-06	5.46502	-16.1494	-0.103153	-0.00898841	0.237738	-0.0742914	0.77397	-4.08159	-0.0494292
Unk9-Sdlg1	unselected progeny	-1.24733	-6.61655	-0.0651153	9.31335	0.513618	0.74169	7.41791	0.673931	0.0279403	0.83629	-0.0309157	0.407527	0.565271	1.24424	1.2909	13.9772	0.151301	5.95707e-06	2.55414	108.539	-0.379907	0.0331168	0.248998	-0.88904	1.08713	-0.728976	0.153084
Van	cultivar & ancestor	-0.635821	-3.50067	-0.0176873	25.6498	-0.421207	-0.113897	21.6499	-0.215594	0.140589	-0.751376	0.0727135	-0.0229654	0.22336	0.698416	0.596681	7.48465	-0.146611	-4.25061e-06	-0.664541	15.2228	-0.743521	-0.0334557	-0.0375384	0.677356	-1.62613	-5.52035	-0.00678213
Venus	cultivar & ancestor	-2.36655	-7.56958	-0.0255589	-12.2604	-0.0185855	-0.641135	-18.3239	0.236363	0.0777681	0.236801	0.118222	-0.0181006	-0.268081	-0.237072	-3.49834	-51.6359	0.503509	-1.91429e-06	2.02862	-45.1486	-0.163269	-0.0463108	-0.196047	-0.407321	-0.941088	-4.18294	-0.157786
Vic	cultivar & ancestor	-0.202718	3.45758	-0.0740418	-19.2191	-0.471647	0.302672	-4.2103	-0.421995	0.113627	1.79752	0.034696	0.311965	-0.0150674	-0.168152	0.526636	6.08503	-0.280964	4.84862e-06	-0.185431	-47.0327	0.52619	0.0227425	0.0484866	0.474292	-1.13315	-0.918382	-0.0969859
Windsor	cultivar & ancestor	-1.5666	-7.13863	-0.0474005	4.18129	-0.196188	-0.850174	-1.24222	-0.0167853	0.0701562	-0.646515	0.132905	-0.149863	-0.817727	-0.256878	0.118777	-0.393392	-0.00861713	-1.88588e-06	1.27689	-28.1272	-0.5276	-0.0204973	-0.0753599	0.112849	-0.329728	-5.84564	-0.0169303

## Sheet: dominance_values
Name	Germplasm type	Bloom Date	Bloom Time	Blush Skin Color	Bulked fruit Firmness	Bulked fruit SSC	Bulked Fruit Weight	Firmness	Flesh Color	Free Stone	Fruit Length	Fruit Shape	Fruit Dimensions	Fruit Weight	Fruit Width	Harvest Date	Harvest Time	Mahogany Skin Color	Percent Cracking	Percent Pitting	PFRF	Pit Length	Pit Weight	Pit Width	Powdery Mildew Incidence	SSC	Stem Length	TA
7146-16	cultivar & ancestor	-2.07469	-9.4441	-4.50863e-08	1.05953e-07	2.53927e-07	1.31768	-0.0603941	0.111966	3.65176e-07	2.04161	-1.10801e-07	1.19171	2.39005	3.47281	-0.948051	-12.7636	3.92787e-09	-2.17153e-05	-7.14584	45.0727	0.565761	0.0894722	0.364717	-2.29946e-07	-0.112636	-6.05002e-09	-2.94896e-09
Ambrunes	cultivar & ancestor	-0.446805	-1.58531	8.21244e-08	2.79475e-06	-6.20704e-07	0.603782	-0.993605	-0.110693	8.61834e-07	0.681763	-2.90736e-07	0.391104	0.588864	1.16823	0.625258	7.38957	-2.03473e-07	1.57607e-05	0.311494	-10.8185	0.37261	0.0680049	0.425642	-6.05633e-07	-0.348311	1.08604e-06	-2.01551e-08
Benton	cultivar & ancestor	-1.92823	-11.4929	4.76299e-08	-2.44524e-05	2.05414e-06	2.81089	-0.442794	0.107354	2.06785e-07	2.72067	-1.78148e-07	1.52657	3.31782	4.32366	-1.55293	-20.9368	4.21705e-08	-7.75239e-06	-1.79991	61.3466	0.672446	0.0926602	0.647137	-4.89921e-08	-0.136084	6.35687e-07	-7.85177e-09
Bing	cultivar & ancestor	-1.79277	-9.64762	1.27244e-08	-4.41992e-06	1.61726e-07	2.18465	0.0542106	0.145491	9.66534e-07	1.31264	-2.02706e-07	0.716728	1.985	2.01415	-0.406459	-6.51522	-4.51449e-08	-4.75645e-06	-5.62907	29.111	0.2694	0.0234789	0.338775	1.00804e-07	-0.19154	6.19615e-07	-1.43074e-08
Black Republican	cultivar & ancestor	-1.23458	-8.552	-2.00444e-08	1.61558e-05	-1.82412e-06	0.243972	-0.775749	0.103748	1.24492e-06	1.25528	-2.84696e-07	0.581571	0.785906	1.43051	-0.898168	-13.8951	-1.01016e-07	3.55379e-06	-12.7947	1.68293	0.254671	0.0366503	0.265454	-3.07179e-07	-0.351718	7.53596e-07	-2.1506e-08
Brooks	cultivar & ancestor	-1.06863	-4.81709	-1.47878e-07	1.58895e-06	9.32203e-07	2.11079	0.228375	-0.0603071	6.82497e-08	1.8032	-8.84151e-08	1.17367	2.79625	3.73196	0.128819	2.16304	4.50204e-08	4.90568e-06	-1.74109	67.4167	0.185018	0.0295985	0.295885	1.95345e-07	-0.0921739	-2.84617e-07	1.04759e-09
Cashmere	cultivar & ancestor	-1.43844	-9.28551	-1.7187e-07	-6.98889e-06	7.1586e-07	2.63152	-0.780289	0.120316	6.08726e-07	2.28699	-2.43884e-07	1.31518	2.47464	3.93192	-1.23038	-16.4769	-4.78917e-08	-1.57273e-05	-7.24287	52.3966	0.485929	0.0629046	0.567517	5.07081e-09	-0.230149	1.10993e-06	-2.7208e-08
Chelan	cultivar & ancestor	-2.52391	-11.542	-3.32823e-08	-1.44095e-05	3.28801e-07	2.21698	-0.811555	0.104767	1.15958e-06	2.3261	-1.49905e-07	1.22952	2.3957	3.33795	-2.47625	-30.4835	-1.01838e-07	-2.38839e-05	-9.33645	8.20225	0.561256	0.0816846	0.596088	-6.60538e-07	-0.277232	8.31498e-07	-1.39331e-08
Chinook	cultivar & ancestor	-1.5705	-9.58135	-1.01202e-08	7.13406e-06	-1.5529e-06	0.56041	-0.47061	0.08052	9.54103e-07	1.21523	-1.44994e-07	0.589994	1.8406	1.43305	-0.487227	-7.68793	-1.30687e-07	-1.13483e-05	-3.97522	13.5523	0.213467	0.0269351	0.31518	-6.94943e-08	-0.327299	3.79438e-07	-2.75945e-08
Cowiche	cultivar & ancestor	-0.115539	-2.51599	1.54656e-07	-1.96105e-06	4.34818e-07	4.25092	1.10544	0.484276	-4.03534e-07	3.06533	8.11373e-08	1.75451	4.42664	5.17058	0.721193	9.00861	1.54351e-07	3.60086e-06	-6.66153	199.93	0.62008	0.171304	0.78428	4.09342e-07	0.205608	7.65135e-07	2.86203e-08
Cristobalina	cultivar & ancestor	-0.389586	-1.06998	-1.25905e-08	1.41323e-06	-1.15522e-06	-0.46019	-0.54414	-0.0309067	3.78907e-07	-0.543566	-1.14283e-07	-0.249407	-0.502372	-0.427342	-0.377675	-4.96796	-4.23014e-08	-1.22722e-05	1.25311	-23.3047	0.0280961	0.0103081	-0.0132679	-1.58958e-07	-0.10623	2.1744e-07	-1.258e-08
Dzherlo	cultivar & ancestor	-0.834076	-5.5392	-2.41913e-07	-7.41695e-06	-1.88522e-07	0.662458	-1.0091	-0.0899205	8.76903e-07	0.691599	-3.24447e-07	0.425425	1.10466	1.30924	-0.976044	-13.313	-5.44497e-08	1.52852e-05	-6.40458	-10.6972	0.059712	0.0401368	0.420736	-3.82127e-07	-0.184124	4.32872e-07	-2.09528e-08
Early Burlat	cultivar & ancestor	-0.24628	-1.13609	1.41674e-08	-1.44259e-05	8.03558e-07	1.41331	-0.241383	-0.016006	7.83549e-08	0.866079	6.71989e-08	0.495704	1.47666	1.48213	-1.13518	-13.7096	9.8058e-09	-8.88083e-06	4.47255	44.3714	0.242092	0.0218646	0.240529	-1.65323e-07	0.0124518	2.25888e-07	-1.82028e-09
Emperor Francis	cultivar & ancestor	-0.959128	-5.86125	2.81033e-07	5.76196e-06	4.70668e-07	0.780329	0.222852	0.0393064	-4.15561e-08	1.72053	1.10969e-07	0.782004	1.06113	1.86121	0.148534	1.07047	5.48049e-08	-1.48315e-06	-2.36973	30.0191	0.310203	0.10835	0.422337	4.79134e-07	0.00487802	2.03037e-07	9.82137e-09
Fam10-Sdlg1	unselected progeny	-0.459298	0.443862	9.81709e-08	1.95149e-05	7.94171e-07	1.01288	1.81948	0.231032	-5.36863e-07	0.467806	1.01201e-07	0.26946	0.720249	0.787027	0.513459	7.96248	1.11491e-07	1.51329e-05	-3.75936	63.7112	-0.094787	-0.02419	-0.0461954	8.13835e-07	0.183927	-6.50078e-07	2.03079e-08
Fam10-Sdlg2	unselected progeny	-0.686944	-3.14779	-3.19424e-08	-9.5193e-06	1.54063e-06	3.38731	1.14836	0.16974	-5.9345e-07	1.58523	1.97658e-07	0.837723	2.00253	2.25352	0.919377	12.0222	7.86691e-08	-1.11702e-05	-0.597583	1.50542	0.11507	0.00999106	0.245142	5.28806e-07	0.149892	3.74757e-08	4.53804e-09
Fam11-Sdlg1	unselected progeny	-0.983638	-7.19867	8.25598e-08	-1.83805e-05	-5.9829e-07	-0.959332	-1.3055	0.0288429	4.24771e-07	-0.161109	-1.60313e-07	-0.150427	-0.62633	-0.587051	-1.44169	-19.3205	-4.66116e-08	-5.3606e-06	-1.43592	-64.649	0.0273578	0.0365369	-0.0500992	-6.24163e-07	-0.145572	3.89272e-07	-1.31547e-08
Fam11-Sdlg2	unselected progeny	-0.518087	-4.45068	5.84994e-08	-1.81321e-05	5.84406e-07	-0.877839	-1.26473	0.14292	5.98577e-07	-0.401905	-2.42169e-07	-0.274441	-0.591937	-0.834912	-1.40418	-19.2786	1.19317e-08	-1.89171e-05	-4.10814	-29.858	-0.166978	0.0120979	-0.0876875	-9.54815e-07	-0.141935	2.34146e-07	-1.9784e-09
Fam11-Sdlg3	unselected progeny	-0.550935	-5.49063	-7.24255e-09	-3.09622e-05	5.2793e-07	-1.36347	-1.48798	-0.11872	1.1008e-07	-1.19222	-1.43552e-07	-0.662875	-1.27865	-1.77738	-1.45204	-19.4318	-1.76083e-07	-3.67507e-06	1.07632	-25.3473	-0.240509	-0.0150104	-0.135861	-7.76174e-07	-0.0731288	1.46111e-07	-1.29893e-08
Fam11-Sdlg4	unselected progeny	0.18897	0.0942652	1.93134e-07	-2.53834e-05	6.51214e-07	-0.795464	0.407307	0.0757458	-5.60646e-07	-0.917494	4.7628e-08	-0.445082	-1.06434	-0.988167	-0.355367	-3.56579	8.4562e-08	1.229e-05	4.20218	-49.757	-0.289109	-0.0237113	-0.165249	-1.51832e-08	0.16612	-6.44641e-07	1.45654e-08
Fam11-Sdlg5	unselected progeny	-0.444283	-4.94616	-2.26705e-07	-1.28549e-05	6.18356e-07	-1.79451	-1.39974	-0.0965942	7.34256e-07	-1.08863	-2.20915e-07	-0.76628	-2.06289	-2.55451	-1.63104	-22.5919	-9.66811e-08	4.41292e-06	1.60882	-38.1741	-0.327999	-0.0258711	-0.161964	-8.76756e-07	-0.182818	1.89269e-07	-1.43585e-08
Fam11-Sdlg6	unselected progeny	-0.851509	-6.02636	-5.35253e-08	-1.25447e-05	1.45698e-06	-0.938603	-0.97267	-0.043024	3.9347e-07	-0.872961	-1.13637e-07	-0.544512	-1.43852	-1.62144	-1.09812	-14.7711	-9.1319e-08	-1.00053e-06	-1.656	-43.2457	-0.316419	-0.0230743	-0.182123	-8.59061e-07	-0.116126	1.78605e-07	-3.49152e-09
Fam11-Sdlg7	unselected progeny	-0.0619217	-0.723584	1.63343e-07	-2.73278e-05	1.39088e-06	-1.88387	0.00807901	0.0654396	-3.24104e-07	-1.10264	1.8531e-07	-0.692284	-1.34035	-2.04125	-0.0413804	-1.22642	5.84039e-08	2.89513e-06	7.23199	-41.0023	-0.239995	-0.0316644	-0.269135	-3.3814e-07	0.225818	-6.25847e-07	1.3794e-08
Fam11-Sdlg8	unselected progeny	-0.605202	-5.64061	1.45206e-07	-1.08304e-05	3.64245e-07	-1.55209	-1.48698	-0.0681851	6.64309e-07	-1.42111	-2.06015e-07	-0.923864	-1.83144	-2.84258	-1.48341	-20.6377	-7.55465e-08	-2.61781e-06	-1.6664	-37.2395	-0.286517	-0.0179363	-0.17878	-1.03081e-06	-0.187076	2.40789e-07	-7.11857e-09
Fam12-Sdlg1	unselected progeny	0.0234234	2.3039	-2.93502e-08	-1.81196e-05	1.29481e-08	-1.00932	-0.589385	-0.0236936	-4.43626e-08	-0.937327	-8.30085e-09	-0.531428	-1.19813	-1.42334	-1.16982	-15.5279	2.97833e-08	-6.06143e-06	-0.242453	-37.5167	-0.227044	-0.00960726	-0.0450192	-2.73641e-07	-0.0475509	-3.54831e-08	-2.54252e-09
Fam12-Sdlg2	unselected progeny	-0.840707	-6.35058	2.36572e-08	-2.80642e-05	5.90883e-07	-2.20669	-1.51149	0.0668367	7.70911e-07	0.0917557	-1.3312e-07	0.00620802	-0.977135	-0.0553644	-1.22568	-17.4639	-8.38044e-08	-1.28361e-05	20.9398	-31.9304	-0.253015	-0.00442108	0.042201	-6.8826e-07	-0.173286	3.127e-07	-2.03007e-08
Fam13-Sdlg1	unselected progeny	-0.372547	2.42447	-3.53021e-08	2.24997e-05	3.3361e-07	2.13829	0.885026	0.114842	-4.14974e-07	0.363693	1.73765e-07	0.108671	-0.0591047	0.183084	0.650259	8.92325	1.20105e-07	-1.44823e-06	-9.17646	8.65882	-0.0542455	-0.0250091	-0.26544	3.60971e-07	0.0322595	-4.09085e-07	4.35944e-09
Fam13-Sdlg2	unselected progeny	-0.581588	-2.46784	-1.44441e-07	3.59711e-05	5.1991e-07	0.207022	0.878262	-0.0751756	1.17621e-07	0.938718	1.12232e-07	0.512308	0.774936	1.45953	0.260144	2.37386	9.17806e-08	-1.58514e-05	-9.11948	37.6437	0.00165612	-0.0203742	-0.106273	1.63663e-08	0.0453561	-3.16419e-07	8.11238e-09
Fam14-Sdlg1	unselected progeny	-0.760733	-7.19313	-1.51033e-07	4.13979e-06	1.55879e-06	0.186925	0.368428	-0.135802	-1.67768e-07	1.60567	-1.86086e-09	0.890195	2.30697	2.38522	0.149138	1.28648	3.01029e-09	6.95006e-07	0.683531	46.1154	0.177855	0.0898733	0.28627	-2.26159e-07	-0.0257512	3.3496e-08	1.48805e-09
Fam14-Sdlg2	unselected progeny	-1.09247	-6.64476	-5.64889e-07	9.20615e-06	5.08137e-07	0.614215	-0.305402	-0.213715	4.42714e-07	1.13904	-1.45876e-07	0.603908	1.80116	1.67679	0.11012	0.0230169	-8.02139e-08	2.04787e-05	1.32242	7.99694	0.0122429	0.0419973	0.166225	-2.08737e-07	-0.163827	4.2499e-07	-1.36498e-08
Fam15-Sdlg1	unselected progeny	-0.395184	-2.52138	4.17358e-09	3.7284e-06	2.88219e-06	1.78512	1.01385	0.244515	-6.39457e-07	0.993705	2.94735e-07	0.582278	1.45746	1.73144	-0.0133398	1.17295	1.55893e-07	-7.84294e-06	2.30307	59.0615	-0.0975702	0.019195	0.128866	1.90072e-07	0.298151	-6.16621e-07	2.64822e-08
Fam15-Sdlg2	unselected progeny	-0.204977	-1.60867	3.0614e-07	-7.53536e-06	2.22194e-06	0.694677	0.823469	0.160959	-2.20885e-07	0.731432	-1.69884e-08	0.399714	0.588456	1.08943	0.493991	6.91365	1.06692e-07	1.20306e-05	3.44167	62.9602	0.113225	0.0437843	0.355423	2.65827e-07	0.21385	-8.64628e-08	3.28664e-08
Fam16-Sdlg1	unselected progeny	0.275678	0.131355	1.52446e-07	5.7338e-06	1.76859e-06	2.14906	0.244681	0.190255	-1.54107e-07	1.00763	8.66128e-08	0.792434	2.15415	2.99889	0.163215	1.70547	9.53247e-08	-1.57948e-05	-2.10831	88.3761	0.232242	0.14402	0.619223	-2.91855e-07	0.0668173	2.23058e-08	1.39881e-08
Fam16-Sdlg10	unselected progeny	0.40474	0.216342	8.09822e-08	6.53091e-06	2.15816e-06	0.55178	0.905884	0.109273	-7.84255e-07	0.505685	3.50207e-07	0.355347	0.835022	1.30261	0.61151	8.28197	6.19504e-08	-4.92107e-06	1.63653	84.2611	0.0606831	0.0365009	0.320724	9.94529e-09	0.194936	-7.32724e-07	1.56714e-08
Fam16-Sdlg11	unselected progeny	-0.679681	-5.0943	5.27742e-09	-2.1861e-06	-1.88949e-07	0.724935	-0.325158	0.0559459	2.61419e-07	0.819279	-1.13322e-07	0.513369	2.36261	1.68404	-0.252503	-5.1557	-4.53046e-08	-2.43661e-05	-4.81097	91.5446	0.188645	0.0817765	0.619476	-7.4591e-07	-0.216916	7.30679e-07	-1.48059e-08
Fam16-Sdlg12	unselected progeny	-0.521372	-2.8115	4.9598e-08	-9.61362e-06	-2.94198e-08	0.282611	-0.341259	-0.0305148	4.02193e-07	0.872909	-2.35223e-07	0.497348	1.4667	1.48796	0.606352	7.09228	-1.07072e-07	-7.57549e-06	-8.73161	121.786	0.195919	0.0528165	0.386376	-6.8649e-07	-0.211892	5.48984e-07	-8.00528e-09
Fam16-Sdlg13	unselected progeny	-1.39554	-9.23651	1.66982e-07	1.49677e-05	4.52593e-07	0.666695	-0.443677	0.0443667	7.20345e-07	1.05407	-1.85948e-07	0.619172	2.32901	2.00648	0.00806301	-1.47429	-3.2245e-08	-1.90083e-05	-4.27666	96.8626	0.220305	0.0746408	0.394622	-8.39645e-07	-0.180751	9.15114e-07	-1.20381e-08
Fam16-Sdlg14	unselected progeny	-0.343013	-3.81816	1.27112e-07	3.73566e-06	1.1156e-06	2.21514	0.308781	0.18842	-2.21629e-07	2.16863	1.4882e-07	1.30849	3.6444	3.95837	-0.459994	-6.98819	7.42464e-08	-1.93286e-05	-3.9366	149.692	0.294918	0.131851	0.711914	-3.38713e-09	-0.0153832	3.0269e-07	4.73681e-09
Fam16-Sdlg2	unselected progeny	-0.551538	-5.20731	1.11234e-08	1.39343e-05	6.97645e-07	1.04403	-0.581692	-0.0704893	7.29258e-07	1.15998	-1.24925e-07	0.51746	1.35384	1.05888	0.304364	1.98804	-8.04903e-08	-3.33597e-05	-7.24664	47.2459	0.268234	0.0761883	0.38929	-5.54249e-07	-0.171872	4.64606e-07	-1.4108e-08
Fam16-Sdlg3	unselected progeny	-0.364983	-3.31926	2.22169e-07	7.20689e-06	2.36321e-06	1.37773	0.20837	0.141508	7.04654e-08	1.09886	-3.96252e-08	0.599347	1.97609	1.65631	0.0462332	0.905608	1.52611e-08	-1.25831e-05	0.142942	74.4649	0.242805	0.0717409	0.473482	-3.11897e-07	0.00479092	-1.12339e-08	-3.50408e-09
Fam16-Sdlg4	unselected progeny	-0.0218376	-0.0517871	7.46423e-08	1.22439e-05	1.60453e-06	0.404694	1.13904	0.0361851	-6.92788e-07	1.01337	2.30953e-07	0.465082	1.32646	1.06734	0.866432	11.4647	2.72555e-08	-6.8399e-06	-1.67101	115.214	0.119696	0.0651882	0.282397	8.9164e-08	0.095542	-2.77226e-07	8.22931e-09
Fam16-Sdlg5	unselected progeny	0.190073	0.521847	1.45817e-07	3.75109e-05	2.00843e-06	0.363951	1.37635	0.0777383	-5.28372e-07	0.791511	1.68606e-07	0.34162	2.03788	0.769984	0.621558	8.11864	-3.7278e-10	-1.11992e-05	1.39868	120.349	0.0697274	0.0350289	0.288073	7.73283e-08	0.151171	7.80906e-08	1.36576e-08
Fam16-Sdlg6	unselected progeny	-0.591285	-5.83776	-6.5133e-08	-1.16039e-05	-1.28843e-07	0.844451	-0.714578	0.131255	7.80832e-07	1.13698	-1.55928e-07	0.573244	2.10853	1.59732	-0.185496	-4.2242	-4.70036e-08	-5.81534e-06	-5.88458	80.0136	0.15617	0.0648666	0.452364	-8.62204e-07	-0.170215	8.34635e-07	-3.99148e-09
Fam16-Sdlg7	unselected progeny	-0.648376	-6.00123	1.211e-07	-1.10098e-05	8.41559e-07	0.427389	-0.71441	0.072689	8.39389e-07	0.637165	-8.28712e-08	0.255241	1.4754	0.512563	-0.676312	-10.4843	-1.15095e-07	-1.54198e-05	-4.09984	46.5045	0.0777001	0.0450439	0.434222	-8.04769e-07	-0.251981	8.44642e-07	-2.10131e-08
Fam16-Sdlg8	unselected progeny	-0.0397882	-2.53166	2.65505e-07	1.10771e-05	1.45753e-06	2.22478	-0.384631	-0.180214	3.66508e-07	1.57781	-1.1091e-07	0.829545	2.36042	2.24309	0.39471	3.86962	-1.12334e-07	-2.83994e-05	-3.29814	141.389	0.264998	0.133667	0.579588	-5.74613e-07	-0.192092	9.87498e-07	-1.34999e-08
Fam16-Sdlg9	unselected progeny	-0.309004	-3.53899	-2.02497e-08	2.33628e-06	1.43697e-06	0.856216	-0.0128303	0.0729615	4.17243e-07	0.95137	-1.35286e-07	0.563566	1.69938	1.70935	0.871138	10.238	-4.31156e-08	7.91233e-06	-1.00203	102.463	0.0141732	0.0330198	0.391375	-7.37755e-07	-0.0544228	6.19897e-07	4.89114e-09
Fam17-Sdlg1	unselected progeny	-0.396616	-3.98475	-9.77004e-08	-1.56629e-05	3.45505e-06	0.562696	0.182407	-0.0611304	1.02394e-07	0.44974	-4.25915e-08	0.12338	1.47967	0.0456406	0.314378	3.40631	-3.98933e-08	-1.31916e-05	15.9052	-17.5051	-0.0811864	-0.0130901	0.0855336	6.31298e-08	0.0618992	2.53323e-08	-1.42303e-09
Fam17-Sdlg2	unselected progeny	-0.998186	-7.87646	-1.59022e-07	1.04852e-05	-1.79362e-07	1.66558	-0.504361	0.0323287	7.97188e-07	1.9029	-1.25921e-07	0.914714	2.71781	2.15059	-0.508361	-7.71612	-9.29902e-08	-2.79521e-05	-3.30669	36.8519	0.246688	0.0749219	0.359969	-5.30531e-07	-0.147142	6.96011e-07	-1.36054e-08
Fam17-Sdlg3	unselected progeny	-0.73581	-3.62152	1.04226e-07	4.09165e-06	1.6016e-06	0.794929	1.2738	0.225917	-5.905e-07	0.688663	2.17201e-07	0.274231	1.40322	0.536035	-0.0760551	0.177603	1.34948e-07	-1.0378e-05	-2.59395	52.4236	0.132074	0.0285384	0.124402	2.44685e-07	0.3147	-6.15844e-07	1.92325e-08
Fam17-Sdlg4	unselected progeny	0.119892	-1.35142	2.74757e-08	-9.51848e-07	1.68241e-06	1.28077	1.01074	0.183241	-4.38473e-07	1.42183	2.16474e-07	0.734078	1.77482	1.96167	0.449741	5.32099	9.73489e-08	4.84671e-06	-3.78303	81.4371	0.0725833	0.0343298	0.255042	2.90962e-07	0.272577	-1.60575e-07	2.54621e-08
Fam17-Sdlg5	unselected progeny	-0.191313	-1.65522	1.14745e-07	1.92928e-06	1.28937e-06	0.559954	1.13696	0.299038	-6.09573e-07	0.956609	2.18729e-07	0.493715	1.57052	1.38245	0.356699	4.98428	1.86868e-07	-1.22567e-06	-3.83865	94.9359	0.0960547	0.0286357	0.141616	6.0507e-08	0.290278	-5.35522e-07	2.48599e-08
Fam17-Sdlg6	unselected progeny	-0.533345	-4.12903	-7.04154e-08	5.37998e-06	6.01497e-07	1.74588	-0.234339	0.155776	4.89469e-07	1.34127	-2.63578e-08	0.687658	2.40142	1.85443	-0.127124	-3.02416	-3.43845e-08	-1.63784e-05	-2.7431	55.2657	0.248665	0.0507956	0.318428	-1.90935e-07	-0.0524267	6.38947e-07	-5.03704e-09
Fam17-Sdlg7	unselected progeny	-0.14285	-2.91737	-1.75143e-07	-1.01536e-05	7.47177e-07	2.05907	-0.968694	0.0870424	8.11367e-07	1.57304	-1.09527e-07	0.91167	2.54284	2.78356	-0.141253	-3.42202	-7.9055e-08	-2.27773e-06	0.311287	46.9214	0.241106	0.0856663	0.464627	-4.8541e-07	-0.142337	1.11598e-06	-9.23503e-09
Fam17-Sdlg8	unselected progeny	-0.324981	-1.23025	-2.318e-08	-5.12502e-06	2.84906e-06	0.625035	0.868607	0.0296365	-5.79761e-07	0.551829	2.32105e-07	0.325757	0.897442	0.988282	0.789878	10.8681	1.16983e-07	-2.71649e-06	6.45035	41.1779	-0.142215	-0.0209371	-0.0263488	2.94442e-07	0.311418	-6.70455e-07	1.96879e-08
Fam17-Sdlg9	unselected progeny	0.422694	0.714881	-1.85441e-08	-1.71329e-05	1.55638e-06	0.55565	0.825068	0.194813	-2.73177e-07	1.07806	2.59265e-07	0.63276	1.61986	1.73544	1.06705	13.4316	8.68113e-08	1.09104e-05	1.567	21.4726	0.0214515	0.0174424	0.152567	2.0715e-07	0.344214	-4.12549e-07	2.47895e-08
Fam18-Sdlg1	unselected progeny	-1.45215	-8.40262	8.02037e-08	5.77299e-06	-3.85753e-08	0.103376	-0.700877	0.0237531	4.34126e-07	0.950583	-1.73264e-07	0.453625	1.32944	1.17007	-0.884123	-11.9731	-7.09264e-08	-2.24942e-05	5.24516	5.03834	0.411786	0.051163	0.421794	-2.68328e-07	-0.240291	4.51719e-07	-2.20975e-08
Fam18-Sdlg2	unselected progeny	-0.815054	-4.18922	4.15159e-08	8.67444e-06	4.82145e-07	-0.532403	0.823582	-0.024904	-4.37901e-07	0.531707	3.67982e-08	0.250093	1.23146	0.616306	0.695213	8.45073	1.02712e-07	-1.60115e-05	2.00141	76.7212	0.0064701	0.0280565	0.146141	2.18017e-07	0.0904103	-4.70759e-07	2.0173e-08
Fam18-Sdlg3	unselected progeny	-0.434844	-3.08278	2.79969e-07	-9.47275e-06	9.09343e-07	-0.346085	0.476985	0.0481893	-4.07472e-07	0.90257	-6.94009e-08	0.352378	1.73376	0.58517	0.20608	2.01386	8.15258e-08	-6.56976e-06	5.06276	57.9881	0.182235	0.0455182	0.112318	-6.78969e-08	0.093101	-1.98189e-07	1.45939e-08
Fam18-Sdlg4	unselected progeny	-0.97075	-4.82192	-6.36768e-08	4.28094e-06	5.38118e-07	1.07255	-0.761396	0.0787912	5.55163e-07	0.644132	-1.41158e-07	0.406666	0.829855	1.42212	-0.820406	-11.1305	-1.06032e-08	-2.40644e-05	13.7603	21.4517	0.118674	0.0289994	0.329933	-5.50107e-07	-0.100433	4.3293e-07	-1.35328e-08
Fam19-Sdlg1	unselected progeny	-0.868835	-6.99902	7.29952e-08	-2.25014e-05	6.60688e-07	-1.42545	-1.498	-0.0189626	3.76043e-07	-1.16263	-2.54578e-07	-0.80793	-1.34126	-2.52599	-0.408882	-7.37892	-1.41916e-08	-5.83841e-06	-2.5953	-50.2779	-0.0654112	0.0207733	-0.0229293	-6.61725e-07	-0.0136217	1.98228e-07	-9.694e-09
Fam19-Sdlg10	unselected progeny	-0.306231	-1.89374	2.75232e-07	-1.93415e-05	6.74465e-07	-0.677983	-0.345312	-0.0995331	-1.161e-07	-1.09221	-5.99957e-08	-0.654701	-1.54636	-1.85452	0.0600536	0.707744	2.62629e-08	1.52278e-05	3.82907	-48.048	-0.217997	-0.0203937	-0.183483	-3.48905e-07	0.0296331	-2.04917e-07	5.44782e-09
Fam19-Sdlg11	unselected progeny	0.325041	2.7432	3.41437e-07	-3.22384e-05	1.49586e-06	-0.965655	0.219473	-0.122218	-2.9364e-07	-1.10425	4.33596e-08	-0.866987	-1.58852	-2.93844	0.375187	5.06901	7.55532e-08	1.70817e-05	3.30523	-30.8349	-0.316551	-0.0349108	-0.310039	-1.63865e-07	0.147196	-6.73998e-07	1.74097e-08
Fam19-Sdlg12	unselected progeny	-0.0431187	-2.43903	-4.58989e-09	-2.30466e-05	-6.80585e-07	-1.06598	-1.55838	-0.15505	4.21289e-07	-1.51211	-2.45134e-07	-0.913677	-1.80903	-2.59331	-0.769111	-10.9955	-1.43374e-07	2.67115e-05	-0.869701	-14.1747	-0.37961	-0.0100901	-0.0756538	-6.87332e-07	-0.289195	8.06716e-07	-9.41357e-09
Fam19-Sdlg2	unselected progeny	-0.385977	-3.16592	9.78663e-08	-2.78772e-05	6.61028e-07	-0.577793	-0.704627	0.129303	1.78715e-07	-0.272084	-1.47141e-08	-0.364876	-0.820024	-1.59099	-0.345747	-5.87787	3.46124e-08	-6.30814e-06	-6.84862	-23.8885	0.075048	0.0233765	0.0180534	-4.16214e-07	0.00431406	4.9411e-08	3.08182e-09
Fam19-Sdlg3	unselected progeny	-0.496416	-4.86385	2.34553e-07	-2.08311e-05	9.90338e-07	-1.5288	0.115059	0.0675201	-3.21778e-07	-0.786861	-1.55195e-08	-0.57521	-1.58102	-1.91138	0.641877	7.69811	1.07365e-07	1.57725e-05	-1.07077	-23.01	-0.154583	-0.018198	-0.266832	-4.0344e-07	0.128322	-5.49489e-07	2.07882e-08
Fam19-Sdlg4	unselected progeny	-0.632517	-4.07102	-1.69505e-08	-2.09375e-05	8.41035e-07	-0.449634	-0.762448	-0.142021	2.38328e-07	-0.221187	-1.09675e-07	-0.242722	-0.831295	-1.00755	-0.571369	-8.20946	-2.80382e-08	1.86379e-06	-3.11052	-36.9308	-0.326168	-0.00675756	-0.100921	-6.98097e-07	-0.0757726	3.109e-07	8.49249e-10
Fam19-Sdlg5	unselected progeny	-0.331796	-2.41736	2.80782e-08	-1.99882e-05	1.39443e-06	-0.45581	-0.7987	0.0459711	1.26565e-07	-0.731153	-1.48583e-07	-0.338027	-0.481928	-0.704201	-0.00928012	-1.406	1.28631e-08	-7.42298e-06	0.893586	-40.1508	-0.128719	0.0171083	-0.0350484	-7.17697e-07	-0.00467251	-8.10144e-08	3.42162e-09
Fam19-Sdlg6	unselected progeny	0.0271434	-1.82667	3.04267e-09	-1.59025e-05	8.38603e-07	-1.70672	-1.35102	-0.187283	5.57457e-07	-1.22673	-2.68771e-07	-0.758828	-1.70135	-2.23006	-0.0806638	-2.76172	-1.12491e-07	1.79484e-05	-0.663399	-48.4192	-0.328149	-0.0309853	-0.171717	-7.09645e-07	-0.137913	2.32756e-07	-1.19998e-08
Fam19-Sdlg7	unselected progeny	0.134339	-1.78832	3.8721e-07	-2.03152e-05	5.8622e-07	-1.60088	0.277313	-0.11266	-6.89162e-07	-1.49998	-6.10354e-09	-1.04071	-2.12916	-3.35926	0.420616	5.22344	6.77754e-08	1.14186e-05	1.48045	-32.7542	-0.292895	-0.0474261	-0.280697	-1.1408e-07	0.0967317	-8.44628e-07	1.49423e-08
Fam19-Sdlg8	unselected progeny	-0.960473	-5.68084	2.12073e-07	-1.92026e-05	1.20716e-06	-1.60261	-1.01483	-0.265581	4.32959e-07	-1.21365	-3.30931e-07	-0.630865	-1.10072	-1.60385	-0.0489678	-2.40524	5.8934e-09	-1.53066e-05	-2.54036	-58.9107	-0.337775	-0.0371714	-0.209763	-6.12053e-07	-0.0840049	-3.15858e-07	-1.08635e-08
Fam19-Sdlg9	unselected progeny	-0.0631742	-1.17056	-2.31832e-08	-2.32334e-05	1.25738e-06	-1.03942	-0.799787	-0.085707	2.48053e-08	-0.645201	-9.11891e-08	-0.41253	-1.3335	-1.29815	-0.533908	-6.72251	2.34398e-09	-6.68822e-06	3.18416	-43.3869	-0.131727	-0.00741928	-0.138307	-2.36774e-07	0.0635028	-1.89514e-07	1.71561e-09
Fam1-Sdlg1	unselected progeny	-0.883495	-5.32978	4.16319e-07	-1.20588e-05	9.37113e-07	-1.07163	0.00373649	-0.162121	-3.10605e-07	-0.266858	2.38408e-08	-0.205121	-1.01782	-0.79254	-0.572955	-7.69879	8.37893e-08	9.84235e-07	-0.081224	6.09905	-0.174766	-0.0115856	-0.112845	-3.0689e-07	0.122388	-2.4319e-07	8.29993e-09
Fam1-Sdlg2	unselected progeny	-1.17139	-8.07956	2.08123e-07	-1.24647e-05	7.25212e-07	-1.22291	-0.160578	0.119828	1.48725e-07	-0.194929	3.29302e-08	-0.221968	-1.12225	-0.92065	-1.28639	-16.828	6.13917e-08	6.53338e-07	1.23295	-23.5646	-0.149011	-0.0120801	-0.0913542	-5.58108e-07	0.0703463	-2.19683e-07	6.27441e-09
Fam1-Sdlg3	unselected progeny	-0.866839	-7.70914	7.53705e-08	-3.2116e-06	1.26999e-06	-1.06212	-0.728553	0.11019	3.06548e-07	-0.195622	-2.48127e-07	-0.0704593	-0.455475	-0.0573064	-1.15609	-15.7067	2.44755e-08	1.24187e-06	0.828306	8.75245	-0.119209	0.0065674	0.10547	-7.59894e-07	-0.0878887	1.88344e-07	5.23976e-09
Fam1-Sdlg4	unselected progeny	-0.715106	-5.94059	8.40503e-08	-1.66297e-05	1.84715e-06	-0.767257	-0.615861	0.105975	4.76077e-07	-0.587147	-1.261e-07	-0.349863	-0.324547	-1.01209	-0.943791	-13.5784	4.68511e-08	-3.13861e-06	2.24274	-2.26248	-0.205926	0.0015278	-0.0603882	-8.43498e-07	0.0412692	1.45144e-07	7.74015e-09
Fam1-Sdlg5	unselected progeny	-0.563129	-4.01779	1.92311e-07	-9.55638e-06	1.27529e-06	-1.03206	-0.248717	-0.0287622	2.11066e-07	-0.540044	3.65432e-08	-0.408981	-1.04768	-1.45959	-0.621151	-9.38888	8.22708e-08	3.66934e-07	1.91118	-18.3862	-0.109776	-0.00656998	-0.165085	-4.00619e-07	0.0919978	-6.1143e-08	2.20503e-09
Fam1-Sdlg6	unselected progeny	-0.909056	-7.16946	2.52786e-07	-2.26841e-05	2.03795e-06	-0.928062	-0.555911	-0.0459254	7.72813e-08	-0.234695	-9.91067e-08	-0.135309	-1.12687	-0.371152	-0.4544	-6.73205	7.41573e-08	-1.30324e-05	3.61008	-11.1316	-0.238765	-0.0224535	-0.145539	-4.30138e-07	0.105195	7.73171e-08	4.91665e-09
Fam20-Sdlg1	unselected progeny	-0.998543	-5.48617	2.38142e-07	-2.08435e-05	1.11054e-06	-2.33184	-1.41328	-0.143858	6.39955e-07	-0.584147	-2.98207e-07	-0.619591	-1.49096	-2.46089	-1.02746	-15.088	-3.88075e-08	-1.30621e-05	3.81322	-17.2542	-0.206502	-0.024939	-0.121946	-6.43807e-07	-0.210898	1.86207e-07	-1.61923e-08
Fam20-Sdlg2	unselected progeny	-0.346735	-2.26432	1.9552e-07	-2.56674e-05	2.08523e-06	-0.847542	0.207881	0.013765	-4.32751e-07	-0.116034	6.6038e-08	-0.127981	-0.473883	-0.550086	-0.237518	-3.22133	1.21614e-07	-1.03996e-05	7.22866	2.88971	-0.12982	-0.00870596	0.0370918	1.00292e-08	0.161833	-7.11536e-07	1.62734e-08
Fam20-Sdlg3	unselected progeny	-0.468381	-3.35436	1.56825e-07	-1.2542e-05	-2.50185e-07	-1.7295	-1.37023	-0.0632316	8.06444e-07	-0.33949	-3.36092e-07	-0.33728	-1.14968	-1.31362	-1.00917	-14.7673	-1.03619e-07	8.74868e-08	4.05255	-20.5813	0.0631705	0.02276	0.101625	-6.93991e-07	-0.325424	1.08888e-07	-1.46376e-08
Fam21-Sdlg1	unselected progeny	-0.474444	-5.28759	2.54264e-07	-5.65932e-06	1.36064e-06	-1.03383	-0.264978	-0.128413	3.75079e-08	-1.08045	-2.04403e-07	-0.618681	-1.13164	-1.58831	0.0675522	-0.433078	-2.08661e-08	-7.2602e-06	2.72629	-33.8056	-0.346092	-0.0194087	-0.097496	-5.13518e-07	0.025958	1.62224e-07	1.35695e-08
Fam21-Sdlg2	unselected progeny	-0.500663	-5.87134	3.4908e-07	-1.95073e-05	2.60044e-06	-1.22757	-0.576102	-0.0828768	7.23613e-08	-0.687367	-7.35152e-08	-0.506759	-1.0727	-1.62496	-0.158445	-3.29159	4.55329e-08	-2.29413e-05	1.66186	-40.2899	-0.0223553	-0.0185979	-0.115504	-5.58723e-07	0.168078	-1.84805e-08	8.8919e-09
Fam21-Sdlg3	unselected progeny	-0.532085	-6.04484	3.0487e-08	-6.62745e-06	8.76326e-07	-1.41533	-1.20318	-0.0189201	5.28374e-07	-0.944453	-4.24927e-07	-0.455782	-1.39113	-1.06559	-0.72977	-10.9692	-4.13939e-08	-1.46937e-05	-6.05525	-56.9478	-0.291228	-0.0245273	-0.0647584	-9.17917e-07	-0.153758	5.75538e-07	-7.80803e-09
Fam21-Sdlg4	unselected progeny	-0.88353	-6.38761	2.6795e-07	-5.75245e-06	1.25315e-06	-1.79058	-0.520605	0.18522	3.97359e-07	-1.05822	-6.79673e-08	-0.694471	-1.89078	-2.21767	-0.776453	-11.6698	4.02923e-08	-1.8573e-05	0.577977	-54.867	-0.365793	-0.0478776	-0.325608	-5.74924e-07	-0.0928163	-1.41023e-07	-5.89506e-09
Fam21-Sdlg5	unselected progeny	-0.864124	-5.73271	1.58413e-07	-4.46782e-06	8.10544e-07	-1.18407	0.434036	0.134667	-2.32299e-07	-0.725565	-4.49159e-09	-0.359157	-1.06824	-0.809972	-0.137652	-2.00746	1.25359e-07	-1.221e-05	0.123266	-21.4861	-0.3196	-0.0288218	-0.218725	-2.36071e-07	0.100211	-4.94471e-07	8.17991e-09
Fam21-Sdlg6	unselected progeny	-0.801442	-4.91052	1.94626e-07	-8.77938e-06	1.45453e-06	-1.67289	0.411633	0.20584	-2.25342e-07	-1.19518	1.59918e-07	-0.683007	-1.64385	-1.86358	-0.615326	-8.43203	1.36865e-07	-1.18628e-05	0.74037	-29.584	-0.387174	-0.0492383	-0.136672	-3.05372e-07	0.217015	-6.3879e-07	2.08626e-08
Fam21-Sdlg7	unselected progeny	-0.271883	-2.82491	2.77673e-07	-1.09032e-05	4.22338e-07	-1.45526	-0.0493539	-0.105066	-2.69067e-07	-1.30591	-1.99263e-07	-0.679473	-1.36663	-1.68845	-0.252806	-3.67619	3.34608e-08	-1.44652e-05	0.306828	-27.6197	-0.310175	-0.0173085	-0.134759	-2.77676e-07	0.0654352	-1.6967e-07	1.55526e-08
Fam21-Sdlg8	unselected progeny	-0.903346	-6.80088	1.06596e-07	-7.00731e-06	2.21294e-06	-1.33122	-0.810893	0.161401	3.58237e-07	-0.57886	-1.00595e-07	-0.255558	-0.809589	-0.512548	-0.689779	-10.5673	4.71507e-08	-2.26295e-05	-2.30365	-48.1575	-0.263326	-0.0269893	-0.0729155	-7.26516e-07	-0.0610361	3.27411e-07	-9.42479e-09
Fam21-Sdlg9	unselected progeny	-0.876949	-7.69736	8.08995e-08	-6.75594e-06	4.17293e-07	-0.910067	-1.11448	0.0560339	9.89632e-07	0.0858889	-1.32672e-07	-0.0975089	-0.503262	-0.627307	-1.14435	-17.05	-2.96109e-08	-1.11081e-05	-4.08506	-53.0254	0.00751031	0.00479218	-0.025129	-8.78213e-07	-0.139285	6.26985e-07	-9.63091e-09
Fam22-Sdlg1	unselected progeny	-0.26628	-4.41168	1.12424e-07	-1.60276e-05	5.69953e-07	-1.74866	-0.895349	0.135954	5.55391e-07	-0.733413	-4.29207e-08	-0.590323	-1.79521	-2.07001	-0.809124	-11.65	4.63822e-08	-1.36208e-05	1.01336	-7.63367	-0.119581	0.00134027	-0.236132	-7.69402e-07	-0.0272978	4.4073e-07	-5.94983e-10
Fam22-Sdlg2	unselected progeny	-0.470699	-3.81773	7.62677e-08	-1.40329e-05	1.80339e-07	-2.05977	-0.614847	-0.00384528	2.11665e-07	-0.85454	-9.04824e-08	-0.586305	-1.93217	-1.90674	-0.141549	-3.03915	3.21469e-08	-9.19237e-06	0.64796	-29.8763	-0.251024	-0.0232421	-0.204918	-5.29288e-07	-0.0206242	6.88327e-08	1.36742e-09
Fam22-Sdlg3	unselected progeny	-0.439468	-4.36962	1.70445e-07	-8.29126e-06	1.44896e-06	-1.74946	-0.37815	0.0458422	1.94466e-07	-0.173538	-6.43625e-08	-0.261656	-0.985546	-1.22712	-0.428375	-6.62278	6.17054e-08	-1.64714e-05	2.47881	14.2531	0.0421475	0.0176582	-0.115164	-5.13459e-07	-0.0253803	5.89517e-08	7.29814e-09
Fam22-Sdlg4	unselected progeny	-0.886449	-6.6921	3.19341e-08	-1.01712e-05	6.43788e-07	-1.40109	-1.26743	-0.155839	9.61799e-07	-0.590311	-2.17405e-07	-0.410626	-1.03497	-1.3215	-1.06202	-15.4387	-5.67158e-08	-4.13644e-06	-4.63123	-46.3579	-0.205968	-0.0248484	-0.0497749	-8.93377e-07	-0.202228	5.92564e-07	-5.41952e-09
Fam22-Sdlg5	unselected progeny	-0.453331	-4.36251	1.09087e-07	-4.95786e-06	5.11493e-07	-0.803745	0.478155	-0.106885	-2.93032e-07	0.208113	7.15098e-08	0.0407422	-0.267249	-0.0417242	-0.268827	-2.96552	8.521e-08	-7.7144e-06	1.0295	-19.7815	-0.00442084	0.0115957	-0.0527809	9.63769e-08	0.124059	-2.8648e-07	1.08238e-08
Fam22-Sdlg6	unselected progeny	-0.428578	-2.89886	1.5849e-07	-6.08828e-06	-1.64374e-07	-1.09641	-0.193932	0.0797856	1.18619e-07	-0.722161	-4.05501e-08	-0.324636	-0.946632	-0.648571	-0.429146	-6.56739	9.77811e-08	-1.32773e-05	0.991959	-18.593	-0.213363	-0.0117968	-0.144094	-4.47489e-07	0.0306741	6.70934e-08	5.76735e-09
Fam22-Sdlg7	unselected progeny	-0.593905	-4.01461	3.52931e-07	-1.50076e-06	1.45095e-06	-1.37097	0.340685	-0.066776	-3.03111e-07	-0.128951	3.89243e-08	-0.0170456	-0.545688	0.0938711	-0.293853	-3.74577	1.05096e-07	-1.69655e-05	4.75601	-35.7674	-0.165712	-0.0143383	-0.00456081	-2.05273e-07	0.127687	-5.1669e-07	1.22307e-08
Fam23-Sdlg1	unselected progeny	-0.613681	-4.68707	2.68746e-07	-7.75132e-06	1.16083e-07	-1.46169	-0.989573	-0.0553563	7.29841e-07	-0.298674	-1.77689e-07	-0.277661	-0.744238	-0.994939	-0.194967	-4.79972	-2.63266e-08	-4.89468e-06	-5.78407	-26.2384	-0.0962597	0.0252156	-0.015964	-5.71967e-07	-0.0762946	3.47632e-07	-1.00126e-08
Fam23-Sdlg2	unselected progeny	-0.803665	-3.7363	2.95894e-07	-1.12085e-06	1.03169e-06	-1.51506	0.564523	0.0493825	-2.97571e-07	-1.03465	6.03922e-08	-0.699764	-1.69817	-2.22262	0.370298	4.6858	9.25376e-08	4.2737e-06	-7.49941	0.233335	-0.236839	-0.0195709	-0.305366	-7.88454e-08	0.111087	-7.96527e-07	1.32673e-08
Fam23-Sdlg3	unselected progeny	0.105492	1.29921	1.13933e-07	-2.41862e-05	8.54754e-07	-0.527052	0.463133	0.150718	-5.63994e-07	-0.757191	9.51018e-08	-0.468741	-1.05187	-1.42726	0.046941	1.10729	1.00554e-07	1.70256e-05	-0.900257	-43.4424	-0.260668	-0.001241	-0.116548	-1.97828e-07	0.15522	-6.89471e-07	2.13244e-08
Fam23-Sdlg4	unselected progeny	-0.218309	-3.44941	4.10214e-08	-2.42009e-05	-6.83875e-07	-0.777346	-1.6303	0.089395	8.1426e-07	-0.292024	-2.06024e-07	-0.172328	-0.567493	-0.43784	-1.60041	-21.6886	-1.085e-07	7.13329e-06	-5.33289	-34.1765	-0.0243386	0.0396883	0.148962	-6.99961e-07	-0.292701	6.96414e-07	-1.02819e-08
Fam24-Sdlg1	unselected progeny	-1.10996	-7.52556	1.17325e-07	-4.76783e-06	1.13142e-06	1.13675	-0.63558	0.00904932	4.93285e-07	2.16523	3.20007e-09	1.21175	2.41168	3.55344	-1.1507	-15.3763	-6.34156e-08	-1.37554e-05	-5.16643	37.3507	0.513507	0.0385287	0.552079	2.34209e-07	-0.142537	1.76863e-07	-1.27224e-08
Fam24-Sdlg10	unselected progeny	-0.891739	-5.27936	1.12625e-07	-1.49849e-05	2.11357e-06	0.995303	-0.379506	0.0550738	5.89413e-07	1.56105	2.58214e-08	0.699044	1.87705	1.64602	-0.603907	-7.90955	-1.58937e-08	-1.13378e-05	-1.91745	4.60555	0.366722	0.00941249	0.302565	2.74813e-07	0.00632947	3.46017e-07	-2.53656e-09
Fam24-Sdlg2	unselected progeny	-0.85109	-4.2909	-1.39911e-07	4.63853e-06	6.94079e-07	1.5389	-0.736812	-0.0375358	5.48275e-07	1.50031	-1.45768e-07	0.865428	1.2908	2.63225	-0.858308	-11.159	-7.42282e-08	-8.07147e-06	-7.07602	3.56705	0.200784	0.0030322	0.252762	-1.4433e-07	-0.170387	4.34534e-07	-1.18423e-08
Fam24-Sdlg3	unselected progeny	-0.628431	-2.42076	-1.27899e-07	-1.49082e-06	3.69174e-09	0.944103	-0.726408	0.0326539	6.96076e-07	1.33892	1.02602e-08	0.615461	1.31737	1.46735	-0.664199	-8.70624	-6.64219e-08	-2.0242e-06	-2.73871	14.4211	0.360858	0.0227549	0.178056	-1.30962e-07	-0.174778	4.45558e-07	-1.6967e-08
Fam24-Sdlg4	unselected progeny	-0.8577	-4.92986	-4.77798e-08	2.11415e-05	5.75988e-07	0.908379	-0.314035	0.0154569	3.52017e-07	1.64612	8.55433e-08	0.880063	1.14368	2.39766	-0.655248	-8.31572	-2.58721e-08	-5.97235e-06	-3.82005	26.787	0.391381	0.0191488	0.18542	3.08831e-08	-0.101026	2.17694e-07	-1.35717e-08
Fam24-Sdlg5	unselected progeny	-1.13407	-6.02118	-7.1808e-08	2.86359e-06	1.38432e-06	1.81968	-0.873725	-0.0271489	8.47828e-07	1.40826	6.53143e-09	0.854903	1.97119	2.73652	-1.90276	-23.9137	-8.17206e-08	-1.60643e-05	-6.73569	10.3727	0.335594	0.0536951	0.42688	7.47238e-09	-0.162246	6.01952e-07	-2.0684e-08
Fam24-Sdlg6	unselected progeny	-0.902976	-5.66898	1.06685e-07	-1.23722e-05	1.15572e-06	2.28071	-0.471018	-0.100252	5.10391e-07	1.5626	7.98458e-08	0.909393	1.87427	2.74199	-1.27072	-15.9966	-8.58939e-08	-5.43029e-06	-3.03967	37.8495	0.240064	0.0313807	0.411126	-7.87858e-08	-0.0922853	3.65588e-07	-2.03881e-08
Fam24-Sdlg8	unselected progeny	-0.306367	-1.14393	-1.56102e-08	-1.57407e-05	9.98803e-07	1.62063	-0.302838	0.189788	5.34836e-07	1.8372	1.03101e-08	0.979065	2.14744	2.58583	0.293537	3.27309	1.36462e-08	3.29018e-06	-5.70786	31.8	0.312959	0.00315955	0.223367	2.18147e-07	-0.101968	3.00509e-07	-2.59264e-09
Fam24-Sdlg9	unselected progeny	-1.0424	-5.15178	2.51341e-09	-7.49491e-07	8.61555e-07	1.41467	-0.386872	0.156287	2.92428e-07	1.27812	8.4871e-08	0.697707	1.47465	1.98027	-1.22076	-14.82	-2.43324e-08	8.11475e-08	-4.33251	38.65	0.304315	0.0332498	0.414757	2.53647e-07	-0.100346	1.39642e-07	-5.50387e-09
Fam25-Sdlg1	unselected progeny	-0.230266	-1.03464	1.38748e-07	-1.43703e-05	5.09578e-07	-0.0893548	0.29855	-0.0782532	-4.40313e-07	0.359948	-4.88201e-09	0.200338	0.651971	0.618115	0.148516	2.37546	3.18389e-08	-6.75796e-06	6.51014	6.71991	0.0637845	-0.00914385	-0.0238999	-4.14952e-08	0.176687	-2.99253e-07	4.18421e-09
Fam25-Sdlg2	unselected progeny	-0.641855	-3.75701	1.46009e-07	-2.33009e-05	6.07172e-07	0.713178	0.220429	-0.0637537	-6.40581e-07	0.344171	2.12761e-08	0.273441	0.67969	1.02395	-0.105446	-0.507689	2.38478e-08	-1.77483e-05	3.83414	6.56859	0.0722989	-0.00257004	0.203945	2.60318e-07	0.186873	-3.04271e-07	-7.4223e-09
Fam25-Sdlg3	unselected progeny	-0.854574	-4.28042	2.26073e-09	-1.47161e-05	3.35995e-08	0.46115	-0.851491	-0.0282905	4.37568e-07	0.98654	-1.58187e-07	0.642642	1.3131	2.06059	-1.30567	-16.5505	-9.19492e-08	-2.01737e-05	4.18444	-7.07922	0.305165	0.0590013	0.360548	-3.03941e-07	-0.0746383	5.5101e-07	-2.15566e-08
Fam25-Sdlg4	unselected progeny	-0.429538	-1.68985	-2.73849e-08	-1.07923e-05	-1.67531e-08	-0.408698	-0.28368	0.0669034	-3.52567e-08	0.103843	-1.71679e-08	-0.00465528	-0.0914961	-0.110417	-0.868138	-10.3197	1.74709e-08	-9.07782e-06	4.57154	-30.8219	0.250362	-0.00119938	0.131339	-4.52997e-08	0.0957305	-1.66919e-07	-2.943e-09
Fam25-Sdlg5	unselected progeny	-0.742386	-2.49804	1.8692e-07	-1.08984e-05	1.01307e-06	-0.0818434	0.287574	0.0134367	-3.95852e-07	0.13217	-1.20668e-08	0.195475	0.435502	0.909493	-0.594437	-6.61376	3.08378e-08	-2.21532e-05	5.67395	9.92438	0.186762	0.0314301	0.138949	1.27314e-07	0.229562	-3.8075e-07	-1.1265e-09
Fam25-Sdlg6	unselected progeny	-0.446149	-2.57791	1.89904e-07	-2.04049e-05	2.5891e-07	-0.512248	-0.283066	0.0140331	-3.31373e-07	-0.48331	-1.0199e-07	-0.284705	0.205879	-0.66003	-0.584394	-7.19996	1.18101e-08	-1.6141e-05	3.59399	-17.1193	0.0112943	-0.0201535	0.0521975	-1.65742e-07	0.165529	-2.99654e-07	-4.71222e-09
Fam25-Sdlg7	unselected progeny	-0.307621	-1.02892	1.74714e-07	-2.96756e-05	2.528e-07	0.0645633	-0.317848	-0.176641	-2.46874e-07	0.282352	-1.70746e-08	0.197677	0.447388	0.670447	-0.68628	-7.59057	-3.98996e-08	-1.05072e-05	2.31016	-17.3547	0.123568	-0.0183716	0.152882	-8.00108e-08	0.132059	-5.20133e-07	-4.1735e-09
Fam25-Sdlg8	unselected progeny	-0.33643	-1.4607	2.21375e-07	-1.52382e-05	1.30438e-06	0.724385	0.360241	-0.00806481	-3.08515e-07	0.926917	6.28632e-08	0.497603	0.714075	1.31254	-0.0835489	0.0282994	3.70767e-08	-1.25987e-05	6.61954	27.4185	0.283079	0.0162193	0.0971596	1.86802e-07	0.174036	-3.32898e-07	2.58174e-09
Fam25-Sdlg9	unselected progeny	-0.744106	-4.05203	5.55009e-08	-2.66719e-05	7.0733e-07	0.716448	-0.129993	0.0826542	-3.44951e-07	0.723715	-1.07565e-08	0.464975	0.475444	1.55301	-0.58527	-6.78621	2.27342e-08	-1.44414e-05	1.34434	1.34758	0.186497	0.0180278	0.241087	1.05821e-07	0.10178	-3.14898e-07	-3.32688e-09
Fam26-Sdlg1	unselected progeny	-1.29069	-5.28553	1.80238e-07	1.71327e-05	3.07827e-07	1.00626	0.978672	-0.032847	-3.63946e-07	1.00565	1.6175e-07	0.669756	1.47128	2.13831	0.00600097	0.581806	7.89789e-08	-1.17216e-05	-2.68829	26.9939	0.196958	0.0334266	0.216636	6.0845e-07	0.03372	-1.63532e-07	8.07596e-09
Fam26-Sdlg2	unselected progeny	-1.66888	-10.1798	-2.10992e-08	3.28427e-06	-2.98796e-07	1.21685	-0.163309	0.00156187	6.80616e-07	1.61513	1.10124e-08	0.900113	2.04243	2.49927	-0.249889	-4.50401	-1.26586e-07	-1.07952e-05	-3.83264	-0.944288	0.470778	0.0404785	0.376482	1.01199e-08	-0.191883	6.30915e-07	-1.00388e-08
Fam26-Sdlg3	unselected progeny	-0.576892	0.0340653	7.01332e-08	1.7864e-05	4.15718e-07	1.53102	0.368807	-0.0550686	-1.1311e-07	0.973612	9.49251e-08	0.36729	0.775916	0.673632	0.298656	4.70549	-1.16947e-08	-1.92282e-05	-4.15495	-1.65014	0.179201	0.00882011	-0.00484306	2.8288e-07	-0.0496756	4.26109e-07	-8.21732e-10
Fam26-Sdlg4	unselected progeny	-1.00567	-5.75838	1.00025e-07	-1.75368e-06	-7.48535e-07	0.581051	-0.540965	-0.104477	7.5486e-07	1.29252	-1.61559e-07	0.705316	1.39961	1.91034	-0.730686	-10.156	-7.96252e-08	-1.17104e-05	-2.58713	-10.0635	0.488901	0.0389874	0.37148	-4.39316e-08	-0.331976	4.86043e-07	-1.73078e-08
Fam26-Sdlg5	unselected progeny	-1.78162	-9.4428	9.67452e-08	1.39213e-05	5.05834e-07	0.283901	0.897694	0.139907	9.76187e-08	1.51625	-4.99433e-10	0.857777	2.04639	2.45486	0.64485	9.08284	1.05045e-07	-1.26508e-05	-4.11664	42.0545	0.392077	0.0100568	0.236533	3.75345e-07	0.0365855	-4.58415e-09	5.74798e-09
Fam26-Sdlg6	unselected progeny	-1.15575	-4.82964	8.74613e-08	3.99425e-06	3.74936e-07	0.376327	0.621143	0.0594408	-2.82957e-07	0.753659	9.04928e-08	0.430013	0.890508	1.2117	-0.104009	-0.533615	7.30227e-08	1.52529e-06	-3.03304	-8.82484	0.307177	0.0418239	0.217512	6.14131e-07	0.0477304	-3.14606e-07	3.63639e-09
Fam26-Sdlg7	unselected progeny	-1.27084	-6.39528	2.72012e-08	5.38449e-06	7.13724e-07	0.216268	1.05962	0.17007	-4.88596e-07	0.598857	1.43114e-07	0.330514	0.987856	0.956195	0.165234	2.4147	1.18958e-07	1.79675e-06	-1.73951	24.9889	0.203886	0.0120986	0.200383	4.99129e-07	0.230522	-5.51688e-07	1.91325e-08
Fam27-Sdlg2	unselected progeny	-0.931628	-3.98016	1.40288e-07	-5.87318e-06	8.02654e-07	1.52752	0.851649	0.181492	-3.50448e-07	1.11989	1.68871e-07	0.629103	1.5848	1.80502	0.932243	12.5648	1.07697e-07	-5.91776e-06	-7.7777	51.3785	0.0404931	-0.00997921	0.0823562	2.41097e-07	0.153709	-1.60248e-07	1.72655e-08
Fam27-Sdlg3	unselected progeny	-0.846798	-4.13165	3.23488e-07	2.36302e-05	8.37579e-07	0.63713	1.16543	0.0957573	-4.00108e-07	0.895617	5.98614e-08	0.64234	1.66139	2.19777	0.746988	10.0116	7.30225e-08	-1.03148e-05	-3.76775	66.9921	0.115193	0.0106063	0.29811	6.10446e-07	0.0712441	-2.40687e-07	2.54794e-08
Fam28-Sdlg1	unselected progeny	0.234835	1.33003	1.50807e-07	2.95355e-06	5.43304e-07	1.2767	1.22014	0.0560424	-5.81972e-07	0.919213	9.92396e-08	0.512127	0.839908	1.34794	0.713005	9.73324	1.40702e-07	-1.63273e-06	-6.50712	9.35754	0.156676	-0.00220665	0.0405487	7.50087e-07	0.137739	-7.36118e-07	1.72656e-08
Fam28-Sdlg2	unselected progeny	-0.223849	-1.94923	-4.95076e-08	6.60076e-06	-1.98064e-06	1.94764	-0.400762	0.00258931	3.47163e-07	2.47054	6.66816e-08	1.43708	2.96607	4.21326	-0.189714	-2.76715	-4.69036e-08	-5.04127e-06	-7.73709	79.6383	0.558455	0.0846281	0.588331	-2.88325e-07	-0.189522	1.18447e-06	-1.07869e-08
Fam28-Sdlg3	unselected progeny	-0.225781	-1.2816	1.78197e-07	-3.23401e-06	5.94134e-07	0.355998	0.536128	-0.0265437	-3.68754e-07	1.06912	2.55447e-07	0.553201	1.28487	1.33188	0.181408	2.88858	4.48439e-08	-8.70684e-06	-0.798249	-1.62349	0.313051	0.00368083	0.12761	4.76018e-07	0.0601408	1.86296e-07	1.20526e-10
Fam28-Sdlg4	unselected progeny	-0.397145	-1.77743	-5.54646e-08	6.05068e-06	-1.08633e-06	1.5266	-0.0280582	-0.00672589	-1.95249e-07	1.89508	1.77101e-07	0.999212	2.49175	2.67996	0.138525	2.55896	-4.19221e-09	5.1471e-06	-8.98435	49.5541	0.497693	0.0519036	0.363749	2.33934e-07	0.0525403	5.74975e-07	-4.10809e-10
Fam28-Sdlg5	unselected progeny	-0.285906	-0.840127	-6.42714e-09	5.4222e-06	2.7177e-07	0.465601	-0.125755	-0.0290063	5.53807e-09	1.06965	-3.29432e-08	0.582925	1.67843	1.52399	-0.178157	-2.15799	3.77965e-08	1.21897e-05	-6.16073	38.8084	0.358788	0.0165252	0.235259	2.47532e-07	-0.00241034	1.35216e-07	-1.32113e-09
Fam28-Sdlg6	unselected progeny	-0.0608849	0.426028	9.82837e-08	-7.81148e-06	3.59745e-07	1.56414	-0.162102	-0.0179631	1.2657e-07	1.2431	5.96633e-08	0.64615	1.47853	1.77711	-0.331875	-4.75162	-5.07003e-08	-7.08785e-06	-4.01716	93.4115	0.430958	0.0771572	0.380469	-6.79206e-08	-0.155008	6.82095e-07	-5.24173e-09
Fam28-Sdlg7	unselected progeny	-0.180174	-2.65164	1.08038e-07	-2.48629e-06	-5.19862e-07	2.73132	0.469321	0.0451538	-3.25322e-07	2.40631	1.35029e-07	1.26361	2.56231	3.21841	0.319225	5.06338	5.84831e-08	-2.77055e-06	-6.50821	55.3416	0.431701	0.0789248	0.310325	1.83467e-07	-0.00193195	5.33563e-07	5.52993e-09
Fam28-Sdlg8	unselected progeny	0.302293	2.52506	1.46384e-07	-7.60929e-06	1.86321e-07	1.52699	1.35986	0.118869	-9.50988e-07	0.991798	2.92704e-07	0.510021	1.04706	1.29664	0.946968	13.6195	1.59044e-07	-8.10675e-06	-2.71039	27.4124	0.383695	0.0287554	0.0945363	6.78993e-07	0.218916	-4.84595e-07	1.70247e-08
Fam28-Sdlg9	unselected progeny	0.155352	1.34419	6.26451e-08	1.76723e-05	4.56989e-07	1.04013	0.749458	0.0843361	-6.49258e-07	1.3027	2.10977e-07	0.739339	1.54359	1.96793	0.130569	2.55964	2.45486e-08	1.96795e-05	-5.23509	52.3164	0.264725	0.0414532	0.238654	4.05042e-07	0.0900995	7.62734e-08	5.01013e-09
Fam29-Sdlg1	unselected progeny	-0.477409	-2.58616	1.56292e-07	-9.38422e-07	6.38352e-07	0.79641	0.260029	0.16458	1.4085e-07	0.661831	-8.02947e-09	0.545439	2.59959	2.03303	0.373181	4.4082	3.40492e-08	-2.89562e-05	-5.99983	45.1733	0.168362	0.0136344	0.373515	-8.9075e-08	-0.0749366	-3.19461e-07	5.94606e-09
Fam29-Sdlg2	unselected progeny	-0.428168	-1.7182	4.18361e-08	2.02877e-05	-1.34094e-07	1.79089	0.488088	0.0245398	-7.25461e-08	0.730848	6.56867e-08	0.505282	1.0957	1.77872	0.0519427	1.16586	2.44303e-08	8.46744e-07	-11.482	64.2314	0.102829	0.029682	0.276442	1.2078e-07	-0.0438314	4.00594e-07	7.64672e-09
Fam29-Sdlg3	unselected progeny	-0.54658	-4.01232	-2.14602e-08	9.77164e-06	4.59856e-07	1.83791	0.920835	0.174416	-3.58611e-07	1.42442	9.27087e-08	0.676506	1.77707	1.5972	1.1651	15.9663	9.37221e-08	-1.64101e-05	-6.31612	23.2818	0.220413	0.0284078	0.114873	2.02068e-07	0.18039	-4.29558e-07	2.63163e-08
Fam29-Sdlg4	unselected progeny	-0.702946	-4.69287	1.53235e-07	2.90917e-05	2.64397e-07	1.21089	1.15517	0.132484	-8.41913e-07	0.897439	1.3516e-07	0.652727	1.15524	2.31047	-0.914507	-11.0798	8.87491e-08	-4.7571e-06	-10.0449	65.9739	0.330346	0.0437488	0.437374	5.47768e-07	0.0608656	-4.00987e-07	3.1938e-09
Fam29-Sdlg5	unselected progeny	-1.44032	-8.43794	1.59856e-07	1.38743e-05	2.33442e-07	3.09505	0.755353	0.0835138	-7.45942e-07	1.82658	1.9013e-07	1.20984	2.81494	3.95012	-0.771251	-8.90853	4.3348e-08	-3.03573e-05	-11.9696	70.2644	0.330159	0.0646281	0.527933	4.96101e-07	0.0434759	-3.44719e-08	1.03325e-08
Fam2-Sdlg1	unselected progeny	-0.666211	-4.67909	2.69653e-07	-9.59577e-06	1.07754e-06	-0.98068	0.277121	-0.0518696	-7.39319e-08	-0.1285	9.37115e-08	-0.112055	-0.493166	-0.290006	-0.125129	-1.57349	8.54405e-08	1.10269e-05	5.59325	-13.57	-0.0839463	0.00556779	0.0970205	-9.07506e-08	0.206322	-3.4841e-07	7.50001e-09
Fam2-Sdlg2	unselected progeny	-0.238365	-2.58872	2.74333e-07	-2.23123e-06	1.56883e-06	-1.89577	0.350502	0.280056	-6.2513e-07	-0.826478	1.08038e-07	-0.534386	-1.70038	-1.70285	-1.04726	-12.3887	1.61557e-07	-2.96678e-06	1.03828	-19.9854	-0.172434	-0.0158094	-0.165558	-2.40143e-07	0.178602	-4.66759e-07	9.32755e-09
Fam2-Sdlg3	unselected progeny	-0.930606	-6.74961	4.25432e-08	-7.09715e-06	1.67121e-07	-0.911019	-1.21993	-0.204181	5.67574e-07	-0.227157	-2.21832e-07	-0.0855715	-0.757149	-0.0723722	-1.73175	-23.0513	-1.5512e-07	4.17116e-06	1.75385	-32.0136	0.0348416	0.0144692	0.198019	-9.67165e-07	-0.227858	7.26989e-07	-2.05126e-08
Fam2-Sdlg4	unselected progeny	-0.596306	-5.30855	2.03186e-07	-2.4085e-05	7.96553e-07	-1.97394	-0.527221	-0.0719339	-8.17385e-09	-0.474907	3.14771e-08	-0.306515	-1.08417	-0.927536	-1.33704	-17.0364	2.24786e-08	-8.36613e-07	3.2785	-24.3176	-0.201138	-0.0127071	-0.0231437	-6.38874e-07	0.0452076	-1.0039e-07	-1.07558e-08
Fam2-Sdlg5	unselected progeny	-0.26034	-2.12465	1.94012e-07	-1.01239e-05	1.53706e-06	-0.922627	-0.543425	-0.00938252	1.11482e-08	-0.306373	-1.65609e-07	-0.190195	-0.969331	-0.583592	-0.875401	-12.1795	4.59251e-08	-1.32167e-05	3.48116	2.22204	-0.128871	-0.00701738	0.0410993	-6.68903e-07	0.0255033	-6.22095e-08	4.21493e-09
Fam2-Sdlg6	unselected progeny	-0.505006	-6.0085	1.44902e-07	-2.79499e-05	1.53432e-06	-1.41541	-0.454312	0.0958326	-6.31646e-09	0.350124	8.17497e-08	-0.085402	-0.880398	-0.947472	-0.723272	-8.87423	6.42936e-08	-1.42486e-05	8.69512	-11.0595	0.199361	0.00548186	0.0813997	-2.80825e-07	0.0890317	-2.05729e-07	-4.66848e-09
Fam2-Sdlg7	unselected progeny	-0.869368	-6.81619	6.41513e-08	-1.44571e-05	-3.44445e-07	-1.42284	-1.29116	-0.00818455	7.68462e-07	0.0823963	-1.89426e-07	-0.0766308	-0.599561	-0.544665	-1.48906	-19.8039	-5.75149e-08	-1.06762e-05	1.9117	-50.0417	0.0111663	-0.00681177	0.0400708	-8.53472e-07	-0.24971	6.79898e-07	-2.25508e-08
Fam30-Sdlg1	unselected progeny	-0.186371	-4.60756	1.72601e-07	2.03524e-05	-4.93205e-07	0.181857	-0.798073	0.124014	7.43743e-07	0.521773	-2.84499e-07	0.419873	0.915921	1.53542	0.0937795	-0.377209	-1.77757e-08	-1.00644e-05	-2.80578	-46.6863	0.245755	0.0568402	0.379705	-5.61276e-07	-0.247277	5.55764e-07	-6.32242e-09
Fam30-Sdlg10	unselected progeny	-0.163357	-2.58191	1.57503e-07	1.59357e-05	-2.07882e-06	0.929233	-0.318565	-0.114654	5.27263e-07	0.657284	-2.32073e-07	0.43389	1.29782	1.49985	0.924601	10.8549	-1.13439e-07	-6.88186e-06	-4.09796	14.1441	0.185251	0.0672141	0.357647	-5.45124e-07	-0.302718	7.21749e-07	-1.90171e-08
Fam30-Sdlg11	unselected progeny	-0.857094	-5.57858	4.24323e-07	1.7417e-05	-1.38183e-06	1.26888	1.13816	0.0814594	-1.20196e-07	0.813118	3.67366e-08	0.435269	1.66738	1.27451	1.59367	20.4931	2.65067e-08	-7.02737e-06	-3.02189	4.82209	0.498698	0.119781	0.594538	9.68894e-08	-0.0499331	4.48911e-07	-7.57348e-09
Fam30-Sdlg12	unselected progeny	-0.63265	-4.78645	6.05712e-07	7.67865e-08	-6.09155e-07	0.658554	0.758667	-0.0908219	-1.56553e-07	0.136509	-1.3128e-07	0.0645585	0.280213	0.274088	1.07745	13.8849	5.47611e-08	-2.73502e-05	-5.1301	65.1438	0.232693	0.0671175	0.30722	2.50964e-09	-0.0718575	-4.57234e-08	2.63965e-09
Fam30-Sdlg14	unselected progeny	-0.571159	-5.22119	1.88968e-07	2.49146e-05	-9.237e-07	0.552991	-0.526318	-0.0978857	4.50362e-07	1.72362	-1.2128e-07	1.04821	2.51068	3.19694	0.381372	4.19584	-1.17632e-07	-3.12551e-07	0.49262	-25.9442	0.275615	0.0766361	0.391216	-4.85545e-07	-0.253079	9.54624e-07	-2.07593e-08
Fam30-Sdlg15	unselected progeny	0.129093	-0.962056	4.87354e-07	2.60562e-05	2.93967e-07	-0.277888	1.21375	0.0702703	-5.90326e-07	0.838271	-5.70359e-08	0.39333	0.546835	0.820812	1.16317	15.0738	1.13485e-07	-2.49926e-06	-3.10818	54.1677	0.0771547	0.0181324	-0.0116339	1.19594e-07	0.111992	-8.24639e-07	2.1835e-08
Fam30-Sdlg16	unselected progeny	-0.288786	-4.58351	5.42344e-07	8.8e-06	1.11956e-06	0.36363	1.18698	0.349238	-2.89864e-07	1.40026	5.56941e-08	0.608013	1.01694	1.27129	1.30951	16.1722	1.7537e-07	-7.47794e-06	-7.31361	18.8516	0.42457	0.0770782	0.365792	1.80151e-07	0.179662	-2.6598e-07	2.42655e-08
Fam30-Sdlg17	unselected progeny	-0.537896	-4.5891	4.54085e-07	1.75258e-05	1.02754e-06	1.62884	0.869908	0.206571	-8.17909e-08	1.10585	-6.90738e-08	0.624846	1.77848	1.75063	1.50483	19.2101	3.79667e-08	-6.44992e-06	-2.88624	-25.9916	0.270037	0.0837892	0.478512	9.18569e-08	-0.014676	3.6466e-07	6.54005e-09
Fam30-Sdlg18	unselected progeny	-0.492371	-4.9602	3.43733e-07	6.44023e-05	-4.03067e-07	-0.320726	-0.330151	-0.0761638	6.47099e-07	0.329409	-2.8848e-07	0.10894	0.433903	0.189323	1.25486	15.3034	-7.73775e-08	-6.44913e-06	-7.71508	-31.6749	0.206799	0.044506	0.208185	-6.39816e-07	-0.192489	7.34867e-07	-1.43245e-08
Fam30-Sdlg19	unselected progeny	-0.738177	-6.17033	2.23442e-07	2.59761e-05	-1.33516e-06	-0.550652	0.610133	0.213137	-4.19822e-08	-0.126257	-1.74281e-07	-0.0816853	-0.11589	-0.244015	1.12589	13.169	1.93396e-08	3.8924e-06	-4.80824	-0.326439	0.0802103	0.0478272	0.184498	-2.77664e-07	-0.0701509	-1.9719e-07	-4.06019e-09
Fam30-Sdlg2	unselected progeny	-1.04943	-7.56493	3.33724e-07	1.9249e-05	-1.28291e-06	1.1971	-0.0301957	-0.0373389	6.66871e-07	1.83138	-1.93356e-07	0.788155	1.60819	1.62682	1.54101	19.0894	-4.7821e-08	-8.94418e-06	-7.34793	3.78901	0.714883	0.108632	0.446202	-2.98702e-07	-0.133346	9.29229e-07	-7.22998e-09
Fam30-Sdlg20	unselected progeny	0.308686	-0.0595678	4.7666e-07	2.21794e-05	5.2104e-07	0.610534	1.32819	0.0972549	-4.61663e-07	0.186234	-5.68515e-08	0.039308	0.147872	-0.00602953	2.12539	27.9524	6.96017e-08	-2.47498e-06	0.18953	7.6409	0.0868817	0.0329933	0.0518655	1.95138e-07	0.106927	-7.38735e-08	1.88455e-08
Fam30-Sdlg21	unselected progeny	-0.594693	-4.92966	2.20571e-07	2.66686e-06	-1.81938e-06	0.887503	-0.868694	-0.0887325	1.00538e-06	1.47585	-3.62864e-07	0.65719	0.691477	1.42601	0.487815	4.65792	-1.03288e-07	-1.26604e-05	-6.30712	4.72661	0.449311	0.0722841	0.36808	-5.28596e-07	-0.371543	5.59327e-07	-1.91806e-08
Fam30-Sdlg3	unselected progeny	-0.801454	-4.09458	2.99524e-07	9.32228e-06	-1.78673e-06	1.31695	0.136101	-0.197709	3.04635e-07	0.987709	-1.69055e-07	0.627462	1.24232	2.00427	1.39196	17.6818	-8.77854e-08	-1.44898e-05	-5.63266	-4.88277	0.20886	0.0791179	0.407577	-2.30038e-07	-0.199339	2.11375e-07	-9.49711e-09
Fam30-Sdlg4	unselected progeny	-0.526022	-2.10345	4.73297e-07	3.47407e-05	9.93764e-07	0.75877	1.27729	0.150197	-2.43119e-07	1.13293	-1.37766e-07	0.578171	0.673559	1.41379	1.76148	22.8838	9.29246e-08	9.79946e-06	-9.35947	80.751	0.27943	0.0318494	0.133194	6.74895e-08	0.0723155	-1.8827e-07	2.72084e-08
Fam30-Sdlg5	unselected progeny	-0.261864	-3.51762	2.22928e-07	6.24227e-06	-8.25187e-07	0.960685	-0.41714	0.047742	7.45613e-07	1.20442	-2.46145e-07	0.645242	1.04051	1.72429	0.764853	8.70671	-1.20027e-07	-3.18134e-06	-5.32601	12.8638	0.454561	0.0800585	0.456511	-6.41029e-07	-0.27092	5.36459e-07	-1.01151e-08
Fam30-Sdlg6	unselected progeny	-0.434846	-3.22783	1.25413e-07	7.99508e-06	-1.30791e-06	2.75471	0.36111	-0.0291549	4.35351e-08	1.18725	-9.96676e-08	0.772332	2.53796	2.5452	1.25617	15.737	-2.73563e-08	-1.31608e-05	-3.6936	4.43177	0.433951	0.0759884	0.462752	-1.39137e-07	-0.068955	3.58237e-07	-7.52826e-10
Fam30-Sdlg7	unselected progeny	0.0881447	-0.545794	2.02738e-07	1.43443e-05	-1.79038e-06	0.798561	-0.555623	-0.0553474	8.38896e-07	0.622175	-3.19549e-07	0.347115	1.28638	1.08316	0.945802	10.8967	-1.59424e-07	7.67875e-06	-6.78971	14.1906	0.147386	0.0606586	0.32922	-7.70368e-07	-0.350018	5.54257e-07	-1.52133e-08
Fam30-Sdlg8	unselected progeny	-0.442836	-3.45325	3.7876e-07	1.29577e-05	-6.30406e-07	0.667797	0.260294	0.0755332	2.99139e-07	0.534072	-1.10714e-07	0.350651	0.962136	1.19153	1.26126	15.7653	-7.83419e-09	1.83609e-06	-4.22009	-44.1895	0.163205	0.0724324	0.352548	-3.04995e-07	-0.0975143	4.21414e-07	-7.7648e-09
Fam30-Sdlg9	unselected progeny	-0.0114554	-2.62435	2.79509e-07	1.35979e-05	-9.19205e-07	0.959151	0.855855	0.108537	-4.65657e-07	0.683294	2.94127e-08	0.395547	1.16021	1.13832	0.974911	13.0235	4.15353e-08	1.22442e-05	8.18655	-5.95383	0.238656	0.0897014	0.429256	2.04403e-09	-0.0183204	-3.56021e-08	5.44103e-09
Fam31-Sdlg1	unselected progeny	-0.881991	-6.75154	3.30861e-08	8.22632e-06	2.48547e-07	2.29413	-0.310293	0.128031	9.75779e-07	2.11622	-1.958e-07	1.06373	2.59382	2.69516	1.71053	20.3778	-1.14068e-07	1.16186e-07	-12.3375	25.844	0.208534	0.0268843	0.255871	-2.09828e-07	-0.250232	9.54738e-07	-8.55763e-09
Fam31-Sdlg2	unselected progeny	-0.681672	-4.28535	1.28693e-07	9.94095e-06	2.10192e-07	2.70805	0.348977	0.076931	1.28198e-07	1.56388	-1.16197e-07	0.969818	2.1249	3.06881	0.725542	8.64873	-8.1486e-09	-5.78237e-06	-8.01577	34.4364	0.255466	0.0344346	0.326195	5.63847e-07	-0.130527	2.77785e-07	4.21844e-09
Fam31-Sdlg3	unselected progeny	-0.482823	-3.72101	1.48211e-07	-4.37905e-06	1.50657e-07	1.85708	1.24995	0.13111	-2.62387e-07	1.76497	-6.96493e-08	0.933441	2.27154	2.49465	0.961459	12.637	-1.99168e-09	2.31825e-05	-7.28986	61.7839	0.264631	0.0269712	0.142407	4.08044e-07	0.103053	1.24306e-08	2.14241e-08
Fam32-Sdlg1	unselected progeny	-0.147665	-1.13516	-7.97415e-08	-2.92036e-05	-3.12e-07	0.128511	0.544405	0.184087	2.85645e-07	1.81185	1.16957e-07	0.827353	1.07642	1.79384	0.684422	8.71277	1.34833e-07	-2.57864e-05	-6.39428	25.5841	0.124515	-0.0115796	0.043054	1.56531e-07	0.0590286	-1.28801e-07	8.82953e-09
Fam32-Sdlg10	unselected progeny	-0.925873	-7.12409	2.79647e-08	-2.04705e-06	-1.18318e-07	1.66577	-0.220341	0.163466	5.83364e-07	1.56347	-2.25736e-08	0.756816	1.76599	1.86884	-0.924085	-12.3692	1.02226e-09	-3.25479e-05	-7.9157	-2.01526	0.404732	0.0312169	0.424053	-4.0441e-08	-0.159902	5.0542e-07	-2.01915e-08
Fam32-Sdlg11	unselected progeny	-0.0960431	-1.89409	8.26783e-08	-1.45196e-05	1.37123e-06	1.45632	0.417429	0.221102	-2.04593e-07	1.63302	2.50077e-07	0.893478	1.44152	2.43985	-0.529256	-5.85146	1.20115e-07	-2.14203e-05	-2.17074	53.3169	0.154208	-0.0140654	0.172926	9.51978e-08	0.0596945	-3.31599e-07	7.63076e-09
Fam32-Sdlg12	unselected progeny	-0.998781	-8.46607	-9.90714e-08	1.15685e-05	2.90581e-07	0.630661	-0.647497	0.148717	9.29265e-07	1.49683	1.05009e-08	0.823387	1.26873	2.33512	-1.97422	-25.9698	4.27712e-08	-4.67761e-06	-7.3612	18.2102	0.19977	0.0300514	0.360877	-8.13198e-08	-0.243793	5.33957e-07	-1.71572e-08
Fam32-Sdlg2	unselected progeny	-0.447782	-3.61314	1.38015e-07	4.69464e-07	6.962e-07	1.03721	0.437616	0.125909	-2.9409e-07	1.5045	1.35284e-07	0.848424	1.81165	2.43614	-0.658696	-8.52953	5.8735e-08	-1.95106e-05	-5.97344	40.4055	0.276234	-0.0121197	0.0756403	4.95024e-07	0.030675	-4.25485e-07	6.79037e-09
Fam32-Sdlg3	unselected progeny	-0.574657	-4.47439	2.47861e-08	-1.49809e-05	2.93584e-07	1.37431	0.568865	0.204439	-3.34042e-07	1.02749	1.55859e-07	0.540787	1.37956	1.41757	0.289588	4.09075	9.68214e-08	-1.49761e-05	-6.56296	21.6846	0.0868828	-0.00143674	0.0952552	1.10324e-07	0.00165129	-3.6684e-07	4.8953e-09
Fam32-Sdlg4	unselected progeny	-0.336252	-3.37199	2.09841e-07	-1.86242e-05	-6.3466e-07	2.10956	0.31253	0.206193	-2.27349e-07	1.41599	1.23441e-07	0.7093	1.6488	1.76839	-0.686015	-8.89027	2.09701e-08	-6.39554e-06	-3.54483	84.1648	0.0864999	0.0202032	0.291366	2.9076e-07	-0.0611922	-7.28406e-08	-3.31647e-09
Fam32-Sdlg5	unselected progeny	-1.02601	-7.43994	3.85496e-08	6.74348e-06	3.663e-07	1.69207	0.860981	0.255392	1.58266e-07	2.7707	1.39206e-07	1.3273	2.41885	3.09193	0.045447	0.672439	1.662e-07	-7.05328e-06	-9.12376	30.0783	0.418743	0.0532908	0.213935	2.46287e-07	-0.0252634	-9.22694e-08	9.98913e-09
Fam32-Sdlg6	unselected progeny	0.0448332	-0.735642	2.75384e-07	-9.64412e-06	6.64135e-07	0.635758	1.30124	0.213839	-6.47787e-07	0.703915	2.43745e-07	0.341358	0.628071	0.754792	1.00062	13.322	1.59699e-07	-1.20383e-06	7.99033	61.6438	0.0971224	-0.0282201	-0.0883685	4.75227e-07	0.153438	-6.29469e-07	1.99717e-08
Fam32-Sdlg7	unselected progeny	-0.484921	-4.10305	3.06555e-07	-4.08867e-08	2.48665e-06	1.28729	1.2067	0.246105	-3.73186e-07	1.48566	1.33123e-07	0.719706	1.17427	1.68898	0.291083	4.30659	1.69535e-07	-9.54333e-06	-4.42542	17.2507	0.299662	0.0240793	0.122574	1.80133e-07	0.11679	-2.6924e-07	1.93654e-08
Fam32-Sdlg8	unselected progeny	-0.225268	-3.09004	1.09814e-07	-2.81128e-05	-6.07554e-07	1.78147	0.783673	0.272021	-9.55189e-08	1.94295	1.45735e-07	0.968484	2.14108	2.38729	0.312027	3.38481	7.3159e-08	-1.6823e-05	-5.40489	35.7122	0.0209379	0.0346084	0.105336	1.76929e-07	0.0016296	-5.24867e-08	5.79106e-09
Fam32-Sdlg9	unselected progeny	-0.319182	-3.19896	-4.50095e-09	-1.59978e-05	-7.3278e-07	1.0386	-0.504771	0.138388	5.90479e-07	1.2551	-1.85196e-07	0.543354	1.03549	1.12847	-0.856863	-11.9119	-6.79411e-08	-1.76217e-05	2.14384	-14.2381	0.144519	0.0166481	0.060582	-1.59047e-07	-0.243003	7.20264e-07	-2.12552e-08
Fam33-Sdlg1	unselected progeny	-1.66125	-9.10159	-4.5358e-07	-1.20216e-05	7.02479e-08	1.81686	-0.618337	-0.238047	8.69471e-07	1.52795	-2.40051e-07	0.941982	2.48251	2.95413	0.0886403	1.27493	-5.10262e-08	-9.15193e-06	-6.37954	-3.67513	0.304278	0.102576	0.591881	-6.08241e-07	-0.30997	3.62471e-07	-1.99428e-08
Fam33-Sdlg2	unselected progeny	-1.24149	-5.98528	-7.58182e-08	-9.3561e-06	-5.63333e-07	1.80248	-0.263263	0.0175744	4.30683e-07	1.47553	-1.56094e-07	0.960144	2.49647	3.06482	-0.60407	-7.71493	-7.71236e-08	-1.51476e-05	-8.51509	-10.6373	0.257692	0.0743578	0.541956	-1.44657e-07	-0.316796	1.60472e-07	-1.74997e-08
Fam34-Sdlg1	unselected progeny	-1.08415	-7.42453	5.84951e-09	1.30721e-06	1.02827e-06	0.950612	0.178501	0.167173	1.91674e-07	1.3925	-6.87995e-08	0.826215	1.91422	2.4211	0.0353278	0.525667	7.75205e-08	-1.77117e-05	-11.8815	-8.83057	0.0443942	0.0223608	0.154987	-3.50313e-07	0.0571757	1.45572e-08	1.79307e-08
Fam34-Sdlg2	unselected progeny	-0.845272	-4.96108	8.69381e-08	-9.68208e-06	6.41633e-07	0.933154	-0.671178	0.303187	8.05611e-07	1.12556	-1.87781e-07	0.440266	1.98992	0.819926	-1.3046	-18.2683	2.88796e-08	-2.16985e-05	-15.8832	17.7064	0.289889	0.0321816	0.33032	-8.68154e-07	-0.124973	4.18522e-07	3.26152e-09
Fam34-Sdlg3	unselected progeny	-0.94254	-6.8559	-4.68459e-08	1.25097e-05	3.35261e-07	1.13725	-1.0928	0.222017	7.99695e-07	1.7825	-2.76322e-08	0.99505	2.0941	2.92953	-1.26564	-17.8974	-9.78618e-09	-1.41815e-05	-16.3739	30.1964	0.49475	0.080336	0.624427	-8.39694e-07	-0.190671	5.87019e-07	4.46795e-09
Fam34-Sdlg4	unselected progeny	-1.18721	-6.28284	4.04494e-08	-4.0216e-05	1.37189e-06	1.84189	-0.159263	0.229177	8.63326e-08	1.38822	-5.51241e-08	0.86711	1.63163	2.77355	-0.677534	-7.94848	1.10896e-07	-2.09849e-05	-2.02424	7.38208	0.090941	0.0260671	0.383304	-4.77333e-07	-0.0498631	-9.65994e-08	2.67015e-09
Fam34-Sdlg5	unselected progeny	-1.17609	-6.00183	2.17755e-08	-1.16563e-05	7.49783e-07	2.01919	-0.0648178	0.0645459	3.71621e-07	1.8335	-1.56638e-07	1.13176	2.10032	3.50636	-1.06278	-13.9243	-3.8651e-08	-2.1326e-05	-8.41165	68.0464	0.250024	0.0343044	0.512034	-3.69755e-07	-0.122848	5.95987e-08	8.87581e-09
Fam34-Sdlg6	unselected progeny	-1.28172	-9.2708	-6.46852e-08	5.85368e-06	-9.9877e-07	0.222841	-1.02055	0.0899185	1.03495e-06	0.973593	-2.18637e-07	0.549563	1.63763	1.62247	-1.45454	-20.2156	-7.47972e-08	-2.23383e-05	-12.9412	4.12758	0.154541	0.0574394	0.335212	-4.45806e-07	-0.282847	4.18097e-07	-1.08461e-08
Fam34-Sdlg7	unselected progeny	-1.01214	-6.99537	-1.78689e-08	-2.04824e-05	2.80998e-07	1.15252	-0.702095	0.128786	5.2522e-07	1.58306	-9.45768e-08	0.774857	2.17883	1.90924	-1.37817	-18.0213	2.29937e-08	-2.72973e-05	-13.4968	16.0414	0.425047	0.016775	0.36105	-2.61388e-07	-0.169961	-4.68127e-08	5.87105e-10
Fam35-Sdlg1	unselected progeny	-1.03994	-4.65074	-4.30224e-08	-1.2566e-05	3.63912e-07	2.54876	1.0199	0.00386528	-5.69009e-07	1.7479	2.36274e-07	0.864237	2.28628	2.12354	1.41426	19.5948	1.02321e-07	-6.70348e-06	-10.7084	58.2159	0.113831	0.0315893	0.230178	3.87455e-07	0.195005	-2.63727e-08	2.17328e-08
Fam35-Sdlg10	unselected progeny	-0.889221	-5.5708	-5.0309e-08	1.04815e-05	-8.71822e-07	1.87359	-0.653934	0.0814729	7.56766e-07	1.87773	-1.07712e-08	0.886428	1.88025	2.08466	0.275872	2.64317	-4.06571e-08	-1.07287e-05	-7.04169	33.121	0.250388	0.0381127	0.272114	-1.4281e-07	-0.186792	9.53754e-07	-6.5627e-09
Fam35-Sdlg11	unselected progeny	-0.777896	-5.78309	2.66303e-07	-7.77161e-06	-8.4049e-07	2.75476	-0.70102	-0.0820417	5.97993e-07	1.76891	-3.47173e-07	1.01079	2.57965	2.96295	1.15092	14.2227	-6.76077e-08	-9.11238e-06	-10.1641	68.7573	0.377115	0.102144	0.653183	-9.09577e-08	-0.306247	7.30514e-07	-1.82753e-09
Fam35-Sdlg12	unselected progeny	-0.544426	-3.87364	2.16148e-07	-5.14551e-06	-7.12569e-07	2.31514	1.03499	-0.0592981	-6.80793e-07	2.20846	1.14958e-07	1.03569	2.21772	2.3402	1.55746	21.8217	6.6723e-08	-4.94417e-06	-3.08984	92.831	0.23385	0.0569145	0.262103	6.78695e-07	0.0980886	1.18128e-07	1.3903e-08
Fam35-Sdlg13	unselected progeny	-0.46087	-2.93823	2.1168e-07	2.40462e-05	1.31112e-06	1.45218	0.984096	0.212225	-5.1593e-07	1.3318	5.60606e-08	0.635177	1.62736	1.60368	1.18336	15.8022	7.66401e-08	-1.17953e-05	-15.3245	102.954	0.234545	0.0423725	0.370175	3.6656e-07	0.118427	4.31503e-07	1.72848e-08
Fam35-Sdlg14	unselected progeny	-0.849052	-4.61165	1.72583e-08	1.90441e-06	-3.48786e-07	2.26458	0.739563	0.12285	-3.00961e-07	1.82429	-9.47575e-09	0.973489	2.52803	2.63688	1.72916	23.5528	8.2258e-08	-2.00098e-05	-9.41782	42.0663	0.315762	0.0739445	0.407852	2.6004e-07	0.0729167	-5.78545e-08	1.09222e-08
Fam35-Sdlg15	unselected progeny	-0.668896	-4.2909	8.66794e-08	3.71086e-05	1.35233e-06	1.71805	0.786386	-0.0813917	-5.17058e-07	1.52384	2.136e-08	0.881955	2.14668	2.63053	1.5579	20.9883	7.60387e-08	-1.74096e-05	-7.41035	72.0814	0.178449	0.0540239	0.33859	6.35445e-07	0.111238	-5.94557e-08	1.53188e-08
Fam35-Sdlg16	unselected progeny	-1.15391	-7.33056	8.94299e-08	1.47428e-06	-1.38902e-06	3.45342	0.0261649	0.1569	2.06813e-07	2.40179	-6.82346e-08	1.33745	3.36218	3.76389	0.853074	10.9138	2.55976e-08	-6.72787e-06	-9.01432	75.8132	0.587966	0.120407	0.537658	2.19291e-07	-0.158212	6.74052e-07	-4.70499e-10
Fam35-Sdlg17	unselected progeny	-1.20726	-7.07685	1.60432e-07	-4.52107e-06	-1.06406e-06	4.03451	-0.576982	0.026814	6.0274e-07	2.69294	-1.83625e-07	1.47907	4.02729	4.16311	0.602395	7.91978	-1.63269e-08	-3.47661e-05	-13.8503	82.8162	0.328131	0.0885993	0.587586	-2.22394e-07	-0.254909	1.24449e-06	-1.11063e-08
Fam35-Sdlg18	unselected progeny	-0.688407	-4.38983	5.86226e-08	4.77105e-06	-8.26544e-07	0.915964	0.305357	0.137507	-1.2339e-08	1.20305	1.1467e-07	0.625939	1.13336	1.60006	0.575615	7.76093	3.58989e-08	-7.43457e-06	-8.05231	36.934	0.156727	0.0382605	0.169233	2.37851e-07	-0.0642621	2.33544e-07	2.29467e-09
Fam35-Sdlg19	unselected progeny	-1.21159	-7.44906	2.99591e-08	5.52395e-06	-1.51148e-06	3.22193	0.525052	0.0418835	-1.18817e-08	2.55376	8.44028e-08	1.19592	3.14499	2.71417	0.552647	7.62736	-5.95601e-08	-1.32245e-06	-9.76568	54.8588	0.251246	0.0551048	0.377913	-9.521e-08	-0.0993585	7.04785e-07	2.96083e-09
Fam35-Sdlg2	unselected progeny	-0.51791	-4.26284	7.16128e-08	-2.93777e-05	-2.93838e-07	3.17584	-0.732307	-0.0674762	5.93172e-07	2.38585	-9.87062e-08	1.30335	3.50317	3.55483	1.3128	16.4241	-9.65191e-08	-1.73861e-06	-10.9436	60.482	0.278339	0.0557697	0.422997	-2.44593e-07	-0.202515	1.07104e-06	-4.88466e-09
Fam35-Sdlg20	unselected progeny	-0.972127	-4.22056	6.36139e-07	4.95242e-06	8.46036e-07	2.70896	1.31758	0.0232087	-8.28994e-07	0.866374	-1.56626e-08	0.652882	2.21726	2.34899	1.84287	25.3205	1.13266e-07	-5.96722e-06	-7.9326	90.9108	0.102488	0.0443645	0.367	5.78761e-07	0.198498	-4.39522e-07	2.85243e-08
Fam35-Sdlg22	unselected progeny	-0.585235	-3.40241	2.81089e-07	6.19463e-07	9.58433e-07	3.28884	1.09159	0.296877	-4.91026e-07	2.26639	2.09131e-07	1.23394	3.02918	3.39336	1.79635	24.0932	1.55411e-07	8.32779e-06	-10.0376	50.6748	0.443778	0.0808063	0.345535	4.51208e-07	0.147248	-1.33858e-07	2.58275e-08
Fam35-Sdlg23	unselected progeny	-0.436412	-1.89897	2.69325e-07	-7.23424e-06	9.2351e-07	3.23487	1.36855	0.212111	-6.80013e-07	1.74544	6.10248e-08	0.97121	3.64529	2.72698	2.16707	29.7675	1.01648e-07	4.14124e-05	-9.26794	102.711	0.122243	0.0159378	0.376913	6.51103e-07	0.21357	-1.36011e-08	2.6391e-08
Fam35-Sdlg24	unselected progeny	-0.930033	-6.87713	-9.94896e-08	3.42758e-05	-1.37424e-06	1.001	-0.393955	-0.0348377	5.54138e-07	1.10167	-9.39552e-08	0.564797	1.40262	1.5544	0.255296	2.12927	-6.56412e-08	5.77149e-06	-13.6368	32.732	0.140018	0.0615437	0.483197	-2.93393e-07	-0.19888	7.47153e-07	-6.26828e-09
Fam35-Sdlg3	unselected progeny	-0.828002	-3.23482	1.30522e-07	-4.26828e-06	1.79543e-08	2.18976	0.654584	0.122221	-3.26316e-07	1.65258	1.29291e-07	0.852633	2.57233	2.1973	1.37614	18.8483	-1.03201e-08	-1.41573e-05	-8.72822	53.2533	0.346322	0.0631631	0.363618	2.8287e-07	0.0708157	-1.22763e-07	1.29853e-08
Fam35-Sdlg4	unselected progeny	-0.908944	-4.89682	-2.53644e-07	1.14737e-05	-3.95307e-07	1.0506	-0.557211	-0.0135551	5.49491e-07	1.40913	-3.22208e-08	0.698702	2.32795	1.69768	0.86628	10.9292	-9.09729e-08	-1.59343e-05	-12.5229	39.7596	0.208803	0.0200391	0.3294	-2.90548e-07	-0.176237	8.57043e-07	-1.03557e-08
Fam35-Sdlg5	unselected progeny	-0.231201	-3.08939	2.73169e-07	7.88087e-06	2.01362e-06	1.78331	1.03198	0.204481	-8.40916e-07	1.52617	1.82016e-07	0.808364	2.09892	2.21524	1.66192	21.9757	1.25804e-07	-7.58491e-06	-8.44273	112.534	0.184421	0.0153539	0.325045	6.71363e-07	0.299343	2.7391e-07	2.24393e-08
Fam35-Sdlg6	unselected progeny	-1.20174	-7.56837	-1.57764e-08	-1.48512e-05	-8.72633e-07	2.88538	-0.609384	0.0495264	7.53548e-07	1.8278	-1.52373e-07	1.0795	2.83842	3.21059	0.718621	8.09764	-5.33559e-08	-2.05326e-05	-12.1925	48.8795	0.109173	0.0603573	0.460772	-2.51272e-07	-0.285329	9.78377e-07	-1.23193e-08
Fam35-Sdlg7	unselected progeny	-0.0754955	-1.25062	5.16795e-08	7.50732e-08	5.24484e-07	0.864719	0.327696	-0.100007	-2.92734e-07	0.958505	1.48061e-08	0.488798	1.54092	1.35523	1.31562	17.6379	1.06862e-08	-3.20065e-05	-9.04875	77.6082	0.111164	0.0330695	0.261064	1.88817e-07	-0.0407207	3.89619e-07	7.97446e-09
Fam35-Sdlg8	unselected progeny	-0.359922	-2.64243	2.62032e-07	2.15985e-05	1.62718e-07	2.30746	1.26002	0.233275	-4.26046e-07	1.60931	1.44936e-07	0.94084	2.77307	2.81034	1.95517	26.3634	1.03657e-07	1.8708e-05	-8.3521	84.0683	0.309319	0.0559512	0.623734	6.53101e-07	0.11089	-9.35943e-08	1.7326e-08
Fam35-Sdlg9	unselected progeny	-0.2055	-2.26993	1.54355e-07	-1.25024e-05	-3.30845e-07	2.89437	0.909807	0.268349	-5.73336e-07	2.08545	1.41916e-07	1.17725	2.59663	3.44174	1.77368	23.5237	1.44505e-07	-2.33685e-06	-7.24271	79.5648	0.205483	0.0527227	0.458971	5.71856e-07	0.115586	1.01434e-07	3.41486e-08
Fam36-Sdlg1	unselected progeny	-1.04501	-6.81418	1.6914e-07	8.2862e-06	9.33398e-08	2.44311	-0.515657	0.0486096	6.44213e-07	1.57597	-1.58598e-07	0.937913	2.76851	2.88178	-1.91395	-25.7622	-5.91317e-08	8.63068e-06	-8.20596	56.1839	0.413017	0.0793712	0.646785	-1.75095e-07	-0.235662	4.9881e-07	-1.6169e-08
Fam36-Sdlg2	unselected progeny	-1.06878	-6.70419	2.579e-08	9.42016e-06	-8.44926e-07	1.35685	-0.383117	0.0572414	9.68623e-07	1.28116	-2.98263e-08	0.687993	1.66444	1.93544	-0.0299171	-1.85618	-6.23992e-08	-1.60418e-05	-4.81603	64.3712	0.247636	0.0299143	0.273163	-3.26438e-07	-0.302841	4.94572e-07	-1.3382e-08
Fam36-Sdlg3	unselected progeny	-0.688654	-6.96865	4.37735e-08	1.44632e-05	-1.44185e-06	1.14741	-0.571315	-0.0563328	6.21085e-07	1.31705	-1.87385e-08	0.690809	1.81362	1.80646	-0.459824	-8.12987	-1.11888e-07	1.60255e-05	-10.7452	45.5723	0.227808	0.0223465	0.240482	-2.3441e-07	-0.288859	7.44159e-08	-1.07459e-08
Fam36-Sdlg4	unselected progeny	0.0115503	-2.55264	1.74294e-07	7.77597e-06	9.45182e-08	0.849751	0.320339	0.269632	1.02187e-07	1.18596	1.90968e-07	0.635601	1.55295	1.75448	-0.139956	-2.94046	9.92283e-08	1.44217e-05	-9.40834	84.057	0.309001	0.0228566	0.304829	3.53377e-07	-0.0616676	-2.94479e-08	5.11391e-09
Fam36-Sdlg5	unselected progeny	-0.779272	-5.62706	-6.56439e-08	-1.12379e-05	-1.55418e-06	1.66331	-0.808939	-0.000897679	9.18439e-07	2.1551	-4.43901e-08	1.14173	2.24257	2.92394	0.185211	0.699856	-6.82324e-08	-6.18372e-07	-10.6771	82.1954	0.412624	0.0391973	0.336559	-3.76398e-07	-0.368039	2.27415e-07	-3.35485e-09
Fam36-Sdlg6	unselected progeny	-0.400326	-4.03918	1.22484e-07	2.56314e-05	1.71678e-07	2.27238	0.365914	0.188265	1.21089e-07	1.83164	1.12141e-07	1.02422	2.48572	2.88228	0.745574	9.04413	1.39228e-07	3.72686e-06	-9.30315	95.2537	0.401906	0.062044	0.559354	1.33388e-07	-0.068878	-1.3367e-07	1.30164e-08
Fam36-Sdlg7	unselected progeny	-0.7419	-4.9155	7.90762e-08	-3.67178e-06	2.91986e-07	3.00179	0.619409	0.0683245	-1.32641e-09	1.98507	1.66753e-07	1.11452	2.70251	3.21127	0.67664	8.30124	2.47283e-08	4.27118e-06	-6.49284	69.6543	0.377873	0.0467694	0.586559	7.43687e-08	0.00126227	1.74514e-07	3.64091e-09
Fam36-Sdlg8	unselected progeny	-0.134982	-1.0653	1.9097e-07	-2.28356e-05	8.3734e-08	3.50831	0.176538	0.158111	-1.01562e-08	2.3073	2.37031e-07	1.21007	2.57115	3.16956	0.269641	3.46739	7.82993e-08	2.11485e-06	-4.38005	88.22	0.386957	0.0397767	0.335855	2.00736e-07	-0.062123	-8.02565e-08	4.30157e-09
Fam36-Sdlg9	unselected progeny	0.0238145	1.86286	1.01878e-08	-1.58943e-05	-1.97446e-06	1.99982	-0.851243	0.115808	9.24164e-07	1.47184	-3.77702e-08	0.675489	1.15442	1.54882	-0.430577	-6.65871	-5.51348e-08	8.48275e-06	-15.2435	93.1215	0.408859	0.0470081	0.372383	3.21892e-08	-0.400607	6.89791e-07	-1.64096e-08
Fam37-Sdlg1	unselected progeny	-0.939416	-5.31115	1.05106e-07	-1.16789e-05	2.70014e-07	1.5223	-0.345764	0.160636	2.54733e-07	1.32662	-6.24333e-08	0.634813	1.46155	1.58585	0.046461	0.227022	1.80908e-08	-2.4753e-06	-4.99746	-16.0758	0.30895	0.0371936	0.41828	-2.84207e-08	-0.102345	9.33954e-08	-8.23184e-09
Fam37-Sdlg10	unselected progeny	-0.99805	-8.91832	3.13229e-08	1.83907e-05	6.22147e-07	2.27378	-0.58094	0.206915	9.70646e-07	2.20394	-9.71825e-08	1.14926	2.43459	3.07096	0.393532	2.98767	-5.05823e-08	-1.98433e-05	-12.6896	-23.5	0.296246	0.0237835	0.379319	-5.90348e-07	-0.219711	8.25634e-07	-1.71474e-08
Fam37-Sdlg11	unselected progeny	-1.20313	-7.78196	5.09501e-08	2.76494e-06	6.59781e-07	1.31371	-0.762128	0.0571834	7.32749e-07	1.42834	-1.46691e-07	0.709748	1.66071	1.79197	0.314345	2.46936	-4.96058e-08	-1.8505e-05	-7.0034	-20.7188	0.0775129	-0.0218976	0.251879	-4.66761e-07	-0.183081	4.08436e-07	-6.68504e-09
Fam37-Sdlg12	unselected progeny	-0.770358	-5.41584	5.63226e-08	1.80425e-06	6.88629e-07	1.02338	-0.58887	0.312439	1.01658e-06	1.65213	-2.27043e-07	0.71128	1.73233	1.38111	-0.295882	-6.47667	4.15652e-08	-1.28771e-05	-16.3411	-18.1399	0.551273	0.00826587	0.226524	-2.67906e-07	-0.213882	5.92124e-07	-1.78085e-08
Fam37-Sdlg13	unselected progeny	-0.963711	-5.74021	1.14264e-07	2.62889e-05	8.22908e-07	0.909828	1.0074	0.304154	-1.51544e-08	1.00841	1.58662e-07	0.503744	1.06438	1.22053	0.959648	11.4224	1.08133e-07	-1.15743e-05	-9.77477	16.5648	0.127971	-0.0351802	0.103275	1.38427e-07	0.0309223	-3.67239e-07	1.13102e-08
Fam37-Sdlg14	unselected progeny	-0.794763	-4.51495	2.10407e-07	-1.12642e-05	1.23936e-06	1.82388	-0.131931	0.197049	3.64594e-07	1.98017	6.60684e-08	0.984251	1.69542	2.47731	0.0526973	-0.661458	7.04992e-08	-7.13288e-06	-8.80223	-23.9737	0.404963	0.0364032	0.297661	-1.59439e-07	0.00722327	3.84382e-07	1.62311e-09
Fam37-Sdlg15	unselected progeny	-0.39798	-2.78939	1.83517e-07	-2.64263e-05	6.20487e-07	1.3515	-0.275741	0.118572	8.97758e-09	1.53361	-1.42231e-07	0.801374	2.11434	2.16893	-0.478447	-6.20959	-7.91887e-09	-3.19149e-06	-5.05719	-1.56227	0.335189	0.0192686	0.277048	2.81057e-08	-0.13198	1.49656e-07	-6.01527e-09
Fam37-Sdlg16	unselected progeny	-0.99099	-5.93898	1.66932e-07	1.22827e-05	2.64193e-06	2.22551	0.543301	0.155055	-3.17745e-07	2.04341	1.6074e-07	0.99234	2.50369	2.34682	0.0803403	0.465052	7.21846e-08	-6.96098e-06	-3.47505	6.57633	0.207243	0.00511406	0.14252	2.59833e-07	0.163687	-1.23848e-07	8.99493e-09
Fam37-Sdlg2	unselected progeny	-0.913635	-7.01484	2.01335e-07	7.3961e-06	1.2166e-06	1.29834	-0.342568	0.0276026	6.94355e-07	1.91302	1.89759e-08	1.11033	2.06592	3.23737	0.404457	3.39921	2.18729e-08	-1.92668e-05	-6.99248	-12.3802	0.19001	0.00712583	0.35225	-3.95289e-07	-0.0627957	1.91641e-07	2.1496e-09
Fam37-Sdlg3	unselected progeny	-1.21237	-8.99862	1.94359e-08	-1.3464e-05	5.91576e-07	1.88822	-0.977359	0.104818	9.49142e-07	2.58703	-1.08645e-07	1.23106	2.82184	2.92226	-0.294378	-5.92418	-8.21133e-08	-1.01582e-05	-6.60262	-14.4115	0.625986	0.0812283	0.612597	-4.63771e-07	-0.239525	9.91188e-07	-2.43547e-08
Fam37-Sdlg4	unselected progeny	-1.46819	-9.10791	-5.76685e-08	-9.89801e-06	-1.53468e-07	2.14572	-1.20861	0.000407228	5.61379e-07	1.93682	-2.44134e-07	1.07811	2.39316	3.11312	-0.794051	-12.4058	-1.08487e-07	-1.07116e-05	-11.2647	21.2487	0.276398	0.0604231	0.487946	-4.62359e-07	-0.318684	7.06762e-07	-2.27742e-08
Fam37-Sdlg5	unselected progeny	-0.721754	-6.14957	9.45204e-08	1.11176e-05	6.33085e-07	1.41626	-0.572456	0.216823	7.20587e-07	1.78815	-1.42544e-07	0.708013	1.85691	1.27723	-0.694337	-10.5489	-6.32721e-11	-2.15497e-05	-14.8225	30.8829	0.480137	0.0469022	0.370514	-4.66318e-07	-0.177797	8.12706e-07	-1.75659e-08
Fam37-Sdlg6	unselected progeny	-1.18758	-6.95416	7.05084e-08	-1.25335e-05	9.54653e-07	2.12993	-0.272673	0.173973	5.55001e-07	2.31308	-1.07524e-07	1.2331	2.70025	3.3278	0.140137	0.49744	-3.19105e-08	-6.67994e-06	-13.7739	-29.5366	0.330452	0.0338929	0.424886	-3.95627e-07	-0.0789738	1.71541e-07	-1.23804e-08
Fam37-Sdlg7	unselected progeny	-0.872094	-5.23575	2.26918e-07	2.25178e-06	1.19715e-06	1.57419	0.654412	0.340667	-2.6382e-07	2.11876	2.26971e-07	0.953331	1.9255	2.06927	-0.445867	-6.21826	1.81737e-07	-8.15479e-06	-11.0915	15.1698	0.422395	0.0362393	0.364038	2.28776e-07	0.108271	-3.0689e-07	3.20639e-09
Fam37-Sdlg8	unselected progeny	-1.15733	-7.67024	5.0202e-08	-1.30657e-05	-3.47686e-07	1.39541	-0.377634	0.287758	4.17636e-07	1.79919	-9.30205e-08	0.962479	2.13944	2.64585	0.157661	0.774772	1.56617e-08	-1.02053e-05	-17.6202	41.7429	0.240091	0.0205127	0.366577	-5.61778e-07	-0.14749	2.9922e-07	-5.19112e-09
Fam37-Sdlg9	unselected progeny	-1.16768	-9.38369	1.23157e-07	8.41109e-07	1.2227e-06	0.984664	-1.22025	-0.0368484	1.1132e-06	2.07989	-1.46524e-07	0.898924	1.75497	1.88804	0.0982388	-1.64233	-3.64045e-08	-2.15096e-05	-10.3565	-6.49751	0.467482	0.0376959	0.398525	-8.27863e-07	-0.218933	8.13862e-07	-1.24906e-08
Fam38-Sdlg1	unselected progeny	-1.17932	-7.18111	2.93867e-07	6.63425e-06	1.29608e-06	0.102751	0.843516	0.182417	-5.08486e-07	0.956047	1.26266e-08	0.489758	0.527021	1.28116	1.16136	14.2575	1.6419e-07	-1.40313e-05	4.43315	19.3338	0.202758	0.0405355	0.195006	-1.00284e-07	-0.0107731	-6.50217e-07	1.42184e-08
Fam38-Sdlg10	unselected progeny	-1.16355	-8.10657	3.0831e-07	2.4503e-05	-8.66765e-08	-0.215446	0.431449	0.118118	1.31882e-07	0.888609	-2.204e-07	0.422011	-0.383004	0.991359	0.712059	7.13007	9.53343e-08	-1.66642e-05	3.80416	1.18843	0.00904717	0.0117931	0.0346706	-3.89658e-07	-0.139686	8.51859e-08	8.73106e-09
Fam38-Sdlg2	unselected progeny	-1.36262	-7.3998	3.11626e-07	-1.47656e-05	7.09404e-07	0.993727	0.138836	0.0765024	-1.01003e-07	0.904976	-1.1204e-07	0.425009	1.15482	1.04265	0.72247	9.13482	3.79565e-08	-4.03567e-06	8.65361	-0.0925316	-0.0127672	0.0399189	0.221711	-1.41414e-07	-0.0489174	-1.48044e-07	2.17812e-09
Fam38-Sdlg3	unselected progeny	-1.31433	-9.7106	1.70572e-07	1.39155e-06	6.28053e-07	-0.209459	-0.113408	0.0668237	2.04224e-07	1.85239	-1.51119e-07	0.968985	1.90131	2.59875	0.423599	3.86681	8.06733e-08	-1.8072e-05	6.76045	-12.3014	0.232364	0.0298385	0.198073	-3.47955e-07	-0.174796	9.01045e-08	-2.85805e-09
Fam38-Sdlg4	unselected progeny	-1.64383	-11.4502	1.6833e-07	2.4655e-05	-1.58935e-07	-0.266718	-0.536941	0.0298319	7.68464e-07	0.958559	-3.12035e-07	0.452395	0.436583	1.12006	-0.114309	-4.31574	-1.9423e-08	-3.26493e-06	-0.604064	20.6377	0.129673	0.00789446	0.238666	-6.78483e-07	-0.326605	7.08343e-07	-7.63282e-09
Fam38-Sdlg5	unselected progeny	-1.05785	-6.43293	2.3909e-07	7.04057e-06	1.60732e-06	0.866268	0.884141	0.17124	-3.30321e-07	1.68629	1.9519e-07	0.957026	2.02764	2.78982	1.4998	18.3178	1.39555e-07	-1.36727e-05	7.54395	26.9421	0.0800303	0.0236251	0.311304	2.06245e-07	0.112701	-3.1712e-07	2.2313e-08
Fam38-Sdlg6	unselected progeny	-1.06528	-5.41843	3.12821e-07	2.21942e-05	1.0914e-06	1.1442	0.506151	0.109497	-1.12095e-07	1.24221	-4.60781e-08	0.655111	0.696597	1.80014	0.615862	6.76621	9.71759e-08	8.43042e-08	7.18943	15.3835	-0.010218	0.00470633	0.188756	6.76163e-08	0.0202162	4.18859e-08	1.95575e-08
Fam38-Sdlg7	unselected progeny	-1.02673	-5.67968	3.72683e-07	3.15893e-06	3.7067e-07	-0.527704	0.963143	0.190274	-2.71516e-07	0.538036	2.36291e-08	0.235131	-0.136951	0.57782	0.624594	7.44287	1.4186e-07	4.48735e-06	-4.26431	14.3615	-0.113629	-0.0291954	-0.0186039	-3.06479e-07	-0.0175565	-4.30816e-07	1.94109e-08
Fam38-Sdlg8	unselected progeny	-0.976448	-5.78355	2.90328e-07	-2.51239e-06	7.58626e-07	0.0270392	0.772569	0.159539	-4.53815e-07	0.768617	-5.09513e-09	0.513385	0.839336	1.70064	0.0693388	0.222147	1.45879e-07	-7.10773e-06	1.55336	27.0654	-0.103429	-0.0236103	0.0497288	1.33252e-07	0.0440004	-4.83462e-07	2.96597e-08
Fam38-Sdlg9	unselected progeny	-1.26134	-6.41174	3.47982e-07	-1.19542e-05	1.45019e-07	1.31709	0.614236	0.173148	-1.739e-07	1.63943	-9.82932e-08	0.88551	1.75442	2.43543	1.57716	20.1491	7.93926e-08	-1.35407e-05	20.891	4.31988	0.119878	0.0100063	0.238443	-1.60764e-07	-0.034646	-1.74723e-08	7.07007e-09
Fam39-Sdlg1	unselected progeny	-0.00433931	0.836694	4.28486e-09	-1.61614e-05	5.80266e-07	0.380832	0.21679	0.0398324	-1.78036e-07	0.285043	1.65107e-08	0.02167	0.0752411	-0.267846	0.316678	4.2136	6.51831e-08	4.26484e-06	0.26051	-8.59954	-0.0352141	-0.0152204	-0.0437393	5.07459e-08	0.100986	-1.6884e-07	1.07449e-08
Fam39-Sdlg10	unselected progeny	-0.247971	-0.683657	1.04336e-07	-4.58303e-06	1.08598e-06	-1.09162	0.677842	0.0681906	-4.80004e-07	-0.45559	1.14977e-07	-0.317691	-0.68588	-0.956826	-0.229549	-2.91476	8.1174e-08	-8.36336e-06	3.53861	-0.0687046	-0.0445492	-0.0118991	0.0244196	1.83456e-07	0.153432	-4.0725e-07	1.20126e-08
Fam39-Sdlg11	unselected progeny	-0.817549	-4.67248	7.23939e-08	-2.01478e-06	-1.71427e-07	-0.931306	-0.873393	-0.165239	4.62489e-07	-0.349552	-2.51968e-07	-0.13022	-0.425956	-0.060107	-1.1573	-16.1878	-9.76886e-08	-4.50459e-06	-4.81002	9.71802	-0.0519987	0.00380448	0.146458	-3.00748e-07	-0.176434	4.91674e-07	-1.08014e-08
Fam39-Sdlg12	unselected progeny	-0.085403	-0.624607	5.15376e-08	-4.28281e-06	2.84825e-07	-0.311994	0.359011	0.0255511	-8.42068e-08	0.261461	6.77912e-08	0.0357152	0.237455	-0.0384673	0.104191	1.23805	3.02389e-08	1.05597e-05	-4.20771	11.6872	0.127931	-0.00486497	0.186283	1.15618e-08	0.0844015	3.75556e-08	7.80918e-09
Fam39-Sdlg13	unselected progeny	-0.0731981	-0.0360373	1.54101e-07	-1.62217e-05	3.81872e-07	-1.10304	0.137777	0.0645003	-1.55403e-07	-0.169808	3.03318e-08	-0.269832	-0.775605	-1.14439	0.0310573	0.949205	2.47052e-08	3.38696e-06	-0.949474	9.50128	-0.00360607	-0.0345246	-0.0512276	2.06955e-08	0.0589738	-9.66387e-08	4.45504e-09
Fam39-Sdlg14	unselected progeny	-0.21019	-1.55607	2.29244e-07	-1.81201e-06	8.49874e-07	-1.51454	0.537147	-0.0210685	-5.07869e-07	-0.269677	1.35326e-07	-0.268893	-0.457761	-0.922213	-0.0994038	-1.2116	7.57952e-08	1.61028e-07	1.1129	9.02638	0.015461	-0.0202167	-0.0142973	1.12177e-07	0.147774	-3.99613e-07	9.00208e-09
Fam39-Sdlg15	unselected progeny	0.150471	-0.145057	1.93922e-07	-4.87392e-06	6.92701e-07	-1.33934	0.0800278	0.0207731	-4.08733e-09	-0.149023	3.50977e-08	-0.269564	-0.843641	-1.07241	-0.192032	-3.0541	6.36036e-08	6.06609e-06	1.14226	-9.41731	0.0316382	-0.00405068	0.0419209	-1.28351e-07	0.0497775	1.12849e-07	8.79734e-09
Fam39-Sdlg16	unselected progeny	-0.526051	-3.52576	2.79769e-07	-7.71593e-06	-1.348e-07	-0.344252	0.499672	0.16245	-3.65442e-07	0.611839	8.35835e-08	0.263103	0.447084	0.574526	-0.535357	-6.86632	8.86675e-08	-3.86676e-06	-5.29561	17.3421	0.131417	0.013837	0.0842283	2.40284e-07	0.0354788	-3.39638e-08	4.35312e-09
Fam39-Sdlg17	unselected progeny	-0.528012	-4.07996	-6.08438e-08	-7.56578e-06	-3.07738e-07	-0.591846	-1.32052	-0.125211	7.97159e-07	0.400179	-2.36801e-07	0.139408	0.0264695	0.213779	-1.42279	-19.5729	-1.31933e-07	-1.05771e-05	-1.66702	-28.3108	0.170745	0.0209788	0.180335	-4.95676e-07	-0.296461	7.92219e-07	-1.80995e-08
Fam39-Sdlg18	unselected progeny	-0.149013	0.0772418	1.91249e-07	-8.89169e-06	2.77599e-07	-1.13416	0.555755	0.211048	-2.22017e-07	-0.258326	1.03395e-07	-0.243473	-0.749198	-0.868137	0.207699	3.32513	7.75201e-08	2.84749e-06	-1.88193	-5.90056	-0.121537	-0.0348268	-0.0560512	2.14761e-07	0.132564	-2.05441e-07	9.96133e-09
Fam39-Sdlg2	unselected progeny	0.0723006	-0.231466	1.33653e-07	-1.16319e-05	1.50709e-07	-1.4513	-0.0956589	0.0128691	6.96608e-08	-0.162203	4.39127e-09	-0.141385	-0.245428	-0.460108	-0.197218	-3.08138	8.09922e-09	3.48304e-07	-4.7755	6.02877	0.0263334	-0.0118465	0.091998	-1.48419e-07	-0.0148438	3.67487e-08	1.42624e-09
Fam39-Sdlg3	unselected progeny	-0.165367	-0.769854	1.11869e-07	-1.00226e-05	3.34001e-07	-0.835099	0.443569	-0.0252082	-6.73109e-07	-0.47904	4.2673e-08	-0.292899	-0.647838	-0.802033	-0.0996165	-1.01681	6.20848e-08	-6.84405e-06	-3.90324	-2.13245	0.00581697	-0.00773378	-0.109412	2.60831e-07	0.149338	-4.8581e-07	9.97216e-09
Fam39-Sdlg4	unselected progeny	-0.154979	0.0287459	2.16151e-07	-1.1852e-05	4.79169e-07	-1.37967	0.384829	0.140633	-3.03366e-07	-0.543446	3.2058e-08	-0.416622	-1.13052	-1.4141	0.151422	2.36824	5.86332e-08	-6.22312e-06	-0.621273	3.02656	-0.114488	-0.0438937	-0.103423	-1.49508e-08	0.0768526	-3.14124e-07	6.33074e-09
Fam39-Sdlg5	unselected progeny	-0.115313	-0.441261	1.41876e-07	-1.00614e-05	5.19124e-07	-0.968058	0.361022	0.00787009	-4.5282e-07	-0.438478	5.01972e-08	-0.30229	-0.53305	-0.93144	0.109002	1.32434	3.72111e-08	-4.68922e-07	2.80286	3.34937	-0.226329	-0.0403477	-0.0597875	1.95799e-07	0.0841918	-4.22202e-08	4.60486e-09
Fam39-Sdlg6	unselected progeny	-0.609838	-4.00221	-9.63932e-08	-1.05222e-05	2.49028e-07	-0.240353	-1.20032	-0.128854	8.69564e-07	0.572171	-2.89288e-07	0.231566	0.325988	0.429243	-0.80034	-11.4514	-1.4904e-07	-7.2933e-06	-4.92518	-11.7912	0.00150766	-0.000853548	0.191059	-5.58104e-07	-0.236061	8.42386e-07	-1.80344e-08
Fam39-Sdlg7	unselected progeny	-0.566613	-1.90868	1.92986e-07	-8.99573e-06	8.38537e-07	-0.635553	0.489303	0.0764972	-4.96567e-07	0.0219095	5.1533e-08	-0.00970439	-0.378333	-0.0116867	-0.0190675	0.491056	7.84146e-08	-4.34127e-06	-1.63965	-7.92659	0.00738937	-0.018412	-0.0449294	2.09022e-07	0.128919	-2.46177e-07	1.21532e-08
Fam39-Sdlg8	unselected progeny	-0.315868	-2.35698	7.67033e-08	-9.00559e-06	-5.64234e-07	-1.42259	-0.656409	0.018157	3.9191e-07	-0.325048	-1.27514e-07	-0.312006	-0.702632	-1.16489	-0.737152	-10.639	-3.23113e-08	-1.84335e-05	-4.12348	-0.944248	-0.0652319	-0.0254884	-0.00219879	-5.42232e-07	-0.160324	1.40706e-07	-1.26918e-08
Fam39-Sdlg9	unselected progeny	-0.602334	-2.39846	3.20144e-09	-1.16157e-05	-7.21804e-07	-1.22984	-0.789332	0.021282	6.18308e-07	-0.579267	-1.58686e-07	-0.373253	-0.718661	-0.994238	-0.582758	-7.61432	-4.58963e-08	-1.9778e-06	-3.06511	-25.2543	-0.0496398	-0.0281323	0.0129426	-2.38423e-07	-0.166636	4.01833e-07	-1.2863e-08
Fam3-Sdlg1	unselected progeny	0.411504	4.27162	2.96139e-07	2.58727e-05	1.17843e-06	0.674426	1.31316	-0.10348	-7.71148e-07	-0.154549	4.26348e-08	0.0489242	0.00996618	0.455079	1.59016	21.4241	7.02234e-08	-1.29949e-06	6.56597	32.9237	0.199613	0.00530378	-0.0120844	2.75926e-08	0.195468	-2.45592e-07	2.41277e-08
Fam3-Sdlg2	unselected progeny	-0.306963	-3.59986	2.42354e-08	2.00059e-06	-3.74045e-07	1.394	-0.0459501	0.156508	1.45586e-09	0.581252	-1.89511e-07	0.316478	1.07365	0.88198	0.567117	6.88784	2.83167e-08	1.31237e-05	0.32893	23.3212	0.187537	0.0342306	0.259861	-6.68613e-08	-0.0641222	3.59728e-07	2.12313e-09
Fam3-Sdlg3	unselected progeny	-0.934252	-6.37086	-2.60686e-08	1.76098e-06	-2.74881e-07	1.75917	-0.678318	-0.160093	5.57005e-07	1.28055	-3.02033e-07	0.891634	1.7627	2.90856	0.293535	2.7314	-8.69619e-08	-1.44615e-05	1.67711	-3.6577	0.303964	0.0802547	0.43728	-4.8932e-07	-0.216562	8.93504e-07	-1.23346e-08
Fam40-Sdlg1	unselected progeny	-0.375987	-1.90759	1.23271e-07	-9.72823e-06	1.86367e-06	-0.348257	0.387646	0.18593	-5.86683e-07	-0.479336	1.25681e-07	-0.30715	-0.697919	-0.831925	-0.0240826	-0.150553	1.87333e-07	-7.45441e-06	3.45275	16.1198	-0.121098	-0.0174399	-0.0384336	-2.97822e-08	0.225102	-7.57326e-07	2.09328e-08
Fam40-Sdlg2	unselected progeny	-0.645156	-3.46913	9.8042e-08	-2.60979e-06	2.61932e-06	0.957636	0.864837	0.365672	-2.81942e-07	1.40914	1.79964e-07	0.769679	1.8261	2.10618	-0.247277	-2.99051	2.09757e-07	-1.66392e-05	-2.50037	27.1135	0.399352	0.0506261	0.232416	1.69788e-07	0.218753	-6.22008e-07	1.97016e-08
Fam40-Sdlg3	unselected progeny	-1.25373	-7.27391	-2.28383e-07	-6.30741e-06	4.62867e-07	0.0844635	-0.759059	0.157562	4.26635e-07	0.689601	-6.91328e-08	0.376665	0.295408	1.0999	-1.02092	-13.1498	3.67561e-08	-1.89092e-05	-8.41438	0.47191	0.214589	0.0291424	0.251648	4.2428e-08	-0.135147	-8.52758e-09	-1.12986e-09
Fam40-Sdlg4	unselected progeny	-1.26886	-7.53685	-6.66299e-08	-1.05214e-05	5.18551e-07	1.50358	-0.833674	-0.0903033	7.14629e-07	1.3107	-8.23331e-08	0.786453	1.59947	2.433	-1.03334	-13.9962	-6.35002e-08	-3.23779e-05	-6.86958	56.611	0.249402	0.0732028	0.367892	-4.17592e-07	-0.176254	3.93281e-07	-2.67022e-09
Fam40-Sdlg5	unselected progeny	-0.480693	-3.50473	9.02607e-08	-7.66035e-06	1.90362e-06	0.428331	0.687408	0.219447	-6.46261e-07	0.627129	2.46454e-07	0.249699	0.134257	0.460453	-0.823277	-9.30477	1.58115e-07	-5.25428e-06	-0.404851	31.6052	0.12569	0.00516204	0.113531	2.52606e-07	0.261534	-5.19526e-07	1.80136e-08
Fam40-Sdlg6	unselected progeny	-0.652599	-4.31862	5.70844e-08	-2.98024e-05	2.20201e-06	1.06204	0.379268	0.134747	-5.86706e-07	1.57052	9.27636e-08	0.740018	1.30524	1.65731	-0.536943	-5.73159	1.67972e-07	-6.69928e-06	-1.06269	27.5997	0.242277	0.0325751	0.156942	3.55261e-07	0.184563	-4.59546e-07	1.75699e-08
Fam40-Sdlg7	unselected progeny	-1.01821	-6.82292	-9.66556e-08	-1.33684e-05	8.39167e-07	1.47187	0.421122	0.291756	-3.54973e-07	1.53161	1.89911e-07	0.763202	1.18152	1.9265	-0.455984	-5.23118	1.72556e-07	7.12238e-07	-8.37337	23.6462	0.212854	0.0148307	0.146693	1.36741e-07	0.0871073	-2.56145e-07	1.35605e-08
Fam40-Sdlg8	unselected progeny	-1.46404	-7.78444	1.51395e-07	2.12932e-05	2.4021e-06	1.20304	0.809119	0.250949	-7.71208e-08	1.20994	1.44259e-07	0.635791	1.29074	1.78577	-1.5094	-18.0168	1.39962e-07	-2.68721e-05	-7.19412	29.1989	0.340012	0.0498999	0.249524	2.17946e-07	0.116639	-4.18553e-07	1.46601e-08
Fam41-Sdlg1	unselected progeny	-0.396776	-3.75966	1.50933e-07	-8.41984e-06	2.76459e-07	1.59466	0.0993628	0.285709	9.65861e-08	1.61044	3.38183e-08	0.965098	1.66291	2.9253	-0.717935	-9.60978	4.8074e-08	-2.37648e-05	-8.30979	75.8995	0.291975	0.0790525	0.483825	-1.33968e-07	-0.0728096	-2.86119e-07	6.15075e-09
Fam41-Sdlg2	unselected progeny	-0.236207	-4.04894	1.05148e-07	3.86231e-06	1.50463e-06	1.57637	0.344971	0.392186	1.53133e-07	1.54078	-4.19405e-09	0.906405	1.36617	2.77638	-0.75221	-10.1495	8.52538e-08	-2.69988e-05	-4.00402	68.6103	0.392319	0.0824056	0.455425	-2.54118e-07	-0.0549835	-2.8592e-07	1.45737e-08
Fam41-Sdlg3	unselected progeny	-0.514112	-3.05378	-3.90954e-08	8.80078e-06	6.47122e-07	1.37606	0.426189	0.149789	-7.71949e-10	1.31938	-5.66278e-08	0.718532	1.11036	1.93764	-0.771808	-9.52526	4.67478e-09	2.9404e-05	-3.01555	75.5489	0.193942	0.0592409	0.403008	-1.62092e-07	-0.100178	6.0316e-08	1.04012e-08
Fam41-Sdlg4	unselected progeny	-0.946784	-7.98887	-1.01562e-07	1.37854e-05	-3.79679e-07	2.40225	-0.479911	0.237925	8.43414e-07	2.33232	-8.78318e-08	1.33192	2.28138	3.79803	-0.817705	-12.7705	2.33055e-08	-1.91577e-05	-8.67552	87.1102	0.327344	0.0879442	0.552346	-6.86566e-07	-0.307108	7.07593e-07	1.07505e-09
Fam41-Sdlg5	unselected progeny	-0.564102	-4.49687	-1.60193e-07	-6.9463e-06	-3.75063e-08	2.45266	-0.464786	0.16156	5.68196e-07	1.76634	-1.05649e-07	0.969615	1.73234	2.7503	-0.220168	-3.78774	-4.84904e-08	1.22394e-05	-5.9363	84.7717	0.246475	0.05975	0.48482	-5.34901e-07	-0.250761	7.18524e-07	-3.9152e-09
Fam41-Sdlg6	unselected progeny	-0.113476	-3.842	6.2135e-08	-3.52974e-06	-7.38249e-07	1.59449	-0.611863	0.265578	6.69229e-07	1.59451	-8.46233e-08	0.955631	1.66889	2.93883	-1.29786	-18.8816	-4.79261e-08	-2.35184e-05	-2.82592	87.6146	0.381774	0.0854277	0.458046	-4.74625e-07	-0.253296	4.61052e-07	-4.62947e-09
Fam41-Sdlg7	unselected progeny	-0.878146	-6.04718	3.14467e-08	9.42315e-06	-4.46053e-07	2.19955	-0.0699172	0.21087	2.73271e-07	1.65971	-1.21737e-07	1.06504	2.18242	3.39115	-0.780842	-11.8065	-1.3125e-08	-7.58689e-06	-9.6516	107.386	0.381361	0.0718828	0.606543	-2.04376e-07	-0.244742	3.93359e-07	4.29288e-10
Fam41-Sdlg8	unselected progeny	-1.02234	-8.39745	4.16755e-08	3.83926e-06	-6.16706e-07	2.36138	-0.106736	0.22627	5.81839e-07	2.19936	-1.06656e-07	1.23294	2.42253	3.60102	-0.651445	-10.3104	-1.21605e-08	1.03822e-06	-9.24946	145.356	0.432361	0.0925903	0.645174	-3.62384e-07	-0.353494	4.33933e-07	-8.64048e-10
Fam41-Sdlg9	unselected progeny	-0.750975	-6.24387	-1.43427e-07	-5.10812e-06	7.66364e-07	2.26634	-1.01013	0.146498	1.10072e-06	1.92474	-1.98195e-07	1.04699	1.32731	2.9266	-0.805657	-12.303	-8.00787e-08	-1.46864e-06	-4.79062	79.3749	0.241265	0.0526834	0.485593	-6.70102e-07	-0.393053	6.70567e-07	-1.56443e-08
Fam42-Sdlg1	unselected progeny	-0.896987	-7.79449	-4.60067e-08	1.27995e-05	-4.92749e-07	2.516	-0.410963	0.286421	7.63418e-07	2.92765	-3.42351e-08	1.63011	3.4748	4.5712	-0.489989	-8.44233	-8.42421e-09	-2.15662e-05	-5.60268	108.047	0.2844	0.0883578	0.465729	-1.61012e-07	-0.252062	6.30593e-07	6.87168e-11
Fam42-Sdlg2	unselected progeny	-0.849282	-7.4551	1.15208e-07	1.38494e-05	4.64457e-07	2.19344	0.0438555	0.248836	2.95286e-07	2.33742	-9.17605e-08	1.37842	2.11935	4.15748	-0.158529	-1.79174	7.55819e-08	-4.00555e-05	-12.5965	76.6702	0.432569	0.0944027	0.381896	-3.66113e-07	-0.0399652	4.09887e-07	1.78415e-08
Fam42-Sdlg3	unselected progeny	-0.763556	-7.48236	-1.5052e-07	1.40549e-06	-4.78108e-07	2.88188	-1.40753	0.207002	1.24184e-06	3.03435	-2.32598e-07	1.80414	3.44829	5.40057	-1.25295	-18.008	-8.16577e-08	-2.66109e-05	-13.1568	74.7648	0.512873	0.1373	0.767926	-7.22706e-07	-0.402262	1.18344e-06	-1.15934e-08
Fam42-Sdlg4	unselected progeny	-0.922926	-7.28878	-1.71085e-07	2.30764e-06	-2.69002e-07	2.52138	-1.13776	0.289045	1.00898e-06	2.74671	-1.26418e-07	1.63212	3.27636	4.84094	-1.90379	-25.081	-1.14351e-08	-2.18684e-05	-11.434	77.8263	0.347945	0.096598	0.60884	-5.89842e-07	-0.246644	1.06933e-06	-9.31303e-09
Fam43-Sdlg1	unselected progeny	-0.995457	-6.27305	1.20529e-07	5.77329e-06	-8.02039e-07	1.24872	-0.0586378	0.271673	4.73582e-07	1.53033	-4.85281e-08	0.578343	0.887671	0.903578	0.0421556	-0.00460786	8.18347e-08	-5.41479e-06	-11.7938	13.6387	0.516265	0.0487926	0.290097	-3.59169e-08	-0.123881	4.32154e-08	-4.97996e-09
Fam43-Sdlg2	unselected progeny	-1.22119	-5.64258	7.07552e-08	3.803e-06	-3.83956e-07	1.60213	-0.10925	0.0323483	5.80652e-07	1.88813	-1.7705e-08	0.998687	1.81916	2.67852	-0.0246572	-1.63571	4.83858e-08	-1.24447e-05	-10.0913	13.3348	0.257676	0.0513961	0.292392	-1.75524e-08	-0.110647	3.69442e-07	-4.97492e-09
Fam43-Sdlg3	unselected progeny	-1.09263	-5.29859	1.48261e-07	1.42571e-05	-1.19372e-07	1.32148	0.605537	0.0531002	1.21855e-07	1.41135	-4.81719e-08	0.780176	2.15551	2.19995	-0.324556	-5.53114	4.12027e-08	-1.26558e-05	-7.60426	66.2307	0.263952	0.0236227	0.226249	-1.00125e-07	-0.0690818	-5.58819e-07	7.06938e-09
Fam44-Sdlg1	unselected progeny	-0.504101	-3.75439	4.02316e-08	1.53398e-05	-1.47296e-06	0.25639	0.659117	-0.0438651	-1.75178e-08	0.184975	-1.59904e-07	0.204115	1.1162	0.787778	1.2799	16.4665	-1.44603e-09	1.23062e-05	0.645571	-17.1438	0.00330973	0.057486	0.316643	4.3418e-08	-0.0945563	-1.59715e-07	3.09337e-09
Fam44-Sdlg2	unselected progeny	-0.0419308	-1.10578	1.00941e-07	1.94561e-05	-1.41767e-06	0.64308	-0.290149	-0.0269343	4.87665e-07	0.864158	-1.73076e-07	0.749111	1.41613	2.78752	0.434331	4.47645	-7.39599e-08	7.40154e-06	3.4684	-4.8703	0.191329	0.0552224	0.365358	-4.83006e-07	-0.2467	2.71832e-07	-6.22108e-09
Fam44-Sdlg3	unselected progeny	-0.782801	-5.33321	1.5021e-07	2.48594e-05	-5.85293e-07	1.08022	0.496404	-0.00503359	1.58511e-09	0.277488	-1.44299e-07	0.319678	0.617776	1.27252	1.12847	13.8674	-2.63926e-08	3.62494e-06	-0.146719	-19.0051	0.0627807	0.0505921	0.375298	-1.38798e-07	-0.134973	-9.32584e-08	3.09606e-09
Fam44-Sdlg4	unselected progeny	-0.692725	-5.4486	2.1184e-07	1.71111e-05	1.05534e-06	1.00173	0.373293	-0.029633	-1.83708e-07	1.69382	-7.25949e-08	0.992627	2.68625	2.84023	1.29782	16.1632	1.10653e-08	1.39178e-05	-1.3153	20.1078	0.542784	0.0698035	0.502927	1.6941e-08	0.074965	-6.37198e-08	7.71341e-09
Fam44-Sdlg5	unselected progeny	-0.221782	-2.95724	1.54145e-07	1.41287e-06	-4.15081e-07	0.216854	0.188925	-0.113601	4.50972e-08	0.533931	-1.47193e-07	0.332878	1.04295	1.01726	1.1526	13.5663	-3.46503e-08	1.64544e-05	1.48696	-0.440538	0.0783699	0.0452598	0.327753	-1.90894e-07	-0.0984463	3.68896e-08	4.99174e-12
Fam44-Sdlg6	unselected progeny	-0.133402	-2.35082	1.75729e-07	2.52844e-05	-1.33283e-06	0.508553	-0.553461	-0.121783	7.32213e-07	0.0166622	-3.95284e-07	0.148964	0.194154	0.77547	0.524818	4.91807	-1.89587e-07	1.59701e-05	-2.6457	-21.2494	0.0432574	0.0576146	0.318046	-5.32994e-07	-0.45444	5.80348e-07	-1.46349e-08
Fam44-Sdlg7	unselected progeny	0.133747	0.0889728	3.74266e-07	1.46837e-05	-8.77596e-07	-0.502609	-0.629852	-0.091046	8.38006e-07	0.129903	-4.49239e-07	0.12909	0.0909848	0.516061	0.544997	5.73321	-1.00026e-07	-9.27789e-06	-4.35269	-28.8806	0.17243	0.0436172	0.276291	-4.28413e-07	-0.302076	3.93701e-07	-1.12131e-08
Fam44-Sdlg8	unselected progeny	0.338338	2.34407	1.87823e-07	-2.63804e-06	1.25167e-06	-0.308857	0.635713	0.0596646	-5.51461e-07	0.084698	-1.86649e-08	0.213973	-0.13678	1.08476	1.70718	22.4062	7.04288e-08	7.12225e-06	7.15949	-7.38215	-0.0366103	-0.00582336	0.182558	1.26315e-07	0.212004	-2.49691e-07	1.68077e-08
Fam45-Sdlg1	unselected progeny	0.10009	-2.47714	1.50188e-07	6.5808e-07	2.75093e-06	-0.144292	0.263712	-0.0862479	-2.9587e-07	0.39855	7.10954e-08	0.237654	1.74575	0.73334	-0.460972	-6.09185	4.09542e-08	1.02365e-05	2.4187	38.8501	-0.0501142	-0.0173862	0.0398797	2.89545e-07	0.210597	-4.83468e-07	1.452e-08
Fam45-Sdlg2	unselected progeny	-0.907286	-7.2597	-4.60582e-08	-1.16747e-05	3.22753e-07	2.2846	-0.666115	0.0642526	5.14014e-07	2.35752	-7.22042e-08	1.24036	2.20402	3.19101	-1.10399	-14.9781	2.60029e-08	-4.80137e-07	-6.41639	51.4498	0.217249	0.0487446	0.390908	-1.34641e-07	-0.140041	4.55467e-07	-3.88897e-09
Fam45-Sdlg3	unselected progeny	-0.570835	-4.30405	2.27204e-07	-3.6499e-07	1.50014e-06	2.61487	0.890338	0.155512	-6.01765e-07	1.54675	6.31207e-08	0.987542	3.05312	3.17842	-0.445859	-5.44955	9.61499e-08	-4.99941e-06	-0.422967	100.597	0.206124	0.0626316	0.46541	2.16453e-07	0.128004	-3.35963e-07	1.89598e-08
Fam45-Sdlg4	unselected progeny	-0.98148	-5.55992	1.36602e-07	-8.48996e-06	-4.10128e-07	1.38315	-0.0930356	-0.00663325	4.12363e-07	1.24648	-1.07451e-07	0.805247	2.71507	2.54869	-0.574157	-9.16328	-6.75977e-08	-5.46806e-06	-6.44514	67.3531	0.101489	0.0361484	0.414157	7.24101e-09	-0.195739	3.2697e-07	-7.95809e-09
Fam47-Sdlg1	unselected progeny	-1.34151	-7.94089	3.09862e-08	8.76376e-06	-3.10265e-07	0.603041	0.240421	0.0401382	7.1719e-08	0.710375	-1.54284e-07	0.470027	0.76834	1.50808	-0.384838	-5.53784	1.6667e-08	-1.75662e-05	4.55202	8.81279	0.0471746	-0.00202313	0.113191	-1.37263e-08	-0.125673	3.07612e-08	-1.7534e-09
Fam47-Sdlg2	unselected progeny	-0.963773	-6.32743	-5.0972e-08	1.35651e-05	5.21639e-07	0.257652	-0.103234	-0.00496705	2.14399e-07	0.640259	-1.95266e-07	0.531614	0.86581	1.9919	0.397612	4.60714	1.808e-09	5.89068e-07	6.55156	-10.4446	-0.0218586	0.00022768	0.104269	9.57511e-08	-0.0209116	3.46668e-07	-2.97907e-10
Fam47-Sdlg3	unselected progeny	-1.60019	-7.87672	-5.87038e-08	1.59287e-05	1.65359e-07	0.797758	0.221187	-0.113177	2.18751e-07	0.857356	-1.68271e-07	0.67173	0.926865	2.45639	-0.0244339	-0.679184	4.10113e-09	-1.98925e-06	8.51353	-14.1012	-0.105926	0.00144474	0.105249	-3.53124e-09	-0.0529834	2.74071e-07	1.64045e-09
Fam47-Sdlg4	unselected progeny	-1.46507	-7.19223	-5.21185e-08	3.42711e-06	5.9674e-07	1.43024	-0.333143	-0.106986	5.57896e-07	1.22833	-2.07451e-07	0.772033	1.23913	2.39174	-0.835964	-11.9706	-6.35666e-08	1.22808e-06	9.34936	21.0608	-0.0145089	-0.00918334	0.220225	-2.513e-07	-0.237386	3.0928e-07	-6.71398e-09
Fam47-Sdlg5	unselected progeny	-1.47693	-6.15389	1.28584e-07	3.25232e-05	-2.83793e-07	-0.150434	-0.426847	-0.142877	5.25289e-07	0.261577	-2.74429e-07	0.215227	0.122912	0.818342	-0.115274	-2.70215	-6.01089e-08	-5.17103e-06	18.794	-2.96896	-0.0478624	-0.0166389	0.112617	-1.63671e-07	-0.165667	1.67956e-07	-7.71532e-09
Fam47-Sdlg6	unselected progeny	-1.70076	-9.49974	9.69869e-08	8.91578e-07	-8.48652e-08	0.0479389	-1.09699	-0.146591	9.37943e-07	0.275226	-3.59147e-07	0.255936	0.470818	1.07937	-1.09388	-15.62	-9.31093e-08	1.24524e-06	6.84694	-17.9999	-0.0385225	0.00558384	0.326795	-2.85605e-07	-0.217585	7.20105e-07	-1.76358e-08
Fam47-Sdlg7	unselected progeny	-1.34372	-10.181	-6.37456e-08	-1.33512e-05	-3.42104e-07	0.364854	-1.0409	0.0918779	8.62024e-07	1.02269	-2.28155e-07	0.539228	0.561966	1.40046	-1.31471	-18.2699	-3.21266e-08	-5.60542e-06	0.929517	-17.7133	0.0650143	0.0111963	0.234894	-4.5664e-07	-0.194272	7.8899e-07	-9.67503e-09
Fam47-Sdlg8	unselected progeny	-1.12154	-6.66572	-7.74524e-08	5.93386e-06	-6.27601e-07	-0.138428	-0.591491	0.0745282	6.7729e-07	0.191329	-2.23001e-07	0.245169	0.340668	1.11318	-0.559074	-7.93928	-3.11771e-08	-7.62011e-06	5.61006	-44.8553	-0.0162254	0.0190229	0.180234	-2.15832e-07	-0.112628	3.76003e-07	-5.86635e-09
Fam48-Sdlg1	unselected progeny	-0.64928	-4.30601	-1.55875e-07	1.30212e-05	7.8817e-07	1.72533	0.62113	0.127814	6.55637e-08	0.574032	-5.07679e-08	0.539005	1.33405	2.26	-0.11493	-1.48305	5.58016e-08	6.35833e-05	-8.08054	33.5076	-0.0701595	0.00405425	0.328835	1.58254e-07	0.0480251	-2.96404e-08	2.28296e-09
Fam48-Sdlg2	unselected progeny	-1.13659	-5.83518	-1.67213e-07	-1.04994e-05	9.56856e-07	2.11755	0.839158	0.160742	-6.0032e-07	0.786489	4.36266e-08	0.520809	1.48352	1.74826	0.719346	10.4582	1.84559e-07	5.84587e-06	-3.69199	36.1377	-0.214317	0.0203993	0.245931	3.21761e-07	0.276615	-5.04433e-07	2.12122e-08
Fam48-Sdlg3	unselected progeny	-0.575766	-4.93676	3.52613e-08	-3.59153e-06	1.50306e-06	1.05377	1.03135	0.186928	-6.0624e-07	0.599106	6.10007e-08	0.420619	1.32003	1.50357	0.270042	3.55916	1.68863e-07	8.78036e-06	-4.2253	-7.32451	-0.187038	-0.0206851	0.0749092	4.48367e-07	0.289695	-7.10027e-07	1.78465e-08
Fam48-Sdlg4	unselected progeny	-1.34024	-8.6222	-1.85738e-07	1.28293e-05	-2.87258e-07	0.85847	-0.615593	0.142461	1.01901e-06	0.784733	-2.53171e-07	0.64497	1.42282	2.50043	-0.86656	-13.5425	-5.00816e-09	1.64042e-05	-6.58122	-34.1838	-0.0378478	0.0210215	0.320542	-3.74222e-07	-0.127833	5.26606e-07	-1.47807e-08
Fam48-Sdlg5	unselected progeny	-1.31509	-7.95154	-4.83672e-07	-1.83466e-05	-3.97425e-07	1.83273	-0.809748	-0.151251	6.08241e-07	1.38395	-1.99374e-07	0.909689	2.62074	3.00746	-0.904554	-12.6239	-7.02139e-08	3.12966e-05	-4.75732	28.7035	-0.155108	-0.000677562	0.189277	-2.58384e-07	-0.0671334	4.31351e-07	-8.84059e-09
Fam48-Sdlg6	unselected progeny	-1.98345	-9.83099	-2.21256e-07	-1.42961e-05	-8.92349e-07	0.621417	-0.965747	0.0682593	9.62931e-07	0.265905	-1.90001e-07	0.46894	0.984761	2.32585	-1.23752	-17.2571	-6.88847e-08	6.88104e-07	-5.47045	-16.6514	-0.202009	0.0252839	0.399293	-5.20963e-07	-0.185906	3.18869e-07	-1.14305e-08
Fam48-Sdlg7	unselected progeny	-1.19865	-4.44825	-9.34914e-09	-2.70674e-06	1.18184e-06	1.10703	0.454747	0.105814	-4.95578e-08	0.567015	-2.03951e-08	0.299033	1.1083	0.836746	0.566716	7.08877	4.85751e-08	6.387e-06	-6.75804	-13.5668	0.0147952	0.0367712	0.222205	2.70029e-07	0.0891931	-5.87608e-07	6.50519e-09
Fam49-Sdlg1	unselected progeny	-1.22856	-7.5729	-1.14834e-07	-3.19183e-05	3.30457e-06	2.26303	-1.27129	0.0272292	7.13658e-07	1.42596	-3.25449e-07	0.950958	2.50127	3.1994	-1.47708	-19.958	-5.76017e-09	-8.18377e-06	-3.18651	21.8148	0.16417	0.0337606	0.416814	-4.26913e-07	-0.283644	4.6391e-07	-1.18839e-08
Fam49-Sdlg2	unselected progeny	-0.439583	-3.55648	-7.71535e-08	-4.06417e-05	2.50695e-06	1.52792	-0.478193	0.16666	7.598e-08	0.959355	-1.57365e-07	0.763568	1.88995	2.80252	-0.972959	-12.5832	6.22477e-08	7.00584e-07	-0.780854	-9.07315	-0.103679	-0.00056839	0.214052	-1.4413e-07	-0.0249019	-1.73823e-07	1.5191e-09
Fam49-Sdlg3	unselected progeny	-0.626526	-6.03371	5.15315e-08	6.4264e-06	8.26839e-07	1.30798	0.0379053	0.159268	5.03651e-07	1.4299	1.34128e-08	0.866016	1.45257	2.68102	0.00581293	-1.56952	2.3963e-08	2.22227e-06	-6.224	-17.9723	0.138843	0.0740396	0.310272	-4.41797e-07	-0.0480942	2.89453e-07	9.86892e-09
Fam4-Sdlg1	unselected progeny	-0.234247	0.618176	-1.12313e-07	-1.69949e-05	1.31805e-06	0.950027	0.565925	0.091017	-2.94393e-07	0.42141	2.89047e-08	0.184365	0.842976	0.389927	-0.141572	-1.52656	1.2985e-07	1.34198e-05	-5.32678	34.3017	0.0690213	-0.0133821	0.12512	2.89898e-07	0.237474	-4.74265e-07	1.56454e-08
Fam4-Sdlg2	unselected progeny	0.00305732	2.54805	-2.50675e-07	-6.20056e-06	1.93294e-06	0.788867	0.0604547	-0.236545	-2.06671e-07	-0.0210417	-9.85839e-09	0.074147	0.438315	0.503512	-0.804783	-10.4044	6.16307e-08	-1.14298e-05	7.58501	31.8947	-0.272464	-0.0382894	0.0847244	2.49754e-07	0.169206	-2.5477e-07	1.31757e-09
Fam4-Sdlg3	unselected progeny	-0.0862847	0.862552	-1.33457e-07	-1.64153e-05	1.51538e-06	0.448501	0.345252	0.0126615	-5.12787e-07	-0.175894	-1.98885e-08	-0.0693009	0.152523	-0.062998	-0.447272	-5.29203	1.08293e-07	6.83783e-06	1.48715	20.1741	-0.234384	-0.038204	-0.00869779	2.1844e-07	0.238414	-3.26724e-07	9.19615e-09
Fam4-Sdlg4	unselected progeny	-0.361938	-1.50786	1.03511e-08	-2.52469e-05	2.34595e-06	0.583763	0.375102	-0.0462591	-7.22017e-07	0.255982	1.08186e-07	0.0419812	0.288765	-0.14482	-0.763784	-9.1021	1.29753e-07	-9.5722e-07	3.73195	55.5839	0.0556502	-4.15562e-06	0.164448	4.76052e-07	0.379586	-3.9819e-07	1.26766e-08
Fam4-Sdlg5	unselected progeny	-0.18538	-2.59114	-2.78747e-07	-1.80541e-05	6.51944e-07	1.80621	-0.615437	0.0225833	5.70038e-07	0.664528	-2.18362e-07	0.280414	1.43571	0.669944	-1.11039	-14.4383	5.98396e-09	6.68794e-06	3.81747	28.9338	0.0173641	-0.0134198	0.299861	-8.44246e-08	-0.0561852	8.04684e-07	-1.08137e-08
Fam50-Sdlg1	unselected progeny	-0.775239	-3.99109	1.13337e-07	5.58963e-06	-3.05178e-07	1.65454	0.726797	0.0883307	3.90671e-08	1.10173	7.3841e-08	0.730117	2.12741	2.37296	1.38729	17.828	1.49558e-08	1.30805e-05	-8.59409	65.2189	-0.0670903	0.0162852	0.158543	2.16906e-07	-0.0377343	-1.00404e-07	4.56181e-09
Fam50-Sdlg10	unselected progeny	-0.630691	-4.3573	1.27115e-07	1.12241e-06	-1.07402e-06	1.19566	-0.650791	-0.220067	6.4422e-07	1.00417	-2.28825e-07	0.665647	2.16345	2.17834	1.05269	12.1643	-1.43777e-07	1.54496e-05	0.889381	16.0423	0.10766	0.0169223	0.293882	-2.53461e-07	-0.23236	1.01868e-06	-1.74053e-08
Fam50-Sdlg11	unselected progeny	-0.946803	-5.72517	-2.97505e-07	-9.53345e-06	-2.61512e-06	0.866821	-1.05091	-0.0676628	7.65342e-07	0.942294	-3.0679e-07	0.661964	1.5515	2.24641	0.157307	0.340658	-1.15408e-07	-4.80757e-06	-10.4347	-3.58747	0.0298375	0.0416656	0.264684	-2.60596e-07	-0.380291	8.47036e-07	-1.32701e-08
Fam50-Sdlg12	unselected progeny	-0.825186	-4.27585	4.57534e-07	-4.35385e-06	1.5529e-07	1.9844	0.868006	-0.0946285	-2.81243e-07	0.962535	-5.62035e-08	0.830318	2.42134	3.18182	1.29731	17.2153	5.36707e-08	2.11916e-06	-8.0137	28.6245	0.0710044	0.0395895	0.260472	3.64118e-07	0.0415323	-3.18444e-07	1.27281e-08
Fam50-Sdlg13	unselected progeny	-1.16727	-5.29191	-2.40519e-08	-5.31183e-06	-1.10243e-06	2.22422	-0.570875	0.012458	7.93833e-07	1.73918	-1.67735e-07	1.07022	3.01079	3.32124	0.112298	0.58693	-1.08552e-07	-2.00331e-05	-9.6123	26.978	0.0996988	0.0104626	0.335407	-2.81066e-07	-0.251472	7.00045e-07	-1.25765e-08
Fam50-Sdlg2	unselected progeny	-0.0284992	-0.0523027	2.48842e-07	2.65112e-06	2.88632e-07	2.35328	0.656864	-0.117303	-3.42874e-07	1.29406	4.10215e-08	0.789822	2.10073	2.45225	1.17534	15.564	6.25697e-08	4.97638e-06	-6.56181	41.0889	0.0515405	0.0189942	0.248265	2.34582e-07	0.111533	-1.26421e-07	2.09421e-08
Fam50-Sdlg3	unselected progeny	-0.55526	-3.41102	-3.24331e-07	1.20471e-05	-5.10878e-07	2.10553	0.935124	-0.0466993	-6.40657e-07	1.44986	2.07758e-07	0.976847	2.01795	3.19076	1.37487	18.271	7.38992e-08	-1.26782e-05	-5.62404	53.7049	0.00961304	-0.000301449	0.212183	2.38046e-07	0.130682	-3.53058e-07	1.78787e-08
Fam50-Sdlg4	unselected progeny	-0.168092	-0.72345	-5.40724e-08	3.03606e-06	-8.96022e-07	1.23522	0.194462	-0.00621685	1.4392e-07	0.92771	8.00248e-08	0.581289	1.46859	1.91071	0.318109	3.59755	-8.19278e-08	3.53666e-05	-7.97839	21.1806	-0.0196524	0.0134089	0.140044	1.76577e-07	-0.0593972	5.4507e-07	-2.51005e-09
Fam50-Sdlg5	unselected progeny	-0.678064	-3.33355	4.30048e-08	-8.79375e-06	-1.54842e-06	1.49388	-0.466652	-0.115091	5.46855e-07	1.02885	-1.18892e-07	0.641853	1.04212	2.09874	-0.153525	-2.77591	-9.84243e-08	1.58756e-05	-6.70398	39.3653	0.0364728	0.00538462	0.386227	-1.24356e-07	-0.210715	6.54992e-07	-2.4408e-09
Fam50-Sdlg6	unselected progeny	-0.529869	-2.10657	2.68696e-07	1.9791e-05	2.44174e-08	1.16068	-0.0554619	-0.117303	5.21721e-07	0.819138	-9.65252e-08	0.607398	1.29786	2.21565	0.115671	0.381946	-1.47928e-07	9.90083e-06	-5.13876	28.2514	0.0284341	0.016894	0.299604	-9.61895e-08	-0.236134	8.73322e-07	-5.87032e-09
Fam50-Sdlg7	unselected progeny	-0.15724	1.50066	1.60842e-07	-1.20437e-06	3.11156e-07	1.25984	0.686696	0.0894775	4.36593e-08	0.715701	1.39888e-07	0.459025	1.39013	1.57312	1.06413	13.1584	2.8833e-08	-1.13871e-06	-2.47198	29.1413	-0.0950053	0.00680939	0.200423	3.28485e-07	0.0612274	3.16497e-07	1.43201e-08
Fam50-Sdlg8	unselected progeny	-0.74984	-4.27682	-7.5659e-08	6.61687e-07	-1.01343e-06	0.484689	-0.468052	-0.078907	4.11552e-07	0.882376	8.17384e-09	0.373499	1.61711	0.746963	0.130174	0.732375	-1.63864e-07	1.08217e-05	-5.06767	-23.1692	0.167806	0.0283105	0.0573872	-2.55664e-07	-0.142193	6.03845e-07	-1.54131e-08
Fam50-Sdlg9	unselected progeny	-0.696891	-5.14837	3.7632e-07	4.98877e-06	-6.37044e-07	1.39247	-0.25333	-0.172658	5.53125e-07	1.24752	-1.38896e-07	0.884715	2.18531	3.05983	-0.514411	-8.53265	-1.25534e-07	-9.73151e-06	-11.4514	1.11669	0.142662	0.0488313	0.385268	-9.385e-08	-0.274063	5.27019e-07	-1.84446e-08
Fam51-Sdlg1	unselected progeny	-0.433983	-1.78327	4.94122e-08	-7.28128e-06	-5.85083e-07	0.895545	-0.31543	0.00279199	4.96628e-07	1.27166	-5.01227e-08	0.707998	1.1464	2.07658	-0.138291	-2.30633	-9.43016e-08	1.48743e-05	-5.69527	29.6999	-0.043219	0.0165653	0.26817	-2.33794e-08	-0.136406	5.00455e-07	4.41021e-09
Fam51-Sdlg2	unselected progeny	-0.263678	-2.62985	-7.80554e-08	5.43295e-06	-5.86815e-07	0.935659	-0.463807	0.169249	7.44833e-07	1.06995	-6.86998e-08	0.643566	1.42081	1.92719	-0.518548	-8.24797	-7.83264e-08	6.27589e-06	-5.32353	39.6543	0.0679568	0.0304872	0.326596	2.366e-08	-0.207404	8.07445e-07	-1.02977e-08
Fam51-Sdlg3	unselected progeny	-0.744441	-5.626	-2.07667e-07	6.17007e-06	-3.64261e-07	1.70775	-0.966072	-0.056226	8.31929e-07	2.3314	-1.143e-07	1.30629	2.68833	3.64736	-0.49027	-8.21344	-1.11913e-07	-3.32402e-06	-6.33506	49.3334	0.316103	0.0664268	0.483124	-2.98845e-07	-0.341438	7.41217e-07	-1.40721e-08
Fam51-Sdlg4	unselected progeny	-0.767447	-4.12376	6.52331e-08	-8.64378e-06	-5.85469e-08	1.44004	0.642404	0.175552	-4.15855e-07	1.61269	1.33196e-07	0.924185	2.40644	2.71171	0.168958	2.30999	1.03548e-07	-1.13911e-05	-9.89512	45.8593	0.209393	0.0220614	0.372629	3.93256e-07	0.190291	-1.66995e-07	1.60197e-08
Fam51-Sdlg5	unselected progeny	-0.398803	-1.74162	1.02751e-07	2.05761e-05	-7.66849e-08	0.676365	0.997658	0.230309	-3.55924e-07	0.435126	1.97789e-07	0.241106	0.118554	0.773002	-0.696366	-8.33644	1.19111e-07	1.17958e-05	-7.80823	59.3546	0.0383048	0.0258434	0.274494	5.21976e-07	0.0727291	-3.49204e-07	1.5076e-08
Fam52-Sdlg1	unselected progeny	-0.317433	-5.41941	6.02892e-08	-2.82658e-05	4.66145e-07	-0.527283	-0.145804	0.199747	6.19166e-08	0.617574	-5.294e-08	0.131929	0.178168	0.0412997	-0.367949	-4.85611	3.10902e-08	6.04261e-05	-6.84362	14.7434	0.248928	0.0456719	0.269573	-1.7165e-08	-0.0228488	3.21157e-07	6.49931e-09
Fam52-Sdlg2	unselected progeny	-1.67083	-10.7348	-6.93126e-08	-2.79642e-06	6.45938e-07	0.712851	0.267036	0.052371	1.28303e-07	2.06487	2.41355e-08	1.13443	3.08942	3.09294	-0.428775	-5.96781	4.19639e-08	1.69221e-05	-6.83694	37.9297	0.63284	0.0850973	0.588038	3.51092e-07	0.0137038	1.03001e-07	4.75853e-09
Fam52-Sdlg3	unselected progeny	-1.56772	-9.90707	-4.64481e-08	-2.98798e-05	-1.85332e-07	0.327138	-0.401954	0.0446967	3.57188e-07	1.89363	-1.10719e-07	0.753974	2.33937	1.31593	-0.161029	-2.18916	-4.30341e-08	1.17235e-05	-2.70472	-4.99819	0.512849	0.0487272	0.38421	1.02604e-07	-0.0810027	4.1297e-07	-8.07799e-09
Fam53-Sdlg1	unselected progeny	-0.483482	-1.67114	-2.13059e-07	-3.53028e-06	1.30231e-06	1.23842	0.729632	0.048383	-4.01164e-07	1.03802	1.13755e-07	0.582401	1.76767	1.76548	0.221282	3.51959	4.11022e-08	8.79292e-06	-6.79458	11.9254	0.205128	0.0565434	0.368177	5.81837e-07	0.143086	2.42233e-07	3.28852e-09
Fam53-Sdlg2	unselected progeny	-0.631521	-3.91877	-1.22164e-07	-2.68209e-06	1.9335e-07	0.78513	0.835886	0.0116497	-5.52044e-07	1.04738	9.70552e-08	0.581068	1.26342	1.67063	-0.085906	0.184704	5.53472e-08	1.58757e-05	-9.08982	22.4515	0.386596	0.100393	0.455387	3.85177e-07	0.0961193	-9.83027e-09	6.20406e-09
Fam53-Sdlg3	unselected progeny	-0.897904	-4.9033	-1.46094e-07	-2.03777e-06	-5.16984e-08	0.806828	0.928329	-0.0542363	-4.08884e-07	1.15371	7.31931e-08	0.632285	1.37387	1.69333	0.753206	10.4104	1.68626e-08	1.76884e-05	-6.76204	49.156	0.403825	0.0629941	0.421619	4.95997e-07	0.126272	-1.81653e-07	6.76922e-09
Fam53-Sdlg4	unselected progeny	-0.399725	-1.54663	-1.39727e-08	-8.15986e-06	7.91968e-07	0.635812	0.782405	0.00534388	-6.80537e-07	0.956859	1.3331e-07	0.498204	1.00478	1.35555	0.133829	2.89345	1.05958e-07	1.66774e-05	-0.590383	-12.8271	0.279816	0.0952932	0.309977	6.32897e-07	0.124323	-2.47957e-07	6.7139e-09
Fam53-Sdlg5	unselected progeny	-0.896511	-3.20607	-2.48076e-07	-1.26615e-05	-3.82463e-07	2.13083	-0.607745	0.0470067	7.51884e-07	1.27865	-3.09223e-07	0.768456	1.66295	2.39626	0.150112	1.07394	-6.16193e-08	5.41438e-06	-9.37549	1.69186	0.389342	0.112695	0.723048	-2.39062e-07	-0.263425	7.8253e-07	-2.26414e-08
Fam54-Sdlg1	unselected progeny	-1.90217	-10.7607	-7.47927e-08	-2.11852e-05	1.42996e-06	1.82318	-0.214135	0.279882	5.97588e-07	1.72896	-2.12754e-07	1.15867	2.87419	3.86265	-0.470775	-7.07988	4.62778e-08	-7.7493e-06	-9.54313	23.6667	0.356452	0.0493145	0.614341	-5.83787e-07	-0.115192	-6.42958e-08	-1.24312e-09
Fam54-Sdlg2	unselected progeny	-1.18412	-7.93317	-1.76711e-07	-4.39626e-05	1.44588e-07	1.65868	-1.40124	0.171371	6.28295e-07	1.69478	-1.68298e-07	0.93616	1.83672	2.77054	-1.27159	-17.0873	6.95671e-09	-9.44299e-06	-8.73894	5.42689	0.320314	0.0650906	0.626119	-5.59827e-07	-0.227534	3.59055e-07	-1.22218e-08
Fam54-Sdlg3	unselected progeny	-1.47532	-8.46617	-7.40807e-08	-2.83387e-05	1.19295e-06	1.54443	0.0226125	0.0664402	7.72926e-08	1.94552	-5.17189e-08	1.04166	2.6023	2.83584	-0.396931	-5.48479	6.11663e-08	-8.52537e-06	-8.91986	40.4618	0.450078	0.0471126	0.370827	-1.85036e-07	-0.042136	-1.72955e-07	2.89348e-09
Fam54-Sdlg4	unselected progeny	-0.579111	-4.9218	4.64507e-08	-2.1125e-05	2.02414e-06	0.908425	0.038696	0.167192	1.7291e-07	1.76903	1.09109e-07	0.928567	1.84653	2.42938	-0.0331116	-1.59226	7.84205e-08	-1.55146e-05	-7.73228	42.9863	0.256021	0.0301763	0.25525	-4.76991e-07	0.000788593	-6.27798e-07	1.86519e-08
Fam55-Sdlg2	unselected progeny	-0.490492	-3.02992	-7.2207e-08	7.44542e-06	-9.79535e-08	0.687019	-0.609368	-0.0561212	5.2634e-07	1.22673	-2.59477e-08	0.573494	1.14586	1.3367	-0.0838409	-2.75019	-1.22595e-07	-1.43762e-05	0.94516	7.47666	0.219188	0.0390765	0.340189	4.89696e-08	-0.174839	6.12657e-07	-1.02351e-08
Fam55-Sdlg3	unselected progeny	-0.803267	-7.0319	-6.37097e-08	1.39214e-05	-6.20045e-07	1.90298	0.128204	-0.052149	4.43885e-07	1.7626	-6.56138e-08	1.0062	2.03788	3.00867	0.261326	1.85309	-1.30476e-07	2.14739e-06	-6.18152	56.9051	0.218767	0.0481704	0.422157	-3.15855e-08	-0.231773	8.99225e-07	-6.30072e-09
Fam56-Sdlg1	unselected progeny	-1.28845	-7.63639	1.25326e-07	-1.67041e-06	3.64277e-07	-1.25576	0.620288	0.0545944	1.29412e-07	1.32814	-4.58083e-08	0.777234	2.09379	2.31046	0.514234	5.15503	3.70526e-08	-7.82596e-06	-14.2438	12.0606	0.332559	0.047884	0.254057	3.07206e-08	0.0568583	-1.95377e-07	5.68745e-09
Fam56-Sdlg2	unselected progeny	-1.41056	-8.02245	-9.12942e-08	-1.15548e-05	-2.76021e-08	3.06933	-0.0764146	-0.0814426	-3.03238e-07	2.95655	1.68687e-07	1.53657	3.20847	4.07541	-1.00713	-12.1876	-4.87629e-09	-7.4142e-06	-10.8485	44.0816	0.724487	0.09588	0.624699	2.06502e-07	-0.0336	5.95903e-07	-1.46467e-08
Fam57-Sdlg1	unselected progeny	-0.839483	-6.8412	1.09488e-07	-2.07515e-05	1.47573e-07	0.441999	-0.404496	0.00642399	3.85537e-07	2.0207	-1.4061e-07	1.14757	2.71664	3.2526	-0.392117	-6.77241	-3.15348e-08	1.58583e-05	7.39117	-14.5771	0.480413	0.0627666	0.51599	-6.61603e-08	-0.18588	2.57433e-07	3.75132e-09
Fam57-Sdlg2	unselected progeny	-0.713993	-5.54628	1.74926e-07	-8.13156e-06	7.62904e-07	0.247696	0.592608	0.0796839	-3.32387e-07	1.53542	4.3201e-08	0.740248	1.06814	1.78865	0.363098	4.02441	1.13784e-07	9.13623e-06	6.49133	10.6968	0.268759	0.0347539	0.166143	4.23718e-07	0.0441482	-3.33014e-07	1.84531e-08
Fam5-Sdlg1	unselected progeny	-0.643959	-3.71818	4.218e-08	-1.16166e-05	1.52357e-06	2.11057	0.582997	0.324431	-6.34573e-07	0.396199	8.2085e-08	0.253359	2.05848	1.07207	-1.06806	-12.7309	1.13121e-07	3.05363e-06	-3.2884	55.7082	0.0781948	0.00562988	0.242987	3.19093e-07	0.169207	-5.79193e-08	8.81261e-09
Fam5-Sdlg2	unselected progeny	-1.3276	-8.22464	6.51769e-08	-2.78439e-05	2.18022e-06	1.70725	0.67447	0.137463	-3.02768e-07	1.58217	-9.91565e-10	0.895584	2.96154	2.60969	-0.397992	-5.225	7.82719e-08	-1.17028e-05	2.4397	43.0163	0.0925263	0.0102952	0.264886	1.03996e-07	0.131897	-1.04723e-07	1.02373e-08
Fam5-Sdlg3	unselected progeny	-1.0499	-6.10206	1.09602e-07	-2.36072e-06	5.36145e-07	2.00862	0.376162	0.246502	-1.72045e-07	1.27492	2.68246e-08	0.589188	1.75273	1.42669	-0.0739754	-0.602896	4.52303e-08	-7.56247e-07	-1.15082	24.7253	0.220139	0.0366736	0.337132	3.30249e-07	-0.044433	2.91538e-07	-2.17488e-09
Fam5-Sdlg4	unselected progeny	-0.845862	-5.94923	-6.80521e-08	-4.91437e-06	6.00721e-07	1.40996	0.277111	0.239939	6.27161e-08	1.75167	4.62955e-08	0.949057	2.08581	2.64674	-0.211462	-2.95476	5.58359e-08	-2.37993e-06	-5.36718	56.4599	0.303664	0.0213646	0.374521	-1.92694e-07	-0.0148308	2.12585e-07	4.07781e-09
Fam61-Sdlg1	unselected progeny	-1.59029	-7.69662	-2.21024e-07	-2.83368e-06	2.00007e-07	1.78656	-0.663141	-0.0378619	8.97644e-07	1.72454	-1.69575e-07	0.994964	1.83996	2.95269	-0.543671	-7.44437	-8.6885e-08	-9.88432e-06	-1.24353	3.78249	0.3511	0.103207	0.759329	-1.75354e-07	-0.231917	6.91488e-07	-1.40409e-08
Fam61-Sdlg2	unselected progeny	-0.792082	-4.43341	-1.2806e-07	1.0405e-05	4.72873e-07	1.04142	1.03251	0.110884	9.01473e-09	1.64337	1.35421e-07	0.936519	1.99368	2.71139	0.367891	5.46789	1.35841e-08	5.45514e-06	-0.197425	8.69302	0.26542	0.0888622	0.468314	4.90353e-07	0.057258	9.77747e-08	7.57893e-09
Fam62-Sdlg1	unselected progeny	-1.83307	-8.96845	-9.45944e-08	-1.29037e-05	2.71591e-07	1.69011	-0.575052	0.179523	1.36018e-07	0.701159	-2.64566e-07	0.594611	2.08478	2.19026	-1.53594	-19.3923	-3.6239e-08	-2.0589e-05	-9.81262	-27.2886	0.0467754	0.0770778	0.249807	-2.23482e-07	-0.237241	4.24424e-07	-9.90652e-09
Fam62-Sdlg2	unselected progeny	-1.73394	-9.7545	-5.19446e-08	-7.56197e-06	1.32408e-07	0.850405	-0.579158	0.266511	8.87481e-07	0.912939	-2.53357e-07	0.64889	1.19232	2.26747	-1.41382	-18.7303	2.32702e-08	-1.67578e-05	-12.0331	0.186619	0.113113	0.0291541	0.241299	-6.8175e-07	-0.337642	5.14116e-07	1.80161e-09
Fam64-Sdlg2	unselected progeny	-1.88969	-9.01523	-1.58396e-07	-1.74521e-05	8.43482e-07	1.91434	-0.598571	-0.0168889	2.72113e-07	1.82218	-7.95363e-08	0.996459	2.13295	2.73035	-0.180699	-2.70491	-3.25159e-08	-1.6676e-05	-1.91218	47.935	0.319629	0.0258791	0.313552	-1.72623e-07	-0.204143	-1.9683e-07	-8.14244e-09
Fam67-Sdlg1	unselected progeny	-1.31874	-7.13216	1.39632e-07	2.60963e-06	-2.06572e-07	1.88657	0.636936	0.124921	-1.26411e-07	1.90994	2.34926e-09	1.12198	2.45074	3.38139	0.846595	11.5934	4.61112e-08	-2.58492e-05	-9.41783	58.1456	0.441233	0.0826927	0.550399	3.7609e-07	-0.000455886	8.91981e-08	7.43761e-09
Fam68-Sdlg1	unselected progeny	-0.676448	-6.43131	1.78887e-07	1.50562e-05	-8.80363e-07	0.812484	-0.818515	-0.0673058	6.67567e-07	0.906967	-2.74051e-07	0.468062	1.45043	1.21049	0.637918	6.99395	-8.79788e-08	2.59763e-05	-4.11463	-44.6332	0.284865	0.0523734	0.280382	-5.53544e-07	-0.290489	4.93975e-07	-1.81313e-08
Fam6-Sdlg1	unselected progeny	-0.542629	-3.75052	1.49972e-07	-8.93783e-06	9.22139e-07	0.215246	0.924439	0.100457	-6.17491e-07	-0.0185277	1.03157e-07	0.218059	1.12055	1.32479	0.165373	2.72715	4.29631e-08	-1.16994e-06	11.793	54.8866	0.0187392	0.0151396	0.171476	1.42294e-07	0.104872	-2.45712e-07	1.59391e-08
Fam6-Sdlg2	unselected progeny	-0.815404	-3.81078	-7.73814e-08	7.59214e-06	9.40544e-08	0.84944	-0.323108	0.0342059	4.97361e-07	1.40178	-1.45025e-07	0.822998	1.56305	2.43145	-0.0105231	-1.49562	1.04948e-08	-4.55309e-06	4.46626	48.8997	0.264914	0.0219042	0.279056	-2.85191e-07	-0.0769277	4.75387e-07	-5.62939e-10
Fam6-Sdlg3	unselected progeny	-1.01561	-6.69786	1.66969e-08	-2.57049e-05	5.16182e-08	0.245071	-1.31324	-0.00356434	7.2172e-07	1.36119	-2.88003e-07	0.803565	0.944191	2.3958	-0.608414	-8.63628	-1.45234e-07	-9.99959e-06	4.2955	37.1503	0.226901	0.0497052	0.240728	-5.99338e-07	-0.343544	5.58111e-07	-1.51358e-08
Fam6-Sdlg4	unselected progeny	-1.16205	-6.75059	7.36094e-08	-1.04724e-05	1.14076e-06	0.90596	0.948334	0.165869	-2.83969e-07	1.99733	3.36805e-08	1.08732	2.44216	2.8922	0.972598	12.2626	1.96392e-07	-2.10796e-05	17.5869	36.7303	0.335976	0.0366152	0.206298	2.44358e-07	0.160501	-3.26527e-07	2.05494e-08
Fam6-Sdlg5	unselected progeny	-0.741749	-5.6501	1.07758e-08	-1.7489e-05	1.5201e-07	1.36548	-0.0451996	0.0806025	-8.66644e-10	1.21011	-6.48196e-08	0.682188	1.99045	1.99412	-0.0412485	-0.734833	5.86408e-08	-5.0596e-06	7.94323	56.6351	0.210924	0.0490011	0.28379	2.60875e-08	-0.0324477	2.89921e-07	4.73795e-09
Fam70-Sdlg1	unselected progeny	-0.351828	-1.99211	-2.22005e-08	4.58091e-06	7.16246e-07	0.900817	-0.727066	0.00457815	3.96223e-07	0.580139	-1.01697e-07	0.514881	1.50284	2.02257	-0.936871	-12.8005	-6.35569e-08	-1.24311e-05	-3.59215	64.2835	0.0702408	0.0236243	0.243441	-3.04358e-07	-0.19873	3.86603e-07	-1.42006e-08
Fam74-Sdlg1	unselected progeny	-0.249473	-4.14894	1.03479e-07	-3.06219e-07	1.11341e-06	1.6629	1.04793	0.334716	-4.74741e-07	0.651405	9.89893e-08	0.316042	1.47789	0.990084	0.465165	5.75199	1.58505e-07	1.30861e-05	0.611044	51.908	0.198687	0.0508768	0.405098	3.03151e-07	0.212323	-4.65222e-07	2.1799e-08
Fam75-Sdlg1	unselected progeny	-0.854176	-5.77769	-1.45116e-07	-1.28622e-07	3.29115e-07	0.190935	-0.295966	0.00690553	4.90662e-07	0.888537	-1.90894e-07	0.511807	1.01617	1.63247	-0.275001	-4.87314	-2.72198e-08	-1.29092e-05	1.84411	-20.3476	0.0537241	0.0858758	0.306208	-1.53774e-07	-0.0623371	4.23375e-07	-2.39554e-09
Fam76-Sdlg1	unselected progeny	-0.999691	-6.73324	1.35289e-07	1.11621e-05	2.70885e-08	1.82947	0.0220436	-0.0774096	6.70913e-07	1.17664	-2.74245e-07	0.760198	1.65406	2.57836	0.107972	-0.109244	-7.95158e-08	6.19564e-06	-6.92786	84.1304	0.1324	0.0218426	0.261448	1.24243e-07	-0.139684	5.24753e-07	7.42033e-12
Fam77-Sdlg1	unselected progeny	-0.821164	-6.20352	1.20453e-08	5.34301e-06	1.34646e-06	1.50901	-0.695326	-0.223856	1.00061e-06	1.37733	-2.80494e-07	0.914305	1.94171	3.13125	0.114782	-0.560049	-1.0574e-07	2.31514e-06	-0.57403	36.9564	-0.013279	0.040394	0.323	-5.40537e-07	-0.295478	6.46297e-07	-1.19895e-08
Fam78-Sdlg1	unselected progeny	0.00105972	-1.71838	-7.80897e-09	4.48498e-06	1.05284e-06	0.785931	-0.0229296	0.123458	4.23704e-07	0.867511	5.02735e-09	0.545526	0.842231	1.87223	-0.685873	-8.78129	3.99834e-08	-7.42559e-06	15.4882	66.8568	0.111895	0.0289598	0.209543	-5.81312e-08	-0.0977322	6.27608e-07	6.09582e-09
Fam7-Sdlg1	unselected progeny	-1.07016	-7.54492	-7.39901e-08	-1.20818e-05	-8.09266e-08	0.217357	-0.335788	0.143507	5.53978e-07	0.998717	-1.58959e-07	0.547762	1.05467	1.66825	-0.709248	-10.2933	2.05782e-08	6.99554e-06	-10.9318	-26.3111	0.154733	0.033003	0.280505	-3.98719e-08	-0.177808	4.51071e-07	-7.45865e-09
Fam7-Sdlg2	unselected progeny	-0.701741	-4.81807	9.71251e-09	8.57504e-06	6.27711e-07	0.0549113	0.649637	0.101973	-1.54624e-07	0.41962	5.17107e-08	0.331192	0.715533	1.3862	-0.363313	-5.58583	6.61675e-08	5.88234e-06	-3.77483	27.5809	-0.0179636	0.0166647	0.170293	3.30717e-07	-2.95538e-05	-2.98149e-07	9.82812e-09
Fam7-Sdlg3	unselected progeny	-0.573226	-5.29627	-8.5397e-08	-3.25542e-06	-1.55675e-07	-0.239317	-0.429196	0.105129	5.79624e-07	1.07381	-1.76336e-07	0.641498	1.8169	1.90547	-0.441762	-6.40755	8.76252e-09	-1.58666e-06	-2.3068	-26.9479	0.204289	0.036638	0.313605	9.89012e-08	-0.18865	3.14234e-07	-1.38089e-08
Fam7-Sdlg4	unselected progeny	-0.297106	-2.57904	1.32015e-08	1.57657e-05	-1.8602e-07	-0.231069	1.05272	0.0862435	-4.09698e-07	0.668525	1.39269e-07	0.382709	1.24776	1.15124	-0.176317	-2.62019	4.26031e-08	-2.92249e-06	-3.7076	1.45855	0.120738	0.064877	0.229355	5.41933e-07	0.0569636	-3.4095e-07	7.35048e-09
Fam7-Sdlg5	unselected progeny	-0.970055	-5.74075	1.93249e-07	-6.9771e-06	1.93518e-06	0.711505	0.727878	-0.0458673	-4.95976e-07	1.45215	1.22254e-07	0.755743	1.71703	1.9018	-0.278236	-3.5861	8.07465e-08	1.43026e-07	-2.41953	13.2925	0.175195	0.0417415	0.177052	5.4168e-07	0.0651878	-6.02347e-07	6.52021e-09
Fam7-Sdlg6	unselected progeny	-1.0739	-8.05989	-2.53506e-07	-1.61492e-05	-1.58415e-06	1.13183	-1.25149	0.0312374	8.10604e-07	1.19829	-2.80613e-07	0.756587	1.94875	2.5348	-1.30335	-17.7885	-5.41156e-08	9.11676e-06	-7.17033	-18.4346	0.238502	0.062336	0.467401	-4.84617e-08	-0.266339	6.83946e-07	-2.03398e-08
Fam7-Sdlg7	unselected progeny	-0.905175	-6.82727	-3.27446e-08	-6.79301e-06	-2.82806e-07	0.603911	0.849488	0.18977	-4.33041e-07	1.63626	9.28347e-08	0.732219	1.79153	1.50071	-0.0717131	-0.914061	1.18226e-07	-9.94902e-07	-5.70979	16.2781	0.342473	0.0417231	0.0179786	2.14103e-07	0.0315677	-4.11411e-07	7.30969e-09
Fam82-Sdlg1	unselected progeny	-0.693589	-3.23067	1.59946e-07	-1.47485e-05	1.4552e-06	-1.12792	-0.707133	0.0337015	6.08454e-07	-0.370471	-1.73438e-07	-0.277094	-0.95012	-0.898503	-0.634739	-8.95368	-2.40553e-08	-1.09731e-05	7.59434	-63.5993	-0.226301	-0.0149658	-0.045978	-4.83299e-07	-0.0325736	-5.05579e-08	-9.52524e-09
Fam8-Sdlg1	unselected progeny	-0.242494	-3.08684	7.32742e-08	-6.74765e-06	3.01575e-06	0.93238	1.04102	0.36913	-3.91452e-08	1.80163	1.39232e-07	0.949731	1.51254	2.51282	-0.304903	-3.29983	1.68003e-07	1.68134e-05	-5.90756	57.4145	0.2076	0.0196249	0.254489	-5.05548e-09	0.20533	-5.60273e-08	2.577e-08
Fam8-Sdlg10	unselected progeny	-0.677123	-3.70444	-5.7383e-08	-7.18564e-06	1.3161e-06	1.86414	0.0405081	0.176	3.07222e-07	1.21674	4.94084e-08	0.689381	1.30136	2.09743	-0.364906	-5.26409	-5.57021e-09	-4.61448e-06	-1.09842	36.5411	0.238597	0.0251769	0.399624	-5.55313e-10	-0.0247311	3.45981e-07	2.69011e-09
Fam8-Sdlg11	unselected progeny	-0.865533	-6.54527	9.81401e-09	5.02063e-07	5.37482e-07	-0.00189014	-0.0626261	0.215869	5.10055e-07	0.539169	-1.24382e-07	0.363992	1.03368	1.2244	-0.384654	-6.43687	2.54762e-08	1.19178e-05	-3.45882	15.8901	0.0656093	-0.00730954	0.126565	-2.52501e-07	-0.154543	1.95585e-07	1.3269e-09
Fam8-Sdlg12	unselected progeny	-0.866741	-6.01489	-8.11791e-09	8.80849e-07	9.8595e-07	1.27834	-0.262307	0.212574	7.87905e-07	1.44165	-6.51338e-08	0.906206	1.24912	2.85855	-0.194681	-3.82367	-6.52109e-09	-9.97825e-06	-2.83303	43.4992	0.218986	0.0523414	0.401838	-4.62372e-07	-0.204247	4.24237e-07	1.01837e-08
Fam8-Sdlg2	unselected progeny	-1.29456	-9.54049	-1.11782e-07	-8.93132e-06	-5.05296e-07	0.852006	-0.791119	0.0675719	1.01199e-06	1.1472	-2.35368e-07	0.744602	1.20651	2.50806	-0.740281	-11.0454	-7.30717e-08	-1.06547e-05	0.885341	15.6231	0.0616489	0.0090749	0.352913	-5.21475e-07	-0.264613	5.83444e-07	-1.13529e-08
Fam8-Sdlg3	unselected progeny	-0.654428	-4.32469	7.36787e-08	-2.75146e-06	1.41999e-06	1.27152	1.28546	0.269779	-2.41428e-07	1.54525	8.88918e-08	0.765582	1.5535	1.91012	0.380181	5.06771	1.14447e-07	-1.04644e-05	8.07148	48.0044	0.301717	0.0290524	0.243259	1.73979e-07	0.134009	-3.66423e-07	1.56776e-08
Fam8-Sdlg4	unselected progeny	-1.04816	-8.04035	-5.02859e-08	-1.20493e-05	1.24167e-06	1.8587	0.10262	0.228558	2.56992e-07	1.71398	-5.04483e-08	0.910971	2.00201	2.52081	-0.657263	-9.26887	4.76318e-08	1.07429e-05	3.79896	79.9888	0.234433	0.0436062	0.570582	-3.39862e-07	0.00245108	3.28916e-07	1.03546e-08
Fam8-Sdlg5	unselected progeny	-0.732584	-5.84811	-4.76136e-08	-9.05835e-06	1.71519e-06	2.29798	0.281922	0.26691	1.33071e-08	1.83927	6.04759e-08	1.0095	1.71135	2.78622	-0.66639	-8.93741	4.10331e-08	-2.24042e-05	4.95248	62.2921	0.228325	0.0242556	0.235034	-3.19135e-07	0.0121386	-1.11162e-07	1.6004e-08
Fam8-Sdlg6	unselected progeny	-0.589066	-4.64315	-2.09966e-07	-4.85493e-06	1.21145e-06	1.21641	0.221086	0.224752	1.66873e-07	1.32784	8.84461e-08	0.813673	1.5819	2.60168	0.321668	2.93578	7.83586e-08	-1.86171e-05	-5.45244	8.78264	0.0557783	-0.00812426	0.179865	9.11843e-08	0.128909	-1.16758e-08	1.1028e-08
Fam8-Sdlg7	unselected progeny	-1.40457	-9.52065	-1.45417e-07	2.15147e-06	3.29231e-07	1.21443	-0.749793	0.183021	9.00101e-07	1.31244	-1.76188e-07	0.742393	0.997943	2.1835	-0.955845	-13.371	-7.29291e-08	-2.8207e-05	-3.79477	10.0738	0.233885	0.0373935	0.366127	-4.70882e-07	-0.24057	5.71373e-07	-1.52461e-08
Fam8-Sdlg8	unselected progeny	-0.701524	-5.91209	-1.64846e-07	-5.26791e-06	-3.35961e-07	1.08146	-0.231768	0.17888	7.60461e-07	1.3718	-1.31275e-07	0.977008	1.7675	3.31827	-0.493578	-7.22284	-3.3611e-08	-7.1108e-06	2.32187	50.3541	-0.093198	0.00657018	0.285545	-4.63836e-07	-0.239865	5.95145e-07	-3.30762e-09
Fam8-Sdlg9	unselected progeny	-0.786716	-5.25339	4.6692e-08	1.92753e-05	1.32208e-06	0.543267	0.755411	0.269011	-6.61314e-08	0.564336	5.52259e-08	0.376944	0.204536	1.32677	-0.323048	-4.05722	1.13102e-07	-9.3046e-06	-8.26735	31.5773	-0.0300488	-0.0153935	-0.0422669	2.15127e-09	0.0811462	-3.86598e-07	1.88517e-08
Fam92-Sdlg1	unselected progeny	-1.20117	-7.47717	-7.26504e-08	-1.44589e-05	1.80157e-06	2.30506	-0.748867	0.355281	8.74471e-07	2.09732	-1.74597e-07	1.21534	1.93418	3.54821	-1.11161	-15.7405	-3.21335e-08	-1.19879e-05	-3.50196	50.1258	0.377827	0.06507	0.46912	-5.95805e-07	-0.248346	5.22926e-07	-2.06555e-10
Fam93-Sdlg1	unselected progeny	-0.121896	-1.39431	-1.04064e-07	-1.78207e-06	-9.44129e-07	-0.386537	-0.478749	0.143181	9.12513e-07	1.18351	-2.16241e-10	0.270313	0.593328	-0.333407	-0.268197	-4.31614	-3.26016e-09	1.05906e-05	-7.77075	14.1928	0.320636	0.0338347	0.152551	-4.53847e-07	-0.24241	5.15091e-07	-9.10337e-09
[truncated: 71 more rows]

## Sheet: epistasis_values
Name	Germplasm type	Bloom Date	Bloom Time	Blush Skin Color	Bulked fruit Firmness	Bulked fruit SSC	Bulked Fruit Weight	Firmness	Flesh Color	Free Stone	Fruit Length	Fruit Shape	Fruit Dimensions	Fruit Weight	Fruit Width	Harvest Date	Harvest Time	Mahogany Skin Color	Percent Cracking	Percent Pitting	PFRF	Pit Length	Pit Weight	Pit Width	Powdery Mildew Incidence	SSC	Stem Length	TA
[truncated: 481 more rows]
